# Supplementary material for: Bacteroides Fragilis in the gut microbiomes of Alzheimer’s disease activates microglia and triggers pathogenesis in neuronal C/EBPβ transgenic mice
Source: Nat Commun. 2023 Sep 6;14:5471. doi: 10.1038/s41467-023-41283-w (PMC10482867; doi:10.1038/s41467-023-41283-w)
Supplement: Supplementary file 4 — Supplementary Data 1 [file 41467_2023_41283_MOESM4_ESM.zip]

Archive with 10 entries (9 files):
- EMOR-0201-20VW+/
- EMOR-0201-20VW+/EMOR-0201-20VW+ BOX PLOTS (BRAIN).PDF
- EMOR-0201-20VW+/EMOR-0201-20VW+ BOX PLOTS (FECES).PDF
- EMOR-0201-20VW+/EMOR-0201-20VW+ BOX PLOTS (SERUM).PDF
- EMOR-0201-20VW+/EMOR-0201-20VW+ DATA TABLE (BRAIN).XLSX
- EMOR-0201-20VW+/EMOR-0201-20VW+ DATA TABLE (FECES).XLSX
- EMOR-0201-20VW+/EMOR-0201-20VW+ DATA TABLE (SERUM).XLSX
- EMOR-0201-20VW+/EMOR-0201-20VW+ HEATMAP (BRAIN).XLSX
- EMOR-0201-20VW+/EMOR-0201-20VW+ HEATMAP (FECES).XLSX
- EMOR-0201-20VW+/EMOR-0201-20VW+ HEATMAP (SERUM).XLSX
