# Supplementary material for: Bacteroides Fragilis in the gut microbiomes of Alzheimer’s disease activates microglia and triggers pathogenesis in neuronal C/EBPβ transgenic mice
Source: Nat Commun. 2023 Sep 6;14:5471. doi: 10.1038/s41467-023-41283-w (PMC10482867; doi:10.1038/s41467-023-41283-w)
Supplement: Supplementary file 4 — Supplementary Data 1 [file 41467_2023_41283_MOESM4_ESM.zip › EMOR-0201-20VW+/EMOR-0201-20VW+ DATA TABLE (FECES).XLSX]

## Sheet: Data Key & Explanation
	Data Key & Explanation
Chemical Annotation	The column IDs for the metabolites in each of the above sets is "CHEM_ID" from this table. Use this table to find the name of the metabolite and other identifiers
Sample MetaData	A combination of client-reported and Metabolon-generated metadata linked to each sample analyzed (e.g. age, race, BMI, client-ID, etc.).
Peak Area Data	These are the unnormalized peak areas (i.e. total ion counts, integrated area-under-the-curve).
Batch-normalized Data	For each metabolite, the raw values in the experimental samples are divided by the median of those samples in each instrument batch, giving each batch and thus the metabolite a median of one. For studies containing < 144 total samples, typically no batch normalization is required and the Batch-normalized data simply reflect median-scaled raw data. Please see "Batch and Batch Correction" section b…
Batch-norm-Imputed Data	To remove batch variability, for each metabolite, the values in the experimental samples are divided by the median of those samples in each instrument batch, giving each batch and thus the metabolite a median of one. For each metabolite, the minimum value across all batches in the median scaled data is imputed for the missing values
Protein/DNA/Osmo/Mass/Vol-Normalized Data	For each sample, the Batch-normalized data is divided by the value of the normalizer. Then each metabolite is re-scaled to have median = 1 (divide the new values by the overall median for each metabolite). Then imputation is performed.
Log-Transformed Data	The Batch-norm-Imputed Data (or protein, volume, etc. normalized data if applicable) is transformed using the natural log. Metabolomic data typically displays a log-normal distribution, therefore, the log-transformed data is used for statistical analyses.
	The purpose of normalizing the data is to remove the instrument batch effects. The batch IDs for each arm of the platform are indicated by the LC Pos Early, LC Pos Late, LC Neg, and LC Polar. Note: there may be blank values for BATCH if there is not the corresponding sample on each arm of the platform (this typically occurs with the QC matrix samples)
Biochemical Name	Indicates a compound that has been confirmed based on an authentic chemical standard and we are highly confident in its identity. (Metabolomics Standards Initiative Tier 1 identification)
Biochemical Name*	Indicates a compound that has not been confirmed based on a standard, but we are confident in its identity. (Not Tier 1)
Biochemical Name**	Indicates a compound for which a standard is not available, but we are reasonably confident in its identity or the information provided. (Not Tier 1)
Biochemical Name (#) or [#]	Indicates a compound that is a structural isomer of another compound in the Metabolon spectral library. For example, a steroid that may be sulfated at one of several positions that are indistinguishable by the mass spectrometry data or a diacylglycerol for which more than one stereospecific molecule exists.
	Additional Definitions/Details
Missing Values/Compound Missingness	Missing metabolite values in an untargeted metabolomic dataset can typically be attributed to the signal falling below the limit of detection, which is influenced by several factors including, but not limited to, the sample amount available for extraction, sample type, extraction method, compound ionization efficiency, compound abundance, and compound reactivity. The untargeted metabolomics platf…
Imputation	Imputation is the process of replacing missing values in a dataset. Non-targeted metabolomics data usually contains missing values. When missing values are left blank in the data analysis, but are the result of falling below the limit of detection rather than a random event such as a random processing error (“missing-at-random”), the false negative rate increases, which weakens the statistical po…
Batch and Batch correction	Samples are run in analytical plates containing ~144 experimental samples per plate. Each plate represents one instrument "batch." For studies containing > 144 samples, it is necessary to normalize the data across the batches to generate the Batch-normalized data and correct for minor instrument technical variation from batch to batch. Essentially, each compound is corrected in instrument batch b…
	Chemical Annotation Descriptions
CHEM ID	Unique identifier for each biochemical. CHEM IDs are listed in the top row of the data tabs and should be used to identify biochemicals in these tabs by referencing column A in the Chemical Annotation tab.
PATHWAY SORTORDER	An internally-generated number intended for sorting compounds by biochemical SUPER PATHWAY and SUB PATHWAY
CHEMICAL NAME	The name of the identified biochemical
PLOT NAME	A shorter name of the identified biochemical, convenient for plotting
	Definition
SUPER PATHWAY	The general biochemical class assigned to the identified biochemical (e.g. lipid, amino acid, carbohydrate, etc.) intended for sorting compounds by broad biochemical classes
SUB PATHWAY	A more specific biochemical class assigned to the identified biochemical (e.g. TCA cycle, monoacylglycerols, etc.) intended for grouping/sorting compounds by biochemical pathway/class
PLATFORM	The Metabolon untargeted metabolomics platform consists of four different methods (i.e. Pos Late, Pos Early, Polar, and Neg). This column indicates which method was used to report the values associated with the detected biochemical.
PUBCHEM	A unique numerical identifier assigned by the National Center for Biotechnology Information (NCBI) and searchable in the PubChem database
KEGG	An alphanumeric compound identifier and link to compound information in the Kyoto Encyclopedia of Genes and Genomes (KEGG)
HMDB	An alphanumeric compound identifier and link to compound information maintained by the Human Metabolome Database (HMDB)
COMP ID	An internally-generated Metabolon compound identifier
TYPE	Indicates whether a compound is named or unnamed/unknown. An unnamed/unknown molecule is reported based on a unique molecular signature including its retention time, accurate mass, and fragmentation pattern as well as its recurrent nature.
INCHIKEY	IUPAC textual chemical identifier derived from INChI
SMILES	Simplified molecular-input line-entry system (SMILES) line notation string for the identified molecule
CHEMSPIDER	A numerical identifier for the identified molecule as maintained in the ChemSpider database
CAS	A unique numerical identifier assigned by the Chemical Abstracts Service (CAS) to every chemical substance described in the open scientific literature
	Sample Metadata/Descriptors
	Definition
PARENT SAMPLE NAME	An internally-generated Metabolon sample Identifier
NEG, POLAR, POS EARLY, POS LATE	Batch identifiers for a given platform arm. Corresponds to the PLATFORM column in "Chemical Annotation"
© Metabolon, Inc. All rights reserved. The Metabolon name, logo and related trademarks and service marks, owned by Metabolon, Inc. are registered and/or used in the United States and many foreign countries. Any use, copying or reproduction of the trademarks, logos, information, images or designs contained in this document is strictly prohibited without the prior written permission of Metabolon, I…

## Sheet: Chemical Annotation
CHEM_ID	LIB_ID	COMP_ID	CHRO_LIB_ENTRY_ID	SUPER_PATHWAY	SUB_PATHWAY	PATHWAY_SORTORDER	TYPE	INCHIKEY	SMILES	CHEMICAL_NAME	PLOT_NAME	CAS	CHEMSPIDER	HMDB	KEGG	PUBCHEM	PLATFORM
30	305	39583	146992	Lipid	Mevalonate Metabolism	3178	NAMED	KJTLQQUUPVSXIM-ZCFIWIBFBE	CC(CCO)(CC(O)=O)O	mevalonate	mevalonate	96949-03-0	388367	HMDB0000227	C02104	449	Polar
35	400	42370	166164	Amino Acid	Glutamate Metabolism	62	NAMED	DWAKNKKXGALPNW-REWHXWOFAV	OC(C1CCC=N1)=O	S-1-pyrroline-5-carboxylate	S-1-pyrroline-5-carboxylate	2906-39-0	10140206	HMDB0001301	C04322	11966181	Pos Early
49	400	1408	155357	Amino Acid	Polyamine Metabolism	537	NAMED	KIDHWZJUCRJVML-UHFFFAOYAX	NCCCCN	putrescine	putrescine	110-60-1	13837702	HMDB0001414	C00134	1045	Pos Early
50	400	485	155305	Amino Acid	Polyamine Metabolism	545	NAMED	ATHGHQPFGPMSJY-UHFFFAOYAK	NCCCCNCCCN	spermidine	spermidine	124-20-9	1071	HMDB0001257	C00315	1102	Pos Early
54	400	1527	155393	Nucleotide	Purine Metabolism, Adenine containing	4149	NAMED	HPZMWTNATZPBIH-UHFFFAOYAF	CN1C=NC2=C(C1=N)N=CN2	1-methyladenine	1-methyladenine	5142-22-3	71157	HMDB0011599	C02216	135398646	Pos Early
55	400	27665	155829	Cofactors and Vitamins	Nicotinate and Nicotinamide Metabolism	4317	NAMED	LDHMAVIPBRSVRG-UHFFFAOYAE	C[N+]1=CC(C([NH-])=O)=CC=C1	1-methylnicotinamide	1-methylnicotinamide	1005-24-9	8305504	HMDB0000699	C02918	457	Pos Early
62	209	38395	143675	Lipid	Fatty Acid, Dihydroxy	2031	NAMED	CQSLTKIXAJTQGA-FLIBITNWBI	CCCCCC(C(C/C=C\CCCCCCCC(O)=O)O)O	12,13-DiHOME	12,13-DiHOME	263399-35-5	8412123	HMDB0004705	C14829	10236635	Neg
71	400	437	155303	Amino Acid	Tryptophan Metabolism	290	NAMED	DUUGKQCEGZLZNO-UHFFFAOYAY	OC1=CC=C(NC=C2CC(O)=O)C2=C1	5-hydroxyindoleacetate	5-hydroxyindoleacetate	54-16-0	1760	HMDB0000763	C05635	1826	Pos Early
92	209	38347	141864	Amino Acid	Lysine Metabolism	125	NAMED	FGSBNBBHOZHUBO-UHFFFAOYAU	OC(C(CCCC(O)=O)=O)=O	2-oxoadipate	2-oxoadipate	3184-35-8	70	HMDB0000225	C00322	71	Neg
93	305	528	146398	Energy	TCA Cycle	1446	NAMED	KPGXRSRHYNQIFN-UHFFFAOYAN	O=C(C(O)=O)CCC(O)=O	alpha-ketoglutarate	alpha-ketoglutarate	328-50-7,22202-68-2,305-72-6	50	HMDB0000208	C00026	51	Polar
98	209	1417	124553	Amino Acid	Tryptophan Metabolism	272	NAMED	HCZHHEIFKROPDY-UHFFFAOYAN	OC1=C(C=CC=C2)C2=NC(C(O)=O)=C1	kynurenate	kynurenate	492-27-3	3712	HMDB0000715	C01717	3845	Neg
112	305	531	146400	Lipid	Mevalonate Metabolism	3176	NAMED	NPOAOTPXWNWTSH-NUQVWONBAH	CC(CC(O)=O)(CC(O)=O)O	3-hydroxy-3-methylglutarate	3-hydroxy-3-methylglutarate	503-49-1	4573695	HMDB0000355	C03761	1662,5459993	Polar
136	209	22842	124689	Lipid	Primary Bile Acid Metabolism	3454	NAMED	BHQCQFFYRZLCQQ-OELDTZBJBZ	O[C@H]1[C@@]2([H])[C@]3([H])CC[C@H]([C@H](C)CCC(O)=O)[C@@]3(C)[C@@H](O)C[C@]2([H])[C@@]4(C)CC[C@@H](O)CC4C1	cholate	cholate	81-25-4		HMDB0000619	C00695	221493	Neg
144	209	541	123169	Amino Acid	Phenylalanine Metabolism	159	NAMED	XQXPVVBIMDBYFF-REWHXWOFAL	OC(CC1=CC=C(C=C1)O)=O	4-hydroxyphenylacetate	4-hydroxyphenylacetate	156-38-7	3881560	HMDB0000020	C00642	127	Neg
171	400	3127	155485	Nucleotide	Purine Metabolism, (Hypo)Xanthine/Inosine containing	4121	NAMED	FDGQSTZJBFJUBT-UHFFFAOYAJ	O=C1C(N=CN2)=C2N=CN1	hypoxanthine	hypoxanthine	68-94-0	768	HMDB0000157	C00262	790,135398638	Pos Early
172	400	32352	155912	Nucleotide	Purine Metabolism, Guanine containing	4184	NAMED	UYTPUPDQBNUYGX-UHFFFAOYAE	NC(N1)=NC2=C(NC=N2)C1=O	guanine	guanine	73-40-5	744	HMDB0000132	C00242	135398634	Pos Early
179	209	38399	143740	Lipid	Fatty Acid, Dihydroxy	2032	NAMED	XEBKSQSGNGRGDW-YFHOEESVBC	CCCCC/C=C\CC(C(CCCCCCCC(O)=O)O)O	9,10-DiHOME	9,10-DiHOME	263399-34-4	8142232	HMDB0004704	C14828	9966640	Neg
180	209	1105	125969	Lipid	Long Chain Polyunsaturated Fatty Acid (n3 and n6)	1568	NAMED	OYHQOLUKZRVURQ-HZJYTTRNBX	OC(CCCCCCC/C=C\C/C=C\CCCCC)=O	linoleate (18:2n6)	linoleate (18:2n6)	60-33-3	4444105	HMDB0006270,HMDB0000673	C01595	5280450	Neg
182	400	1899	155456	Cofactors and Vitamins	Nicotinate and Nicotinamide Metabolism	4301	NAMED	GJAWHXHKYYXBSV-UHFFFAOYAW	OC(C(C=CC=N1)=C1C(O)=O)=O	quinolinate	quinolinate	89-00-9	1037	HMDB0000232	C03722	1066	Pos Early
187	400	57689	213105	Amino Acid	Polyamine Metabolism	546	NAMED	MQTAVJHICJWXBR-UHFFFAOYAF	CC(NCCCNCCCCN)=O	N('1)-acetylspermidine	N('1)-acetylspermidine	14278-49-0	482	HMDB0001276	C00612	496	Pos Early
189	400	1498	155380	Amino Acid	Lysine Metabolism	116	NAMED	MXNRLFUSFKVQSK-UHFFFAOYAO	C[N+](C)(CCCCC(C([O-])=O)N)C	N6,N6,N6-trimethyllysine	N6,N6,N6-trimethyllysine	23284-33-5	140379	HMDB0001325	C03793	440120	Pos Early
192	400	37496	156406	Amino Acid	Polyamine Metabolism	538	NAMED	KLZGKIDSEJWEDW-UHFFFAOYAE	CC(NCCCCN)=O	N-acetylputrescine	N-acetylputrescine	18233-70-0	109095	HMDB0002064	C02714	122356	Pos Early
194	209	2829	124831	Amino Acid	Methionine, Cysteine, SAM and Taurine Metabolism	437	NAMED	PYUSHNKNPOHWEZ-YFKPBYRVBS	CSCCC(C(O)=O)NC=O	N-formylmethionine	N-formylmethionine	4289-98-9	388809	HMDB0001015	C03145	439750	Neg
209	400	32342	155907	Nucleotide	Purine Metabolism, Adenine containing	4140	NAMED	UDMBCSSLTHHNCD-RWLQFSFNBF	NC1=NC=NC2=C1N=CN2C3OC(C(C3O)O)COP(O)(O)=O	adenosine 5'-monophosphate (AMP)	AMP	149022-20-8	10239183	HMDB0000045	C00020	6083	Pos Early
211	400	1553	155395	Nucleotide	Purine Metabolism, Adenine containing	4170	NAMED	OLXZPDWKRNYJJZ-RRKCRQDMBK	NC1=C(N=CN2C(CC3O)OC3CO)C2=NC=N1	2'-deoxyadenosine	2'-deoxyadenosine	16373-93-6	13135	HMDB0000101	C00559	13730	Pos Early
212	400	1419	155365	Amino Acid	Polyamine Metabolism	556	NAMED	WUUGFSXJNOTRMR-IOSLPCCCBD	NC1=NC=NC2=C1N=CN2[C@H]3[C@H](O)[C@H](O)[C@@H](CSC)O3	5-methylthioadenosine (MTA)	5-methylthioadenosine (MTA)	2457-80-9	388321	HMDB0001173	C00170	439176	Pos Early
213	400	37114	156329	Nucleotide	Purine Metabolism, Adenine containing	4155	NAMED	VQAYFKKCNSOZKM-IOSLPCCCBA	OC(C1O)C(OC1CO)N(C=N2)C3=C2C(NC)=NC=N3	N6-methyladenosine	N6-methyladenosine	1867-73-8	92307	HMDB0004044		102175	Pos Early
218	400	33434	161377	Nucleotide	Purine Metabolism, (Hypo)Xanthine/Inosine containing	4135	NAMED	NUCLJNSWZCHRKL-UHFFFAOYAF	OC(C(NC(N)=O)NC(N)=O)=O	allantoic acid	allantoic acid	99-16-1	198	HMDB0001209	C00499	203	Pos Early
229	209	1110	125971	Lipid	Long Chain Polyunsaturated Fatty Acid (n3 and n6)	1574	NAMED	YZXBAPSDXZZRGB-DOFZRALJBE	CCCCC/C=C\C/C=C\C/C=C\C/C=C\CCCC(O)=O	arachidonate (20:4n6)	arachidonate (20:4n6)	506-32-1	392692	HMDB0001043	C00219	444899	Neg
231	400	1638	155435	Amino Acid	Urea cycle; Arginine and Proline Metabolism	483	NAMED	ODKSFYDXXFIFQN-UHFFFAOYAT	N=C(N)NCCCC(N)C(O)=O	arginine	arginine	1119-34-2	227	HMDB0000517	C00062	6322	Pos Early
232	400	15497	155552	Amino Acid	Urea cycle; Arginine and Proline Metabolism	484	NAMED	KDZOASGQNOPSCU-UHFFFAOYAF	NC(C(O)=O)CCCNC(NC(C(O)=O)CC(O)=O)=N	argininosuccinate	argininosuccinate	156637-58-0	805	HMDB0000052	C03406	60150382	Pos Early
234	400	443	155304	Amino Acid	Alanine and Aspartate Metabolism	36	NAMED	CKLJMWTZIZZHCS-REOHCLBHBW	NC(C(O)=O)CC(O)=O	aspartate	aspartate	56-84-8	5745	HMDB0000191	C00049	5960	Pos Early
240	209	32197	123321	Amino Acid	Tyrosine Metabolism	181	NAMED	JVGVDSSUAVXRDY-UHFFFAOYAV	OC(C(O)=O)CC1=CC=C(O)C=C1	3-(4-hydroxyphenyl)lactate	3-(4-hydroxyphenyl)lactate (HPLA)	6482-98-0	9010	HMDB0000755	C03672	9378	Neg
241	209	566	124529	Amino Acid	Phenylalanine Metabolism	150	NAMED	BTNMPGBKDVTSJY-UHFFFAOYAU	O=C(C(O)=O)CC1=CC=CC=C1	phenylpyruvate	phenylpyruvate	156-06-9	972	HMDB0000205	C00166	997	Neg
244	400	55	155295	Nucleotide	Pyrimidine Metabolism, Uracil containing	4240	NAMED	UCMIRNVEIXFBKS-UHFFFAOYAL	NCCC(O)=O	beta-alanine	beta-alanine	107-95-9,56-41-7	234	HMDB0000056	C00099	239	Pos Early
250	402	2137	158009	Cofactors and Vitamins	Hemoglobin and Porphyrin Metabolism	4412	NAMED	QBUVFDKTZJNUPP-BBROENKCBK	CC1=C(/C=C(N2)/C(C=C)=C(C)C2=O)NC(/C=C3C(CCC(O)=O)=C(C)C(/C=C(N4)\C(C)=C(C=C)C4=O)=N\3)=C1CCC(O)=O	biliverdin	biliverdin	55482-27-4,55482-27-4	10628548	HMDB0001008	C00500	5280353	Pos Late
251	400	568	155324	Cofactors and Vitamins	Biotin Metabolism	4385	NAMED	YBJHBAHKTGYVGT-ZKWXMUAHBB	OC(CCCCC(SC1)C(N2)C1NC2=O)=O	biotin	biotin	58-85-5	149962	HMDB0000030	C00120	171548	Pos Early
252	305	1437	147106	Energy	TCA Cycle	1449	NAMED	KDYFGRWQOYBRFD-UHFFFAOYAC	OC(CCC(O)=O)=O	succinate	succinate	110-15-6	1078	HMDB0000254	C00042	1110	Polar
266	402	63	164177	Lipid	Sterol	3193	NAMED	HVYWMOMLDIMFJA-LBHVWCRMBB	CC1(C2C(C)CCCC(C)C)C(CC2)C(CC=C3C4(CC[C@H](O)C3)C)C4CC1	cholesterol	cholesterol	57-88-5	4937803	HMDB0000067	C00187	5997,6432564,11025495	Pos Late
267	400	34396	156099	Lipid	Phospholipid Metabolism	2234	NAMED	YHHSONZFOIEMCP-UHFFFAOYAD	C[N+](C)(CCOP(O)([O-])=O)C	choline phosphate	phosphocholine	72556-74-2	119298	HMDB0001565	C00588	1014	Pos Early
275	400	513	155307	Amino Acid	Creatine Metabolism	529	NAMED	DDRJAANPRJIHGJ-UHFFFAOYAV	CN(C(N1)=N)CC1=O	creatinine	creatinine	60-27-5	568	HMDB0000562	C00791	588	Pos Early
278	400	35637	156206	Amino Acid	Glutathione Metabolism	576	NAMED	ZUKPVRWZDMRIEO-UHFFFAOYAS	NC(C(NCC(O)=O)=O)CS	cysteinylglycine	cysteinylglycine	19246-18-5	58762	HMDB0000078	C01419	439498	Pos Early
279	400	56	155296	Amino Acid	Methionine, Cysteine, SAM and Taurine Metabolism	462	NAMED	LEVWYRKDKASIDU-UHFFFAOYAA	NC(C(O)=O)CSSCC(N)C(O)=O	cystine	cystine	56-89-3	575	HMDB0000192	C00491	67678	Pos Early
282	400	2372	155469	Nucleotide	Pyrimidine Metabolism, Cytidine containing	4248	NAMED	IERHLVCPSMICTF-FHLVPPQOBD	NC1=NC(N(C2OC(C(C2O)O)COP(O)(O)=O)C=C1)=O	cytidine 5'-monophosphate (5'-CMP)	CMP	63-37-6	5414497	HMDB0000095	C00055	6131	Pos Early
297	402	17747	158164	Lipid	Sphingosines	3160	NAMED	WWUZIQQURGPMPG-CCEZHUSRBL	CCCCCCCCCCCCC/C=C/C(C(CO)N)O	sphingosine	sphingosine	123-78-4	4510275	HMDB0000252	C00319	5280335	Pos Late
298	400	533	155313	Nucleotide	Pyrimidine Metabolism, Cytidine containing	4261	NAMED	NCMVOABPESMRCP-JZOUJQBSBG	NC1=NC(N(C2CC(C(O2)COP(O)(O)=O)O)C=C1)=O	2'-deoxycytidine 5'-monophosphate	dCMP	1032-65-1	5414501	HMDB0001202	C00239	13945	Pos Early
302	209	1114	125714	Lipid	Secondary Bile Acid Metabolism	3480	NAMED	KXGVEGMKQFWNSR-LLQZFEROBK	CC12[C@@]([C@]3([H])CC[C@]4([H])C[C@H](O)CC[C@]4(C)[C@@]3([H])C[C@@H]2O)([H])CC[C@]1([H])[C@]([H])(C)CCC(O)=O	deoxycholate	deoxycholate	83-44-3	389318	HMDB0000626	C04483	222528,440355	Neg
306	402	6065	161421	Lipid	Sterol	3192	NAMED	AVSXSVCZWQODGV-DPAQBDIFBV	CC12C(C3CC=C4CC(O)CCC4(C)C3CC2)CCC1C(C)CC/C=C(C)/C	desmosterol	desmosterol	313-04-2	388662	HMDB0002719	C01802	439577	Pos Late
310	400	15705	155581	Amino Acid	Methionine, Cysteine, SAM and Taurine Metabolism	453	NAMED	ILRYLPWNYFXEMH-UHFFFAOYAH	OC(C(CCSCC(N)C(O)=O)N)=O	cystathionine	cystathionine	535-34-2	811	HMDB0000099	C02291	439258	Pos Early
311	400	15128	155533	Amino Acid	Methionine, Cysteine, SAM and Taurine Metabolism	450	NAMED	FFFHZYDWPBMWHY-UHFFFAOYAS	O=C(C(CCS)N)O	homocysteine	homocysteine	454-29-5	757	HMDB0000742	C00155	778	Pos Early
313	402	17769	158166	Lipid	Sphingolipid Synthesis	3001	NAMED	OTKJDMGTUTTYMP-UHFFFAOYAS	CCCCCCCCCCCCCCCC(C(CO)N)O	sphinganine	sphinganine	3102-56-5	3014	HMDB0000269	C00836	3126	Pos Late
314	209	12125	165436	Lipid	Long Chain Saturated Fatty Acid	1520	NAMED	UKMSUNONTOPOIO-UHFFFAOYAN	CCCCCCCCCCCCCCCCCCCCCC(O)=O	behenate (22:0)*	behenate (22:0)*	112-85-6	7923	HMDB0000944	C08281	8215	Neg
330	305	1643	146876	Energy	TCA Cycle	1450	NAMED	VZCYOOQTPOCHFL-OWOJBTEDBF	OC(/C=C/C(O)=O)=O	fumarate	fumarate	100-17-8	10197150	HMDB0000134	C00122	444972	Polar
331	400	36738	156248	Peptide	Gamma-glutamyl Amino Acid	634	NAMED	OWQDWQKWSLFFFR-WDSKDSINBR	O=C(O)C(N)CCC(NC(C(O)=O)CCC(O)=O)=O	gamma-glutamylglutamate	gamma-glutamylglutamate	1116-22-9	83831	HMDB0011737	C05282	92865	Pos Early
338	305	587	147098	Xenobiotics	Food Component/Plant	4806	NAMED	RGHNJXZEOKUKBD-SQOUGZDYBY	OC([C@H](O)[C@@H](O)[C@H](O)[C@H](O)CO)=O	gluconate	gluconate	527-07-1	10240	HMDB0000625	C00257	10690,3085666	Polar
339	305	396	146390	Lipid	Fatty Acid, Dicarboxylate	1660	NAMED	JFCQEDHGNNZCLN-NUQVWONBAE	OC(CCCC(O)=O)=O	glutarate (C5-DC)	glutarate (C5-DC)	110-94-1	3618533	HMDB0000661	C00489	743,4418048	Polar
340	400	58	160611	Amino Acid	Glycine, Serine and Threonine Metabolism	1	NAMED	DHMQDGOQFOQNFH-UHFFFAOYAW	NCC(O)=O	glycine	glycine	56-40-6	730	HMDB0000123	C00037	750	Pos Early
344	400	43802	157048	Amino Acid	Creatine Metabolism	527	NAMED	BPMFZUMJYQTVII-UHFFFAOYAQ	NC(NCC(O)=O)=N	guanidinoacetate	guanidinoacetate	352-97-6	743	HMDB0000128	C00581	763	Pos Early
347	209	2849	123235	Nucleotide	Purine Metabolism, Guanine containing	4178	NAMED	RQFCJASXJCIDSX-UHFFFAOYAQ	NC1=NC2=C(C(N1)=O)N=CN2C3OC(C(C3O)O)COP(O)(O)=O	guanosine 5'-monophosphate (5'-GMP)	5'- GMP	5550-12-9	741	HMDB0001397	C00144	6804	Neg
348	209	1411	124547	Nucleotide	Purine Metabolism, Guanine containing	4201	NAMED	YKBGVTZYEHREMT-KVQBGUIXBI	OC1=C(N=CN2C(CC3O)OC3CO)C2=NC(N)=N1	2'-deoxyguanosine	2'-deoxyguanosine	961-07-9	163230	HMDB0000085	C00330	135398592	Neg
354	400	1574	155412	Amino Acid	Histidine Metabolism	88	NAMED	NTYJJOPFIAHURM-UHFFFAOYAP	NCCC1=CNC=N1	histamine	histamine	51-45-6	753	HMDB0000870	C00388	774	Pos Early
355	209	59	123153	Amino Acid	Histidine Metabolism	70	NAMED	HNDVDQJCIGZPNO-UHFFFAOYAG	NC(C(O)=O)CC1=CN=CN1	histidine	histidine	5934-29-2	752	HMDB0000177	C00135	6274	Neg
358	400	590	155331	Amino Acid	Methionine, Cysteine, SAM and Taurine Metabolism	470	NAMED	VVIUBCNYACGLLV-UHFFFAOYAM	NCCS(O)=O	hypotaurine	hypotaurine	300-84-5	96959	HMDB0000965	C00519	107812	Pos Early
361	400	1123	155348	Nucleotide	Purine Metabolism, (Hypo)Xanthine/Inosine containing	4120	NAMED	UGQMRVRMYYASKQ-DGPXGRDGBU	O[C@H]1[C@H](N2C(N=CN=C3O)=C3N=C2)O[C@H](CO)[C@H]1O	inosine	inosine	58-63-9	21241953	HMDB0000195	C00294	6021	Pos Early
363	305	1124	145716	Lipid	Inositol Metabolism	2202	NAMED	CDAISMWEOUEBRE-GPIVLXJGBG	O[C@@H]1[C@@H](O)[C@H](O)[C@H](O)[C@H](O)[C@H]1O	myo-inositol	myo-inositol	87-89-8	10239179	HMDB0000211	C00137	892	Polar
376	400	1125	155350	Amino Acid	Leucine, Isoleucine and Valine Metabolism	385	NAMED	AGPKZVBTJJNPAG-UHFFFAOYAW	NC(C(O)=O)C(C)CC	isoleucine	isoleucine	73-32-5	769	HMDB0000172	C06418,C00407,C16424	6306	Pos Early
382	400	47089	157351	Amino Acid	Methionine, Cysteine, SAM and Taurine Metabolism	481	NAMED	XVOYSCVBGLVSOL-REOHCLBHBO	O=C(O)C(N)CS(=O)(O)=O	3-sulfo-L-alanine	3-sulfo-L-alanine	498-40-8	65718	HMDB0002757	C00506	72886	Pos Early
391	400	2132	155460	Amino Acid	Urea cycle; Arginine and Proline Metabolism	492	NAMED	RHGKLRLOHDJJDR-UHFFFAOYAQ	NC(C(O)=O)CCCNC(N)=O	citrulline	citrulline	372-75-8	810	HMDB0000904	C00327	9750	Pos Early
392	400	1495	155377	Amino Acid	Lysine Metabolism	122	NAMED	ZDGJAHTZVHVLOT-YUMQZZPRBV	NC(C(O)=O)CCCCNC(C(O)=O)CCC(O)=O	saccharopine	saccharopine	997-68-2	141086	HMDB0000279	C00449	160556	Pos Early
397	400	60	155300	Amino Acid	Leucine, Isoleucine and Valine Metabolism	332	NAMED		O=C([C@H](CC(C)C)N)O	leucine	leucine	61-90-5		HMDB0000687	C00123	6106	Pos Early
405	209	1483	125730	Lipid	Secondary Bile Acid Metabolism	3495	NAMED	SMEROWZSTRWXGI-HVATVPOCBI	O=C(CCC(C(CCC1C2CCC3CC4O)C1(CCC2C3(CC4)C)C)C)O	lithocholate	lithocholate	434-13-9	9519	HMDB0000761	C03990	9903	Neg
407	400	1301	155354	Amino Acid	Lysine Metabolism	105	NAMED	KDXKERNSBIXSRK-YFKPBYRVBE	NC(C(O)=O)CCCCN	lysine	lysine	56-87-1	5747	HMDB0003405	C00739,C00047	5962	Pos Early
409	209	1303	123199	Energy	TCA Cycle	1452	NAMED	BJEPYKJPYRNKOW-UHFFFAOYAM	OC(C(O)=O)CC(O)=O	malate	malate	6915-15-7	510	HMDB0031518,HMDB0000156,HMDB0000744	C00149,C00711,C00497	525	Neg
415	400	1302	155355	Amino Acid	Methionine, Cysteine, SAM and Taurine Metabolism	434	NAMED	FFEARJCKVFRZRR-BYPYZUCNBW	CSCCC(N)C(O)=O	methionine	methionine	63-68-3	5907	HMDB0000696	C00073	6137	Pos Early
418	305	1496	145730	Lipid	Fatty Acid Metabolism (also BCAA Metabolism)	1775	NAMED	ZIYVHBGGAOATLY-UHFFFAOYAT	O=C(C(C(O)=O)C)O	methylmalonate (MMA)	methylmalonate (MMA)	516-05-2	473	HMDB0000202	C02170	487	Polar
421	209	39575	145125	Lipid	Inositol Metabolism	2228	NAMED	IMQLKJBTEOYOSI-XNTDZNLYBB	O=P(O)(O[C@H]1[C@H]([C@H]([C@@H]([C@H]([C@@H]1OP(O)(O)=O)OP(O)(O)=O)OP(O)(O)=O)OP(O)(O)=O)OP(O)(O)=O)O	inositol hexakisphosphate	inositol hexakisphosphate	83-86-3	18505485	HMDB0003502	C01204	890	Neg
424	209	1336	125720	Lipid	Long Chain Saturated Fatty Acid	1511	NAMED	IPCSVZSSVZVIGE-UHFFFAOYAJ	OC(CCCCCCCCCCCCCCC)=O	palmitate (16:0)	palmitate (16:0)	57-10-3	960	HMDB0000220	C00249	985	Neg
432	400	594	155332	Cofactors and Vitamins	Nicotinate and Nicotinamide Metabolism	4305	NAMED	DFPAKSUCGFBDDF-UHFFFAOYAZ	NC(C1=CN=CC=C1)=O	nicotinamide	nicotinamide	98-92-0	911	HMDB0001406	C00153	936	Pos Early
439	209	1358	125724	Lipid	Long Chain Saturated Fatty Acid	1515	NAMED	QIQXTHQIDYTFRH-UHFFFAOYAB	CCCCCCCCCCCCCCCCCC(O)=O	stearate (18:0)	stearate (18:0)	57-11-4	5091	HMDB0000827	C01530	5281	Neg
444	400	1493	155375	Amino Acid	Urea cycle; Arginine and Proline Metabolism	487	NAMED	AHLPHDHHMVZTML-BYPYZUCNBZ	O=C(O)[C@@H](N)CCCN	ornithine	ornithine	3184-13-2	6026	HMDB0000214	C00077	6262	Pos Early
445	305	1505	146440	Nucleotide	Pyrimidine Metabolism, Orotate containing	4208	NAMED	PXQPEWDEAKTCGB-UHFFFAOYAD	O=C(C1=CC(O)=NC(O)=N1)O	orotate	orotate	50887-69-9	942	HMDB0000226	C00295	967	Polar
452	209	33447	126083	Lipid	Long Chain Monounsaturated Fatty Acid	1530	NAMED	SECPZKHBENQXJG-FPLPWBNLBE	CCCCCC\C=C/CCCCCCCC(O)=O	palmitoleate (16:1n7)	palmitoleate (16:1n7)	373-49-9	393216	HMDB0003229	C08362	445638	Neg
460	400	64	155301	Amino Acid	Phenylalanine Metabolism	140	NAMED	COLNVLDHVKWLRT-QMMMGPOBBC	NC(C(O)=O)CC1=CC=CC=C1	phenylalanine	phenylalanine	63-91-2	5910	HMDB0000159	C00079	6140	Pos Early
461	400	42109	156915	Energy	Oxidative Phosphorylation	1469	NAMED	NBIIXXVUZAFLBC-DFZHHIFOAA	O=P(O)(O)O	phosphate	phosphate	7664-38-2	1032	HMDB0001429	C00009	1061	Pos Early
469	402	1510	157932	Lipid	Sphingolipid Synthesis	3004	NAMED	AERBNCYCJBRYDG-FGTMMUONBE	O[C@@H]([C@@H](O)[C@@H](N)CO)CCCCCCCCCCCCCC	phytosphingosine	phytosphingosine	554-62-1	21238683	HMDB0004610	C12144	122121	Pos Late
480	400	1898	155455	Amino Acid	Urea cycle; Arginine and Proline Metabolism	495	NAMED	ONIBWKKTOPOVIA-BYPYZUCNBZ	OC(C1CCCN1)=O	proline	proline	147-85-3	128566	HMDB0000162,HMDB0003411	C00148,C000763	8988,145742,614	Pos Early
482	305	527	146396	Carbohydrate	Glycolysis, Gluconeogenesis, and Pyruvate Metabolism	1240	NAMED	JVTAAEKCZFNVCJ-UHFFFAOYAX	CC(O)C(O)=O	lactate	lactate	79-33-4	592	HMDB0000190	C00186	612	Polar
491	400	1651	155439	Cofactors and Vitamins	Vitamin B6 Metabolism	4451	NAMED	RADKZDMFGJYCBB-UHFFFAOYAP	OC1=C(C)N=CC(CO)=C1C=O	pyridoxal	pyridoxal	65-22-5	1021	HMDB0001545	C00250	1050	Pos Early
498	402	1806	165222	Cofactors and Vitamins	Vitamin A Metabolism	4430	NAMED	FPIPGXGPPPQFEQ-OVSJKPMPBW	C/C(/C=C/C(C(C)(CCC1)C)=C1C)=C\C=C\C(C)=C\CO	retinol (Vitamin A)	retinol (Vitamin A)	68-26-8	393012	HMDB0000305	C00473	445354	Pos Late
500	400	1827	155451	Cofactors and Vitamins	Riboflavin Metabolism	4333	NAMED	AUNGANRZJHBGPY-SCRDCRAPBG	OC(C(O)C(O)CO)CN1C(C=C2C)=C(C=C2C)N=C(C(N3)=O)C1=NC3=O	riboflavin (Vitamin B2)	riboflavin (Vitamin B2)	83-88-5	431981	HMDB0000244	C00255	493570	Pos Early
501	305	1515	164364	Xenobiotics	Drug - Topical Agents	5960	NAMED	4000	OC1=C(C(O)=O)C=CC=C1	salicylate	salicylate	69-72-7	331	HMDB0001895	C00805	338	Polar
503	400	1648	155437	Amino Acid	Glycine, Serine and Threonine Metabolism	10	NAMED	MTCFGRXMJLQNBG-REOHCLBHBX	OC([C@@H](N)CO)=O	serine	serine	56-45-1	5736	HMDB0000187	C00065	5951	Pos Early
504	400	2342	155468	Amino Acid	Tryptophan Metabolism	287	NAMED	QZAYGJVTTNCVMB-UHFFFAOYAX	NCCC1=CNC(C=C2)=C1C=C2O	serotonin	serotonin	153-98-0	5013	HMDB0000259	C00780	5202	Pos Early
507	400	603	155336	Amino Acid	Polyamine Metabolism	552	NAMED	PFNFFQXMRSDOHW-UHFFFAOYAC	NCCCNCCCCNCCCN	spermine	spermine	71-44-3	1072	HMDB0001256	C00750	1103	Pos Early
512	400	2125	155458	Amino Acid	Methionine, Cysteine, SAM and Taurine Metabolism	471	NAMED	XOAAWQZATWQOTB-UHFFFAOYAA	NCCS(=O)(O)=O	taurine	taurine	107-35-7	1091	HMDB0000251	C00245	1123	Pos Early
519	209	1365	125728	Lipid	Long Chain Saturated Fatty Acid	1508	NAMED	TUNFSRHWOTWDNC-UHFFFAOYAZ	OC(CCCCCCCCCCCCC)=O	myristate (14:0)	myristate (14:0)	544-63-8	10539	HMDB0000806	C06424	11005	Neg
523	400	15798	164851	Cofactors and Vitamins	Thiamine Metabolism	4422	NAMED	HZSAJDVWZRBGIF-UHFFFAOYAQ	CC1=NC=C(C[N+]2=CSC(CCOP(O)([O-])=O)=C2C)C(N)=N1	thiamin monophosphate	thiamin monophosphate	532-40-1	2627905	HMDB0002666	C01081	1131,3382778	Pos Early
533	400	1670	155443	Amino Acid	Urea cycle; Arginine and Proline Metabolism	485	NAMED	XSQUKJJJFZCRTK-UHFFFAOYAF	O=C(N)N	urea	urea	57-13-6	1143	HMDB0000294	C00086	1176	Pos Early
535	209	606	123185	Nucleotide	Pyrimidine Metabolism, Uracil containing	4220	NAMED	DRTQHJPVMGBUCF-XVFCMESIBG	OC1C(N(C=CC2=O)C(N2)=O)OC(CO)C1O	uridine	uridine	58-96-8	5807	HMDB0000296	C00299	6029	Neg
536	209	52602	165330	Nucleotide	Pyrimidine Metabolism, Uracil containing	4236	NAMED	MXHRCPNRJAMMIM-SHYZEUOFBK	O=C(NC1=O)N(C=C1)C(CC2O)OC2CO	2'-deoxyuridine	2'-deoxyuridine	951-78-0	13118	HMDB0000012	C00526	13712	Neg
537	400	607	155340	Amino Acid	Histidine Metabolism	78	NAMED	LOIYMIARKYCTBW-OWOJBTEDBA	O=C(O)/C=C/C1=CNC=N1	trans-urocanate	trans-urocanate	104-98-3	643824	HMDB0000301	C00785	736715	Pos Early
561	400	57	155297	Amino Acid	Glutamate Metabolism	44	NAMED	WHUUTDBJXJRKMK-UHFFFAOYAD	O=C(O)[C@@H](N)CCC(O)=O	glutamate	glutamate	56-86-0	591	HMDB0000148	C00025,C00217	33032	Pos Early
563	400	53	155293	Amino Acid	Glutamate Metabolism	45	NAMED	ZDXPYRJPNDTMRX-VKHMYHEABV	OC([C@@H](N)CCC(N)=O)=O	glutamine	glutamine	56-85-9	5746	HMDB0000641	C00064	5961	Pos Early
564	400	1284	155352	Amino Acid	Glycine, Serine and Threonine Metabolism	17	NAMED	AYFVYJQAPQTCCC-GBXIJSLDBG	N[C@H](C(O)=O)[C@H](O)C	threonine	threonine	72-19-5	6051	HMDB0000167	C00188	6288	Pos Early
565	400	54	155294	Amino Acid	Tryptophan Metabolism	254	NAMED	QIVBCDIJIAJPQS-VIFPVBQEBP	O=C(O)[C@@H](N)CC1=CNC2=C1C=CC=C2	tryptophan	tryptophan	73-22-3	6066	HMDB0000929	C00078	6305	Pos Early
566	400	1649	155438	Amino Acid	Leucine, Isoleucine and Valine Metabolism	416	NAMED	KZSNJWFQEVHDMF-BYPYZUCNBW	N[C@H](C(O)=O)C(C)C	valine	valine	72-18-4	6050	HMDB0000883	C00183	6287	Pos Early
567	400	1504	155382	Cofactors and Vitamins	Nicotinate and Nicotinamide Metabolism	4302	NAMED	PVNIIMVLHYAWGP-UHFFFAOYAA	OC(C1=CC=CN=C1)=O	nicotinate	nicotinate	59-67-6	913	HMDB0001488	C00253	938	Pos Early
568	400	2150	155464	Cofactors and Vitamins	Vitamin B6 Metabolism	4448	NAMED	NHZMQXZHNVQTQA-UHFFFAOYAS	NCC(C(O)=C(C)N=C1)=C1CO	pyridoxamine	pyridoxamine	58052-48-5	1023	HMDB0001431	C00534	1052	Pos Early
572	305	48152	151982	Carbohydrate	Glycolysis, Gluconeogenesis, and Pyruvate Metabolism	1223	NAMED	WQZGKKKJIJFFOK-DVKNGEFBBQ	O[C@H]1O[C@H](CO)[C@@H](O)[C@H](O)[C@H]1O	glucose	glucose	50-99-7	71358	HMDB0000122	C00031	5793	Polar
798	400	555	155320	Nucleotide	Purine Metabolism, Adenine containing	4147	NAMED	OIRDTQYFTABQOQ-KQYNXXCUBX	NC1=NC=NC2=C1N=CN2[C@@]3([H])[C@@](O)([H])[C@@](O)([H])[C@](CO)([H])O3	adenosine	adenosine	58-61-7	54923	HMDB0000050	C00212	60961	Pos Early
799	400	3141	155487	Amino Acid	Glycine, Serine and Threonine Metabolism	7	NAMED	KWIUHFFTVRNATP-UHFFFAOYAI	O=C(C[N+](C)(C)C)[O-]	betaine	betaine	107-43-7	19951173,242	HMDB0000043	C00719	247	Pos Early
800	400	1868	155454	Amino Acid	Methionine, Cysteine, SAM and Taurine Metabolism	455	NAMED	XUJNEKJLAYXESH-REOHCLBHBU	SC[C@H](N)C(O)=O	cysteine	cysteine	56-89-3,52-90-4	5653	HMDB0000574	C00097	5862	Pos Early
803	305	48153	152039	Carbohydrate	Fructose, Mannose and Galactose Metabolism	1353	NAMED	GZCGUPFRVQAUEE-KVTDHHQDBB	O[C@@H]1C(CO)O[C@@H](O)[C@@H](O)[C@H]1O	mannose	mannose	3458-28-4	141983	HMDB0000169	C00159,C02209,C00936	82308,439680,185698,18950	Polar
806	400	5086	155492	Amino Acid	Glycine, Serine and Threonine Metabolism	6	NAMED	FFDGPVCHZBVARC-UHFFFAOYAX	CN(C)CC(O)=O	dimethylglycine	dimethylglycine	1118-68-9	653	HMDB0000092	C03626	673	Pos Early
811	400	1126	155351	Amino Acid	Alanine and Aspartate Metabolism	29	NAMED	QNAYBMKLOCPYGJ-REOHCLBHBS	O=C(O)[C@@H](N)C	alanine	alanine	56-41-7	5735	HMDB0000161	C00041	5950	Pos Early
815	400	1299	155353	Amino Acid	Tyrosine Metabolism	162	NAMED	OUYCCCASQSFEME-QMMMGPOBBZ	N[C@@H](CC1=CC=C(O)C=C1)C(O)=O	tyrosine	tyrosine	60-18-4	5833	HMDB0000158	C00082	6057	Pos Early
818	305	15872	147518	Lipid	Fatty Acid Synthesis	1473	NAMED	OFOBLEOULBTSOW-UHFFFAOYAJ	O=C(O)CC(O)=O	malonate	malonate	26522-22-85-0,141-82-2	844	HMDB0000691	C00383	867	Polar
821	209	33442	125870	Nucleotide	Pyrimidine Metabolism, Uracil containing	4222	NAMED	HZIOZCLEXIYJAD-JWMKEVCDBU	O[C@]1([H])[C@@](O)([H])[C@](CO)([H])O[C@]1(C2=CNC(NC2=O)=O)[H]	pseudouridine	pseudouridine	1445-07-4	21403010	HMDB0000767	C02067	15047	Neg
823	305	48990	160586	Carbohydrate	Glycolysis, Gluconeogenesis, and Pyruvate Metabolism	1239	NAMED	LCTONWCANYUPML-REWHXWOFAD	CC(C(O)=O)=O	pyruvate	pyruvate	127-17-3	96901	HMDB0000243	C00022	1060	Polar
825	400	605	155338	Nucleotide	Pyrimidine Metabolism, Uracil containing	4221	NAMED	ISAKRJDGNUQOIC-UHFFFAOYAV	O=C(NC=C1)NC1=O	uracil	uracil	66-22-8	1141	HMDB0000300	C00106	1174	Pos Early
826	305	15581	146484	Carbohydrate	Pentose Metabolism	1267	NAMED	PYMYPHUHKUWMLA-WISUUJSJBP	O=C[C@@H]([C@H]([C@@H](CO)O)O)O	xylose	xylose	609-06-3	85957	HMDB0000098	C00181	135191	Polar
827	400	514	155308	Nucleotide	Pyrimidine Metabolism, Cytidine containing	4252	NAMED	UHDGCWIWMRVCDJ-XVFCMESIBD	OC[C@@H]1[C@H]([C@H]([C@H](N2C(N=C(C=C2)N)=O)O1)O)O	cytidine	cytidine	65-46-3	5940	HMDB0000089	C00475	6175	Pos Early
828	305	575	146408	Carbohydrate	Pentose Metabolism	1269	NAMED	PYMYPHUHKUWMLA-WDCZJNDABW	O[C@@H]1CO[C@@H](O)[C@@H](O)[C@@H]1O	arabinose	arabinose	28697-53-2	59687	HMDB0029942	C00216	66308	Polar
869	400	2856	155482	Nucleotide	Pyrimidine Metabolism, Uracil containing	4215	NAMED	DJJCXFVJDGTHFX-FHLVPPQOBI	O[C@]1([H])[C@@](O)([H])[C@](COP(O)(O)=O)([H])O[C@]1(N(C=C2)C(NC2=O)=O)[H]	uridine 5'-monophosphate (UMP)	UMP	3387-36-8	1399139	HMDB0000288	C00105	6030	Pos Early
872	209	2183	124827	Nucleotide	Pyrimidine Metabolism, Thymine containing	4275	NAMED	IQFYYKKMVGJFEH-XLPZGREQBQ	O=C(NC(C(C)=C1)=O)N1[C@]2([C@@]([C@@]([C@@](CO)(O2)[H])(O)[H])([H])[H])[H]	thymidine	thymidine	50-89-5	5585	HMDB0000273	C00214	5789	Neg
873	400	5341	155495	Cofactors and Vitamins	Thiamine Metabolism	4421	NAMED		NC1=C(C[N+]2=CSC(CC[O-])=C2C)C=NC(C)=N1	thiamin (Vitamin B1)	thiamin (Vitamin B1)	59-43-8		HMDB0000235	DG00125,C00378,D08580	1130	Pos Early
878	305	48195	153126	Carbohydrate	Fructose, Mannose and Galactose Metabolism	1347	NAMED	BJHIKXHVCXFQLS-UYFOZJQFBH	OC[C@@]1(O)O[C@H](CO)[C@@H](O)[C@@H]1O	fructose	fructose	57-48-7	5764	HMDB0000660	C00095	2723872	Polar
880	400	554	155319	Nucleotide	Purine Metabolism, Adenine containing	4148	NAMED	GFFGJBXGBJISGV-UHFFFAOYAT	NC1=NC=NC2=C1N=CN2	adenine	adenine	73-24-5	185	HMDB0000034	C00147	190	Pos Early
881	400	573	155326	Nucleotide	Pyrimidine Metabolism, Cytidine containing	4253	NAMED	OPTASPLRGRRNAP-UHFFFAOYAY	NC1=NC(NC=C1)=O	cytosine	cytosine	71-30-7	577	HMDB0000630	C00380	597	Pos Early
882	209	604	126810	Nucleotide	Pyrimidine Metabolism, Thymine containing	4278	NAMED	RWQNBRDOKXIBIV-UHFFFAOYAL	O=C1C(C)=CNC(N1)=O	thymine	thymine	65-71-4	1103	HMDB0000262	C00178	1135	Neg
888	209	1642	125736	Lipid	Medium Chain Fatty Acid	1495	NAMED	GHVNFZFCNZKVNT-UHFFFAOYAC	CCCCCCCCCC(O)=O	caprate (10:0)	caprate (10:0)	334-48-5	2863	HMDB0000511	C01571	2969	Neg
891	209	1121	125718	Lipid	Long Chain Saturated Fatty Acid	1513	NAMED	KEMQGTRYUADPNZ-UHFFFAOYAT	O=C(O)CCCCCCCCCCCCCCCC	margarate (17:0)	margarate (17:0)	506-12-7	10033	HMDB0002259		10465	Neg
892	209	1356	125722	Lipid	Long Chain Saturated Fatty Acid	1517	NAMED	ISYWECDDZWTKFF-UHFFFAOYAR	CCCCCCCCCCCCCCCCCCC(O)=O	nonadecanoate (19:0)	nonadecanoate (19:0)	646-30-0	12071	HMDB0000772	C16535	12591	Neg
893	209	1118	125716	Lipid	Long Chain Saturated Fatty Acid	1518	NAMED	VKOBVWXKNCXXDE-UHFFFAOYAB	CCCCCCCCCCCCCCCCCCCC(O)=O	arachidate (20:0)	arachidate (20:0)	506-30-9	10035	HMDB0002212	C06425	10467	Neg
913	305	15586	146486	Carbohydrate	Glycogen Metabolism	1300	NAMED	GUBGYTABKSRVRQ-ASMJPISFBF	O[C@@H]1[C@H]([C@H](O[C@@H]([C@H]1O)CO)O[C@H]2[C@@H]([C@H]([C@H](O[C@@H]2CO)O)O)O)O	maltose	maltose	6363-53-7	388469	HMDB0000163	C00208	10991489	Polar
914	305	1471	147709	Carbohydrate	Pentose Metabolism	1261	NAMED	PYMYPHUHKUWMLA-LMVFSUKVBD	O=C[C@@H]([C@@H]([C@@H](CO)O)O)O	ribose	ribose	50-69-1	4470639	HMDB0000283	C00121	5779	Polar
917	400	512	155306	Amino Acid	Alanine and Aspartate Metabolism	40	NAMED	DCXYFEDJOCDNAF-REOHCLBHBD	NC(C[C@H](N)C(O)=O)=O	asparagine	asparagine	70-47-3	6031	HMDB0000168	C00152	6267	Pos Early
922	402	1759	211070	Lipid	Dihydroceramides	3013	NAMED	KZTJQXAANJHSCE-OIDHKYIRBS	CCCCCCCCCCCCCCCCCC(N[C@H]([C@H](O)CCCCCCCCCCCCCCC)CO)=O	N-stearoyl-sphinganine (d18:0/18:0)*	N-stearoyl-sphinganine (d18:0/18:0)*	2304-80-5	4446686	HMDB0011761		5283573	Pos Late
923	305	601	145712	Nucleotide	Pyrimidine Metabolism, Orotate containing	4207	NAMED	UFIVEPVSAGBUSI-UHFFFAOYAI	O=C(C(NC1=O)CC(N1)=O)O	dihydroorotate	dihydroorotate	155-54-4	628	HMDB03349	C00337	648	Polar
926	209	32489	125850	Lipid	Medium Chain Fatty Acid	1490	NAMED	FUZZWVXGSFPDMH-UHFFFAOYAY	CCCCCC(O)=O	caproate (6:0)	caproate (6:0)	142-62-1	8552	HMDB0000535	C01585	8892	Neg
932	209	32492	125852	Lipid	Medium Chain Fatty Acid	1492	NAMED	WWZKQHOCKIZLMA-UHFFFAOYAH	CCCCCCCC(O)=O	caprylate (8:0)	caprylate (8:0)	124-07-2	370	HMDB0000482	C06423	379	Neg
935	305	1519	147116	Carbohydrate	Disaccharides and Oligosaccharides	1326	NAMED	CZMRCDWAGMRECN-UGDNZRGBBE	OC[C@]1(O[C@@H]2[C@@H]([C@H]([C@@H]([C@H](O2)CO)O)O)O)[C@H]([C@@H]([C@@H](CO)O1)O)O	sucrose	sucrose	57-50-1	5768	HMDB0000258	C00089	5988	Polar
936	400	608	155341	Cofactors and Vitamins	Vitamin B6 Metabolism	4446	NAMED	LXNHXLLTXMVWPM-UHFFFAOYAQ	OC1=C(C)N=CC(CO)=C1CO	pyridoxine (Vitamin B6)	pyridoxine (Vitamin B6)	58-56-0	1025	HMDB0000239	D08454	1054	Pos Early
980	209	1361	125726	Lipid	Long Chain Saturated Fatty Acid	1510	NAMED	WQEPLUUGTLDZJY-UHFFFAOYAK	O=C(O)CCCCCCCCCCCCCC	pentadecanoate (15:0)	pentadecanoate (15:0)	10002-84-2,1002-84-2	13249	HMDB0000826	C16537	13849	Neg
1001	400	32306	155905	Amino Acid	Urea cycle; Arginine and Proline Metabolism	513	NAMED	PMMYEEVYMWASQN-DMTCNVIQBF	O[C@@H]1C[C@@H](C(O)=O)NC1	trans-4-hydroxyproline	hydroxyproline	51-35-4	5605	HMDB0000725	C01157	5810	Pos Early
1002	305	1107	146424	Nucleotide	Purine Metabolism, (Hypo)Xanthine/Inosine containing	4134	NAMED	POJWUDADGALRAB-UHFFFAOYAE	O=C(N1)C(NC(N)=O)NC1=O	allantoin	allantoin	97-59-6	199	HMDB0000462	C02348,C01551,C02350	439714,204,439713	Polar
1004	400	3147	155488	Nucleotide	Purine Metabolism, (Hypo)Xanthine/Inosine containing	4122	NAMED	LRFVTYWOQMYALW-UHFFFAOYAT	O=C(N1)C(N=CN2)=C2NC1=O	xanthine	xanthine	69-89-6	1151	HMDB0000292	C00385	1188	Pos Early
1021	209	1494	123209	Amino Acid	Glutathione Metabolism	579	NAMED	ODHCTXKNWHHXJC-VKHMYHEABY	O=C1CC[C@@H]([C@@](O)=O)N1	5-oxoproline	5-oxoproline	98-79-3	7127	HMDB0000267	C02237,C01879	439685,7405	Neg
1022	400	1512	155387	Amino Acid	Tryptophan Metabolism	282	NAMED	SIOXPEMLGUPBBT-UHFFFAOYAC	O=C(O)C1=NC=CC=C1	picolinate	picolinate	98-98-6	993	HMDB0002243	C10164	1018	Pos Early
1023	400	1516	155390	Amino Acid	Glycine, Serine and Threonine Metabolism	5	NAMED	FSYKKLYZXJSNPZ-UHFFFAOYAL	CNCC(O)=O	sarcosine	sarcosine	107-97-1	1057	HMDB0000271	C00213	1088	Pos Early
1024	400	1508	155385	Cofactors and Vitamins	Pantothenate and CoA Metabolism	4337	NAMED	GHOKWGTUZJEAQD-ZETCQYMHBS	O=C(NCCC(O)=O)[C@H](O)C(C)(C)CO	pantothenate	pantothenate (Vitamin B5)	137-08-6	6361	HMDB0000210	C00864	6613	Pos Early
1025	400	1444	155369	Amino Acid	Lysine Metabolism	131	NAMED		OC(C1NCCCC1)=O	pipecolate	pipecolate	4043-87-2		HMDB0000070			Pos Early
1049	400	21106	155741	Nucleotide	Pyrimidine Metabolism, Cytidine containing	4259	NAMED	LRSASMSXMSNRBT-UHFFFAOYAO	NC1=NC(NC=C1C)=O	5-methylcytosine	5-methylcytosine	58366-64-6	58551	HMDB0002894	C02376	65040	Pos Early
1052	305	1572	146444	Carbohydrate	Glycolysis, Gluconeogenesis, and Pyruvate Metabolism	1243	NAMED	RBNPOMFGQQGHHO-UHFFFAOYAE	O=C(O)C(O)CO	glycerate	glycerate	600-19-1	732	HMDB0000139,HMDB0006372	C00258	439194,752	Polar
1053	400	3155	155489	Nucleotide	Pyrimidine Metabolism, Uracil containing	4239	NAMED	JSJWCHRYRHKBBW-UHFFFAOYAH	OC(CCNC(N)=O)=O	3-ureidopropionate	3-ureidopropionate	462-88-4	109	HMDB0000026	C02642	111	Pos Early
1082	209	1587	126818	Amino Acid	Leucine, Isoleucine and Valine Metabolism	336	NAMED	WXNXCEHXYPACJF-ZETCQYMHBF	O=C(O)[C@H](CC(C)C)NC(C)=O	N-acetylleucine	N-acetylleucine	1188-21-2	64075	HMDB0011756	C02710	70912	Neg
1083	209	1589	124587	Amino Acid	Methionine, Cysteine, SAM and Taurine Metabolism	435	NAMED	XUYPXLNMDZIRQH-LURJTMIEBN	O=C(O)[C@H](CCSC)NC(C)=O	N-acetylmethionine	N-acetylmethionine	65-82-7	395338	HMDB0011745	C02712	448580	Neg
1084	209	1591	124807	Amino Acid	Leucine, Isoleucine and Valine Metabolism	417	NAMED	IHYJTAOFMMMOPX-LURJTMIEBI	O=C(O)[C@@H](NC(C)=O)C(C)C	N-acetylvaline	N-acetylvaline	96-81-1	60154	HMDB0011757		66789	Neg
1087	209	1552	125983	Lipid	Long Chain Monounsaturated Fatty Acid	1548	NAMED	DPUOLQHDNGRHBS-UHFFFAOYAW	OC(CCCCCCCCCCC\C=C/CCCCCCCC)=O	erucate (22:1n9)	erucate (22:1n9)	112-86-7	7924	HMDB0002068	C08316	8216,5281116	Neg
1090	402	43807	159596	Cofactors and Vitamins	Hemoglobin and Porphyrin Metabolism	4409	NAMED	BPYKTIZUTYGOLE-IFADSCNNBS	CC(C(N\1)=O)=C(C=C)C1=C/C2=C(C)C(CCC(O)=O)=C(CC3=C(CCC(O)=O)C(C)=C(/C=C4NC(C(C=C)=C/4C)=O)N3)N2	bilirubin (Z,Z)	bilirubin	635-65-4	4444055	HMDB0000054	C00486	5280352	Pos Late
1095	400	6104	155499	Amino Acid	Tryptophan Metabolism	294	NAMED	APJYDQYYACXCRM-UHFFFAOYAU	NCCC1=CNC2=CC=CC=C21	tryptamine	tryptamine	61-54-1	1118	HMDB0000303	C00398	1150	Pos Early
1099	400	1573	155411	Nucleotide	Purine Metabolism, Guanine containing	4183	NAMED	NYHBQMYGNKIUIF-UUOKFMHZBU	O=C1C(N=CN2[C@@]3([H])[C@@](O)([H])[C@@](O)([H])[C@](CO)([H])O3)=C2N=C(N)N1	guanosine	guanosine	118-00-3	6544	HMDB0000133	C00387	6802	Pos Early
1102	400	2734	155471	Peptide	Gamma-glutamyl Amino Acid	646	NAMED	VVLXCWVSSLFQDS-QWRGUYRKBA	OC(C=C1)=CC=C1C[C@@H](C(O)=O)NC(CC[C@@H](C(O)=O)N)=O	gamma-glutamyltyrosine	gamma-glutamyltyrosine	7432-23-7	85142	HMDB0011741		94340	Pos Early
1105	402	1561	164189	Cofactors and Vitamins	Tocopherol Metabolism	4361	NAMED	GVJHHUAWPYXKBD-IEOSBIPEBS	CC1=C2C(O[C@@](CCC[C@H](C)CCC[C@H](C)CCC[C@H](C)C)(C)CC2)=C(C)C(C)=C1O	alpha-tocopherol	alpha-tocopherol	10191-41-0,59-02-9	14265	HMDB0001893	C02477	86472	Pos Late
1107	400	1586	155420	Amino Acid	Methionine, Cysteine, SAM and Taurine Metabolism	456	NAMED	PWKSKIMOESPYIA-BYPYZUCNBU	OC([C@H](CS)NC(C)=O)=O	N-acetylcysteine	N-acetylcysteine	616-91-1	11540	HMDB0001890	C06809	12035	Pos Early
1110	305	1585	147717	Amino Acid	Alanine and Aspartate Metabolism	31	NAMED	KTHDTJVBEPMMGL-VKHMYHEABO	O=C(O)[C@@H](NC(C)=O)C	N-acetylalanine	N-acetylalanine	97-69-8	79449	HMDB0000766	C02847	88064	Polar
1113	400	1558	155399	Amino Acid	Polyamine Metabolism	560	NAMED	UZTFMUBKZQVKLK-UHFFFAOYAY	CC(NCCCC(O)=O)=O	4-acetamidobutanoate	4-acetamidobutanoate	3025-96-5	17180	HMDB0003681	C02946	18189	Pos Early
1114	400	1566	155405	Nucleotide	Pyrimidine Metabolism, Thymine containing	4284	NAMED	QCHPKSFMDHPSNR-UHFFFAOYAN	O=C(O)C(C)CN	3-aminoisobutyrate	3-aminoisobutyrate	214139-20-5,10569-72-9	58481	HMDB0002166	C05145	64956	Pos Early
1115	209	1568	123211	Xenobiotics	Benzoate Metabolism	4475	NAMED	YHXHKYRQLYQUIH-UHFFFAOYAL	OC1=CC=C(C(O)C(O)=O)C=C1	4-hydroxymandelate	4-hydroxymandelate	184901-84-6,7198-10-9	321	HMDB0000822	C03198	328	Neg
1124	209	1564	124575	Energy	TCA Cycle	1440	NAMED	KRKNYBCHXYNGOX-UHFFFAOYAM	OC(CC(CC(O)=O)(O)C(O)=O)=O	citrate	citrate	77-92-9	305	HMDB0000094	C00158	311	Neg
1133	400	1603	155431	Amino Acid	Tyrosine Metabolism	170	NAMED	DZGWFCGJZKJUFP-UHFFFAOYAB	OC1=CC=C(CCN)C=C1	tyramine	tyramine	60-19-5	5408	HMDB0000306	C00483	5610	Pos Early
1134	209	1604	124593	Nucleotide	Purine Metabolism, (Hypo)Xanthine/Inosine containing	4132	NAMED	LEHOTFFKMJEONL-UHFFFAOYAN	O=C1NC(NC(NC2=O)=O)=C2N1	urate	urate	120K5305,69-93-2		HMDB0000289	C00366	1175	Neg
1135	209	1605	125991	Lipid	Secondary Bile Acid Metabolism	3505	NAMED	RUDATBOHQWOJDD-UZVSRGJWBC	O[C@@H]1[C@@]2([H])[C@]3([H])CC[C@@]([C@@H](CCC(O)=O)C)([H])[C@@]3(C)CC[C@]2([H])[C@@]4(C)CC[C@@H](O)C[C@@]4([H])C1	ursodeoxycholate	ursodeoxycholate	128-13-2	29131	HMDB0000946	C07880	31401	Neg
1136	209	33443	126081	Lipid	Short Chain Fatty Acid	1489	NAMED	NQPDZGIKBAWPEJ-UHFFFAOYAU	OC(CCCC)=O	valerate (5:0)	valerate (5:0)	109-52-4	7701	HMDB0000892	C00803	7991	Neg
1137	402	38102	158973	Lipid	Endocannabinoid	2160	NAMED	BOWVQLFMWHZBEF-KTKRTIGZBW	O=C(NCCO)CCCCCCC/C=C\CCCCCCCC	oleoyl ethanolamide	oleoyl ethanolamide	111-58-0,11-58-0	4446574	HMDB0002088		5283454	Pos Late
1140	400	2730	155470	Peptide	Gamma-glutamyl Amino Acid	635	NAMED	JBFYFLXEJFQWMU-WDSKDSINBP	O=C(N)CC[C@@H](C(O)=O)NC(CC[C@@H](C(O)=O)N)=O	gamma-glutamylglutamine	gamma-glutamylglutamine	10148-81-9	133013	HMDB0011738	C05283	150914	Pos Early
1141	209	1669	124595	Amino Acid	Tyrosine Metabolism	175	NAMED	KKADPXVIOXHVKN-UHFFFAOYAH	OC1=CC=C(CC(C(O)=O)=O)C=C1	4-hydroxyphenylpyruvate	4-hydroxyphenylpyruvate	156-39-8	954	HMDB0000707	C01179	979	Neg
1143	209	40605	223227	Lipid	Short Chain Fatty Acid	1488	NAMED	FERIUCNNQQJTOY-UHFFFAOYAP	OC(CCC)=O	butyrate/isobutyrate (4:0)	butyrate/isobutyrate (4:0)	109-92-6	259	HMDB0000039	C00246	264	Neg
1162	400	32377	155919	Carbohydrate	Aminosugar Metabolism	1419	NAMED	KBGAYAKRZNYFFG-BOHATCBPBL	OC1(C(O)=O)CC(O)C(NC(C)=O)C(C(O)C(O)CO)O1	N-acetylneuraminate	N-acetylneuraminate	131-48-6	10292217	HMDB0000230	C00270	439197	Pos Early
1207	400	12142	155521	Amino Acid	Phenylalanine Metabolism	154	NAMED	BHHGXPLMPWCGHP-UHFFFAOYAE	NCCC1=CC=CC=C1	phenethylamine	phenethylamine	64-04-0	13856352	HMDB0012275	C05332	1001	Pos Early
1215	400	48149	157725	Carbohydrate	Aminosugar Metabolism	1431	NAMED	YTTRPBWEMMPYSW-VFFCQLMOBE	O[C@H]1[C@H](O)[C@@H](CO)O[C@@H](NC(CC(N)C(O)=O)=O)[C@@H]1NC(C)=O	N-acetylglucosaminylasparagine	N-acetylglucosaminylasparagine	2776-93-4	21403014	HMDB0000489	C04540	123826	Pos Early
1216	209	35469	152522	Carbohydrate	Aminosugar Metabolism	1422	NAMED	MCGXOCXFFNKASF-FMDGEEDCBL	N[C@H]1[C@H](NC(C)=O)[C@@H](O)[C@H](O)[C@@H](CO)O1	N-acetyl-beta-glucosaminylamine	N-acetyl-beta-glucosaminylamine	4229-38-3	388560	HMDB01104	C01239	439454	Neg
1221	400	27718	155838	Amino Acid	Creatine Metabolism	528	NAMED	CVSVTCORWBXHQV-UHFFFAOYAV	CN(C(N)=N)CC(O)=O	creatine	creatine	57-00-1	566	HMDB0000064	C00300	586	Pos Early
1231	209	17805	126039	Lipid	Long Chain Polyunsaturated Fatty Acid (n3 and n6)	1571	NAMED	XSXIVVZCUAHUJO-HZJYTTRNBM	O=C(O)CCCCCCCCC/C=C\C/C=C\CCCCC	dihomo-linoleate (20:2n6)	dihomolinoleate (20:2n6)	2091-39-6	4944228	HMDB0005060	C16525	6439848	Neg
1235	400	18245	155638	Peptide	Gamma-glutamyl Amino Acid	637	NAMED	PXVCMZCJAUJLJP-YUMQZZPRBD	O=C(O)[C@@H](N)CCC(N[C@@H](CC1=CNC=N1)C(O)=O)=O	gamma-glutamylhistidine	gamma-glutamylhistidine	37460-15-4	5380197	HMDB0029151		7017195	Pos Early
1239	209	17945	126830	Lipid	Fatty Acid, Monohydroxy	1972	NAMED	KIHBGTRZFAVZRV-UHFFFAOYAD	OC([C@H](O)CCCCCCCCCCCCCCCC)=O	2-hydroxystearate	2-hydroxystearate	629-22-1	62625	HMDB0062549	C03042,C03045	439887,439885,69417	Neg
1242	400	15650	155564	Nucleotide	Purine Metabolism, Adenine containing	4154	NAMED	QQBGTSSELNKRID-IOSLPCCCBM	N=C1C2=C(N([C@@]3([H])[C@@](O)([H])[C@@](O)([H])[C@](CO)([H])O3)C=N2)N=CN1C	N1-methyladenosine	1-methyladenosine	15763-06-1	4573813	HMDB0003331	C02494	27476	Pos Early
1248	209	12023	124621	Nucleotide	Pyrimidine Metabolism, Thymine containing	4271	NAMED	GYOZYWVXFNDGLU-JKVVGPQDBW	CC1=CN([C@@]2([H])[C@@]([H])([H])[C@@](O)([H])[C@](COP(O)(O)=O)([H])O2)C(NC1=O)=O	thymidine 5'-monophosphate	TMP	33430-62-5	10239189	HMDB0001227	C00364	9700	Neg
1254	209	15122	126021	Lipid	Glycerolipid Metabolism	2842	NAMED	PEDCQBHIVMGVHV-UHFFFAOYAF	OC(CO)CO	glycerol	glycerol	56-81-5	733	HMDB0000131	C00116	753	Neg
1256	400	15506	155556	Lipid	Phospholipid Metabolism	2233	NAMED	CRBHXDCYXIISFC-UHFFFAOYAW	[O-]CC[N+](C)(C)C	choline	choline	67-48-1	149278	HMDB0000097	C00114	305	Pos Early
1258	400	57746	213341	Amino Acid	Tryptophan Metabolism	275	NAMED	RWZYAGGXGHYGMB-UHFFFAOYAS	OC(C1=CC=CC=C1N)=O	anthranilate	anthranilate	118-92-3	222	HMDB0001123	C00108	227	Pos Early
1268	209	18369	123285	Peptide	Gamma-glutamyl Amino Acid	639	NAMED	MYFMARDICOWMQP-YUMQZZPRBM	CC(C)C[C@@H](C(O)=O)NC(CC[C@@H](C(O)=O)N)=O	gamma-glutamylleucine	gamma-glutamylleucine	2566-39-4	133115	HMDB0011171		151023	Neg
1276	209	17665	124879	Xenobiotics	Benzoate Metabolism	4511	NAMED	RGHHSNMVTDWUBI-UHFFFAOYAN	OC1=CC=C(C([H])=O)C=C1	p-hydroxybenzaldehyde	p-hydroxybenzaldehyde	123-08-0	123	HMDB0011718	C00633	126	Neg
1302	209	17772	126828	Lipid	Sphingosines	3163	NAMED	BLTCBVOJNNKFKC-QUDYQQOWBS	OC[C@@H]([C@H](O)/C=C/CCCCCCCCCCCCC)NC(C)=O	N-acetylsphingosine	N-acetylsphingosine	3102-57-6	4593710	HMDB04950	C00195	5497136	Neg
1442	305	12129	147727	Amino Acid	Leucine, Isoleucine and Valine Metabolism	363	NAMED	4000	CC(C)(O)CC(O)=O	beta-hydroxyisovalerate	beta-hydroxyisovalerate	625-08-1	62571	HMDB0000754		69362	Polar
1489	402	38165	159012	Lipid	Endocannabinoid	2163	NAMED	HXYVTAGFYLMHSO-UHFFFAOYAE	CCCCCCCCCCCCCCCC(NCCO)=O	palmitoyl ethanolamide	palmitoyl ethanolamide	544-31-0	4509	HMDB0002100	C16512	4671	Pos Late
1518	402	44877	164219	Lipid	Ceramides	3022	NAMED	YDNKGFDKKRUKPY-TURZORIXBD	OC[C@@H]([C@H](O)/C=C/CCCCCCCCCCCCC)NC(CCCCCCCCCCCCCCC)=O	N-palmitoyl-sphingosine (d18:1/16:0)	N-palmitoyl-sphingosine (d18:1/16:0)	24696-26-2	4446677	HMDB0004949		5283564	Pos Late
1526	402	19263	164198	Lipid	Phosphatidylethanolamine (PE)	2409	NAMED	FHQVHHIBKUMWTI-OTMQOFQLBI	CCCCCCCC\C=C/CCCCCCCC(O[C@](COC(CCCCCCCCCCCCCCC)=O)(COP([O-])(OCC[N+]([H])([H])[H])=O)[H])=O	1-palmitoyl-2-oleoyl-GPE (16:0/18:1)	1-palmitoyl-2-oleoyl-GPE (16:0/18:1)	26662-94-2	4446615	HMDB0005320		5283496	Pos Late
1528	402	52450	210818	Lipid	Phosphatidylinositol (PI)	2537	NAMED	BSNJSZUDOMPYIR-DMDPBSJXBZ	O=C(CCCCCCC/C=C\C/C=C\CCCCC)O[C@@H](COP(OC1C(O)C(O)C(O)C(O)C1O)(O)=O)COC(CCCCCCCCCCCCCCC)=O	1-palmitoyl-2-linoleoyl-GPI (16:0/18:2)	1-palmitoyl-2-linoleoyl-GPI (16:0/18:2)		21403024	HMDB0009784		46891795	Pos Late
1537	402	42446	165129	Lipid	Phosphatidylcholine (PC)	2287	NAMED	JLPULHDHAOZNQI-ZTIMHPMXBU	O=P([O-])(OC[C@@H](COC(CCCCCCCCCCCCCCC)=O)OC(CCCCCCC/C=C\C/C=C\CCCCC)=O)OCC[N+](C)(C)C	1-palmitoyl-2-linoleoyl-GPC (16:0/18:2)	1-palmitoyl-2-linoleoyl-GPC (16:0/18:2)	40811-94-7	4450224	HMDB0007973		5287971	Pos Late
1538	402	19503	164530	Lipid	Sphingomyelins	3106	NAMED	LKQLRGMMMAHREN-YJFXYUILBI	CCCCCCCCCCCCCCCCCC(N[C@@](COP([O-])(OCC[N+](C)(C)C)=O)([C@](O)(/C=C/CCCCCCCCCCCCC)[H])[H])=O	stearoyl sphingomyelin (d18:1/18:0)	stearoyl sphingomyelin (d18:1/18:0)	85187-10-6,85187-10-6	4956085	HMDB0001348	C00550	6453725	Pos Late
1539	402	52461	165127	Lipid	Phosphatidylcholine (PC)	2284	NAMED	WTJKGGKOPKCXLL-MRCUWXFGBH	O=C(CCCCCCC/C=C\CCCCCCCC)O[C@@H](COC(CCCCCCCCCCCCCCC)=O)COP(OCC[N+](C)(C)C)([O-])=O	1-palmitoyl-2-oleoyl-GPC (16:0/18:1)	1-palmitoyl-2-oleoyl-GPC (16:0/18:1)	26853-31-6,26853-31-6	4940699	HMDB0007972	C13875	6436017	Pos Late
1547	402	54979	208064	Lipid	Ceramides	3026	NAMED	VODZWWMEJITOND-NXCSZAMKBA	OC[C@H](NC(CCCCCCCCCCCCCCCCC)=O)[C@H](O)/C=C/CCCCCCCCCCCCC	N-stearoyl-sphingosine (d18:1/18:0)*	N-stearoyl-sphingosine (d18:1/18:0)*	104404-17-3	4446678	HMDB0004950		5283565	Pos Late
1629	209	18494	124667	Lipid	Primary Bile Acid Metabolism	3463	NAMED	BHTRKEVKTKCXOH-BJLOMENOBE	C[C@@]12[C@@]([H])(CC[C@@]2([C@@H](CCC(NCCS(O)(=O)=O)=O)C)[H])[C@@]([C@@H](C[C@]3([H])C[C@H](O)CC4)O)([H])[C@]([C@]34C)([H])CC1	taurochenodeoxycholate	taurochenodeoxycholate	6009-98-9	343282	HMDB0000951	C05465	387316	Neg
1648	209	18497	125762	Lipid	Primary Bile Acid Metabolism	3456	NAMED	WBWWGRHZICKQGZ-HZAMXZRMBW	C[C@@]12[C@@]([H])(CC[C@]2([H])[C@@H](CCC(NCCS(O)(=O)=O)=O)C)[C@@]([C@H](O)C[C@@]3([H])[C@@]4(CC[C@@H](O)C3)C)([H])[C@@]4([H])C[C@@H]1O	taurocholate	taurocholate	145-42-6		HMDB0000036	C05122	6675,46783527	Neg
1668	209	12261	124839	Lipid	Secondary Bile Acid Metabolism	3490	NAMED	AWDRATDZQPNJFN-VAYUFCLWBR	C[C@@]12[C@@]([H])(CC[C@]2([H])[C@@H](CCC(NCCS(O)(=O)=O)=O)C)[C@@](CC[C@@]3([H])[C@@]4(CC[C@@H](O)C3)C)([H])[C@@]4([H])C[C@@H]1O	taurodeoxycholate	taurodeoxycholate	207737-97-1	2015539	HMDB0000896	C05463	2733768	Neg
2029	209	18362	124661	Lipid	Fatty Acid, Dicarboxylate	1680	NAMED	BDJRBEYXGGNYIS-UHFFFAOYAK	O=C(O)CCCCCCCC(O)=O	azelate (C9-DC)	azelate (C9-DC)	123-99-9	2179	HMDB0000784	C08261	2266	Neg
2050	209	18467	126840	Lipid	Long Chain Polyunsaturated Fatty Acid (n3 and n6)	1561	NAMED	JAZBEHYOTPTENJ-JLNKQSITBZ	O=C(O)CCC\C=C/C/C=C\C/C=C\C/C=C\C/C=C\CC	eicosapentaenoate (EPA; 20:5n3)	eicosapentaenoate (EPA; 20:5n3)	10-2005-9,10417-94-4	393682	HMDB0001999	C06428	446284	Neg
2051	305	15745	146490	Amino Acid	Leucine, Isoleucine and Valine Metabolism	410	NAMED	WXUAQHNMJWJLTG-UHFFFAOYAC	CC(C(O)=O)CC(O)=O	methylsuccinate	methylsuccinate	498-21-5	9922	HMDB0001844		10349	Polar
2053	305	15729	147741	Energy	TCA Cycle	1457	NAMED	KQTIIICEAUMSDG-UHFFFAOYAL	OC(CC(C(O)=O)CC(O)=O)=O	tricarballylate	tricarballylate	99-14-9	14220	HMDB0031193	C19806	14925	Polar
2054	305	15765	147158	Amino Acid	Leucine, Isoleucine and Valine Metabolism	407	NAMED	UKFXDFUAPNAMPJ-UHFFFAOYAZ	CCC(C(O)=O)C(O)=O	ethylmalonate	ethylmalonate	601-75-2	11263	HMDB0000622		11756	Polar
100000007	400	15500	155554	Lipid	Carnitine Metabolism	1933	NAMED	PHIQHXFUZVPYII-ZCFIWIBFBS	[O-]C(C[C@@H](O)C[N+](C)(C)C)=O	carnitine	carnitine	461-05-2	10455	HMDB0000062	C00487,C00308	288	Pos Early
100000008	209	15778	124867	Xenobiotics	Benzoate Metabolism	4477	NAMED	WPYMKLBDIGXBTP-UHFFFAOYAD	OC(C1=CC=CC=C1)=O	benzoate	benzoate	65-85-0	238	HMDB0001870	C00180	243	Neg
100000010	209	15749	126035	Xenobiotics	Benzoate Metabolism	4575	NAMED	XMIIGOLPHOKFCH-UHFFFAOYAR	OC(CCC1=CC=CC=C1)=O	3-phenylpropionate (hydrocinnamate)	3-phenylpropionate (hydrocinnamate)	501-52-0	10181339	HMDB0000764	C05629	107	Neg
100000011	209	57745	213340	Amino Acid	Phenylalanine Metabolism	155	NAMED	WLJVXDMOQOGPHL-UHFFFAOYAR	O=C(O)CC1=CC=CC=C1	phenylacetate	phenylacetate	103-82-2	10181341	HMDB0000209	C07086	999	Neg
100000015	400	15679	155571	Amino Acid	Tryptophan Metabolism	278	NAMED	FBZONXHGGPHHIY-UHFFFAOYAE	OC1=C2C(C(O)=CC(C(O)=O)=N2)=CC=C1	xanthurenate	xanthurenate	59-007	5497	HMDB0000881	C02470	5699	Pos Early
100000016	305	15730	145770	Lipid	Fatty Acid, Dicarboxylate	1677	NAMED	TYFQFVWCELRYAO-UHFFFAOYAN	OC(CCCCCCC(O)=O)=O	suberate (C8-DC)	suberate (C8-DC)	505-48-6	10025	HMDB0000893	C08278	10457	Polar
100000036	209	15676	123263	Amino Acid	Leucine, Isoleucine and Valine Metabolism	394	NAMED	JVQYSWDUAOAHFM-UHFFFAOYAW	CCC(C)C(C(O)=O)=O	3-methyl-2-oxovalerate	3-methyl-2-oxovalerate	51829-07-3,1460-34-0	46	HMDB0000491	C03465,C06008,C00671	439286,440877	Neg
100000039	400	18374	155665	Amino Acid	Methionine, Cysteine, SAM and Taurine Metabolism	440	NAMED	QEFRNWWLZKMPFJ-YGVKFDHGBW	O=C(O)[C@@H](N)CCS(C)=O	methionine sulfoxide	methionine sulfoxide	3226-65-1	139840	HMDB0002005	C02989	158980	Pos Early
100000044	400	15747	155593	Amino Acid	Histidine Metabolism	87	NAMED	MYYIAHXIVFADCU-QMMMGPOBBJ	CN1C=NC=C1C[C@@H]([C@@](O)=O)NC(CCN)=O	anserine	anserine	10030-52-1	100482	HMDB0000194	C01262	112072	Pos Early
100000054	400	15685	155573	Amino Acid	Lysine Metabolism	119	NAMED	YSMODUONRAFBET-UHFFFAOYAX	N[C@@H](CCC(O)CN)C(O)=O	5-hydroxylysine	5-hydroxylysine	13204-98-3	1002	HMDB0000450	C16741	3032849	Pos Early
100000095	209	43805	123335	Xenobiotics	Bacterial/Fungal	5289	NAMED	NNLZBVFSCVTSLA-UHFFFAOYAH	OC1C(O)C(C(CO)O)OC(O)(C(O)=O)C1	3-deoxyoctulosonate	3-deoxyoctulosonate	103404-70-2	3826376		C01187	119228	Neg
100000096	400	15681	155572	Amino Acid	Guanidino and Acetamido Metabolism	563	NAMED	TUHVEAJXIMEOSA-UHFFFAOYAM	N=C(N)NCCCC(O)=O	4-guanidinobutanoate	4-guanidinobutanoate	463-003,463-00-3	486	HMDB0003464	C01035	500	Pos Early
100000101	305	15704	147156	Lipid	Fatty Acid, Dicarboxylate	1674	NAMED	WLJVNTCWHIRURA-UHFFFAOYAR	OC(CCCCCC(O)=O)=O	pimelate (C7-DC)	pimelate (C7-DC)	111-16-0	376	HMDB0000857	C02656	385	Polar
100000103	400	15496	155551	Amino Acid	Polyamine Metabolism	534	NAMED	QYPPJABKJHAVHS-UHFFFAOYAX	NCCCCNC(N)=N	agmatine	agmatine	2482-00-0	194	HMDB0001432	C00179	199	Pos Early
100000110	400	15308	155543	Amino Acid	Lysine Metabolism	134	NAMED	VHRGRCVQAFMJIZ-UHFFFAOYAX	NCCCCCN	cadaverine	cadaverine	462-94-2,1476-39-7	13866593	HMDB0002322	C01672	273	Pos Early
100000115	400	15130	155535	Xenobiotics	Bacterial/Fungal	5323	NAMED	GMKMEZVLHJARHF-RFZPGFLSBY	OC([C@H](N)CCC[C@@H](N)C(O)=O)=O	diaminopimelate	diaminopimelate	2577-62-0,1476-39-7	1267353	HMDB0001370	C00680,C0666	439283	Pos Early
100000125	400	15949	155608	Nucleotide	Pyrimidine Metabolism, Cytidine containing	4263	NAMED	CKTSBUTUHBMZGZ-SHYZEUOFBO	[H][C@]1([H])[C@@](O)([H])[C@](CO)([H])O[C@]1(N2C(N=C(N)C=C2)=O)[H]	2'-deoxycytidine	2'-deoxycytidine	951-77-9	13117	HMDB0000014	C00881	13711	Pos Early
100000135	209	15076	124625	Nucleotide	Purine Metabolism, (Hypo)Xanthine/Inosine containing	4128	NAMED	VGONTNSXDCQUGY-RRKCRQDMBC	OC[C@@H]1[C@H](C[C@H](N2C=NC3=C2N=CN=C3O)O1)O	2'-deoxyinosine	2'-deoxyinosine	890-38-0	58569	HMDB0000071	C05512	135398593	Neg
100000146	400	15135	155537	Xenobiotics	Food Component/Plant	4775	NAMED	WJJMNDUMQPNECX-UHFFFAOYAM	OC(C1=CC=CC(C(O)=O)=N1)=O	dipicolinate	dipicolinate	499-83-2	9940	HMDB0033161		10367	Pos Early
100000251	209	15797	127541	Cofactors and Vitamins	Riboflavin Metabolism	4335	NAMED	FVTCRASFADXXNN-UHFFFAOYAV	CC1=C(C)C=C(N(CC(O)C(C(COP(O)(O)=O)O)O)C(C2=N3)=NC(NC2=O)=O)C3=C1	flavin mononucleotide (FMN)	FMN	130-40-5	690	HMDB0001520	C00061	643976	Neg
100000257	305	15443	146478	Carbohydrate	Aminosugar Metabolism	1407	NAMED	IAJILQKETJEXLJ-QTBDOELSBX	O[C@@H]1O[C@H]([C@](O)=O)[C@@H](O)[C@H](O)[C@H]1O	glucuronate	glucuronate	207300-70-7	58552	HMDB0000127	C16245	441478,23677976,94715,65041,444791	Polar
100000258	400	43847	157058	Lipid	Glycerolipid Metabolism	2843	NAMED	AWUCVROLDVIAJX-UHFFFAOYAM	O=P(O)(OCC(CO)O)O	glycerol 3-phosphate	glycerol 3-phosphate	29849-82-9	734	HMDB0000126	C0093	754	Pos Early
100000263	400	15716	155583	Amino Acid	Histidine Metabolism	83	NAMED	ACZFBYCNAVEFLC-YFKPBYRVBI	OC(C(O)=O)CC1=CN=CN1	imidazole lactate	imidazole lactate	14403-45-3	389128	HMDB0002320	C05568	793	Pos Early
100000264	209	33965	151525	Amino Acid	Tryptophan Metabolism	311	NAMED	SIKJAQJRHWYJAI-UHFFFAOYAI	C12=C(NC=C2)C=CC=C1	indole	indole	120-72-9	776	HMDB0000738	C00463	798	Neg
100000265	400	15140	155539	Amino Acid	Tryptophan Metabolism	267	NAMED	YGPSJZOEDVAXAB-QMMMGPOBBJ	N[C@H](C(O)=O)CC(C1=CC=CC=C1N)=O	kynurenine	kynurenine	2922-83-0	141580	HMDB0000684	C00328	161166	Pos Early
100000269	400	15990	155613	Lipid	Phospholipid Metabolism	2237	NAMED	SUHOQUVVVLNYQR-MRVPVSSYBR	O=P(OCC[N+](C)(C)C)([O-])OC[C@H](O)CO	glycerophosphorylcholine (GPC)	glycerophosphorylcholine (GPC)	28319-77-9	571409	HMDB0000086	C00670	71920	Pos Early
100000272	305	15142	145758	Amino Acid	Glycine, Serine and Threonine Metabolism	19	NAMED	AYFVYJQAPQTCCC-HRFVKAFMBS	O=C(O)[C@@H](N)[C@H](C)O	allo-threonine	allo-threonine	28954-12-3	89699	HMDB0004041	C05519	99289	Polar
100000282	400	15720	155584	Amino Acid	Glutamate Metabolism	47	NAMED	RFMMMVDNIPUKGG-QUCRTXIXBK	O=C(O)CC[C@@H](C(O)=O)NC(C)=O	N-acetylglutamate	N-acetylglutamate	5817-08-3	1266066	HMDB0001138	C00624	70914	Pos Early
100000283	209	18354	126047	Carbohydrate	Aminosugar Metabolism	1423	NAMED	SOARVSUSWULNDI-TVVSKHENBY	C[C@H](C(O)=O)O[C@H]([C@@H](NC(C)=O)C=O)[C@@H]([C@@H](CO)O)O	N-acetylmuramate	N-acetylmuramate	10597-89-4	74681	HMDB0060493	C02713	5462244	Neg
100000285	400	32984	155994	Amino Acid	Urea cycle; Arginine and Proline Metabolism	509	NAMED	JRLGPAXAGHMNOL-LURJTMIEBY	NCCC[C@@H](C(O)=O)NC(C)=O	N-alpha-acetylornithine	N-alpha-acetylornithine	6205-08-9	388369	HMDB0003357	C00437	439232	Pos Early
100000292	402	39321	213129	Cofactors and Vitamins	Hemoglobin and Porphyrin Metabolism	4407	NAMED	KSFOVUSSGSKXFI-UJJXFSCMBK	CC1=C(C=C)C(/C=C2N/C(C(CCC(O)=O)=C/2C)=C\3)=N\C1=C/C4=C(C=C)C(C)=C(/C=C5N=C3C(CCC(O)=O)=C/5C)N4	protoporphyrin IX	protoporphyrin IX	50865-10-5,553-12-8	10469486	HMDB0000241	C02191	4971	Pos Late
100000299	209	15136	124851	Nucleotide	Purine Metabolism, (Hypo)Xanthine/Inosine containing	4124	NAMED	UBORTCNDUKBEOP-UUOKFMHZBM	OC1=C(N=CN2[C@@]3([H])[C@@](O)([H])[C@@](O)([H])[C@](CO)([H])O3)C2=NC(O)=N1	xanthosine	xanthosine	146-80-5	58484	HMDB0000299	C01762	64959	Neg
100000406	305	15772	146492	Carbohydrate	Pentose Metabolism	1262	NAMED	HEBKCHPVOIAQTA-ZXFHETKHBG	OC[C@@H](O)[C@@H](O)[C@@H](O)CO	ribitol	ribitol	488-81-3	10254628	HMDB0002917,HMDB0001851,HMDB0000568,HMDB0000508	C00379,C01904,C00474,C00532	6912	Polar
100000409	305	15667	152132	Xenobiotics	Food Component/Plant	4781	NAMED	BITYXLXUCSKTJS-UHFFFAOYAE	OC(CC(O)=O)(C(C)C)C(O)=O	2-isopropylmalate	2-isopropylmalate	3237-44-3	76	HMDB0000402	C02504	77	Polar
100000442	305	18335	146498	Xenobiotics	Food Component/Plant	4906	NAMED	AAWZDTNXLSGCEK-WYWMIBKRBU	O[C@@]1([C@](O)(C[C@@](C(O)=O)(C[C@]1(O)[H])O)[H])[H]	quinate	quinate	77-95-2	10246715	HMDB0003072	C00296	6508	Polar
100000447	305	18280	152144	Amino Acid	Tyrosine Metabolism	219	NAMED	WXTMDXOMEHJXQO-UHFFFAOYAO	O=C(O)C1=CC(O)=CC=C1O	gentisate	gentisate	490-79-9	3350	HMDB0000152	C00628	3469	Polar
100000454	400	18319	155648	Amino Acid	Lysine Metabolism	136	NAMED	JJMDCOVWQOJGCB-UHFFFAOYAD	OC(CCCCN)=O	5-aminovalerate	5-aminovalerate	660-88-8	135	HMDB0003355	C00431	138	Pos Early
100000463	209	18349	124659	Amino Acid	Tryptophan Metabolism	298	NAMED	XGILAAMKEQUXLS-UHFFFAOYAH	OC(C(O)=O)CC1=CNC2=C1C=CC=C2	indolelactate	indolelactate	832-97-3	83867	HMDB0000671	C02043	92904	Neg
100000467	209	27672	123315	Amino Acid	Tryptophan Metabolism	322	NAMED	BXFFHSIDQOFMLE-UHFFFAOYAB	O=S(OC2=CNC1=CC=CC=C12)(O)=O	3-indoxyl sulfate	3-indoxyl sulfate	2642-37-7	9840	HMDB0000682		10258	Neg
100000485	400	46333	157176	Nucleotide	Purine Metabolism, Adenine containing	4168	NAMED	KHWCHTKSEGGWEX-UHFFFAOYAP	NC1=C2C(N(C3C([H])C(O)C(COP(O)(O)=O)O3)C=N2)=NC=N1	2'-deoxyadenosine 5'-monophosphate	2'-deoxyadenosine 5'-monophosphate	653-63-4	601	HMDB0000905	C00360	12599	Pos Early
100000487	400	18357	155655	Peptide	Dipeptide	829	NAMED	STKYPAFSDFAEPH-LURJTMIEBB	CC(C)[C@@H](C(O)=O)NC(CN)=O	glycylvaline	glycylvaline	1963-21-9	2006926	HMDB0028854		2724807	Pos Early
100000491	400	33422	156014	Peptide	Gamma-glutamyl Amino Acid	643	NAMED	XHHOHZPNYFQJKL-QWRGUYRKBO	O=C(O)[C@H](CC1=CC=CC=C1)NC(CC[C@@H](C(O)=O)N)=O	gamma-glutamylphenylalanine	gamma-glutamylphenylalanine	7432-24-8	99868	HMDB0000594		111299	Pos Early
100000551	209	22116	124905	Amino Acid	Leucine, Isoleucine and Valine Metabolism	343	NAMED	BKAJNAXTPSGJCU-UHFFFAOYAG	CC(C)CC(C(O)=O)=O	4-methyl-2-oxopentanoate	4-methyl-2-oxopentanoate	816-66-0	69	HMDB0000695	C00233	70	Neg
100000584	209	19266	125764	Lipid	Monoacylglycerol	2874	NAMED	RCRCTBLIHCHWDZ-DOFZRALJBN	CCCCC\C=C/C\C=C/C\C=C/C/C=C\CCCC(OC(CO)CO)=O	2-arachidonoylglycerol (20:4)	2-arachidonoylglycerol (20:4)	53847-30-6	4445451	HMDB0004666	C13856	5282280	Neg
100000616	402	52449	208070	Lipid	Phosphatidylinositol (PI)	2557	NAMED	KRTOMQDUKGRFDJ-OALUUITLBO	CCCCCCCCCCCCCCCCCC(OC[C@]([H])(COP(O)(O[C@](C(O)(C(O)(C(O)([C@](O)1[H])[H])[H])[H])([C@]1(O)[H])[H])=O)OC(CCC/C=C\C/C=C\C/C=C\C/C=C\CCCCC)=O)=O	1-stearoyl-2-arachidonoyl-GPI (18:0/20:4)	1-stearoyl-2-arachidonoyl-GPI (18:0/20:4)	383907-33-3	21403055	HMDB0009815			Pos Late
100000639	402	19265	180966	Lipid	Phosphatidylserine (PS)	2506	NAMED	AJFWREUFUPEYII-PAHWMLEVBX	CCCCCCCCCCCCCCCCCC(OC[C@]([H])(COP(O)(OC[C@]([NH3+])(C([O-])=O)[H])=O)OC(CCCCCCC/C=C\CCCCCCCC)=O)=O	1-stearoyl-2-oleoyl-GPS (18:0/18:1)	1-stearoyl-2-oleoyl-GPS (18:0/18:1)		7826037	HMDB0010163		9547087	Pos Late
100000641	402	52448	208095	Lipid	Phosphatidylglycerol (PG)	2520	NAMED	PAZGBAOHGQRCBP-DDDNOICHBU	OCC(COP(O)(OC[C@@]([H])(COC(CCCCCCCCCCCCCCC)=O)OC(CCCCCCC/C=C\CCCCCCCC)=O)=O)O	1-palmitoyl-2-oleoyl-GPG (16:0/18:1)	1-palmitoyl-2-oleoyl-GPG (16:0/18:1)		4446626			70789105	Pos Late
100000652	402	52625	210793	Lipid	Phosphatidylglycerol (PG)	2516	NAMED	BIABMEZBCHDPBV-BEBVUIBBBA	OCC(COP(O)(OC[C@@]([H])(COC(CCCCCCCCCCCCCCC)=O)OC(CCCCCCCCCCCCCCC)=O)=O)O	1,2-dipalmitoyl-GPG (16:0/16:0)	1,2-dipalmitoyl-GPG (16:0/16:0)	200880-41-7	10020701	HMDB0010570		11846227	Pos Late
100000656	209	19324	128173	Lipid	Lysophospholipid	2722	NAMED	LXUGKKVCSTYZFK-DYLKWFMLBW	[H]C(C(O)(C(O)([C@](O)1[H])[H])[H])([C@@](OP(O)(OC[C@@]([H])(COC(CCCCCCCCCCCCCCCCC)=O)O)=O)([C@]1(O)[H])[H])O	1-stearoyl-GPI (18:0)	1-stearoyl-GPI (18:0)	796963-93-4	21403067	HMDB0240261		71581135,42607495	Neg
100000657	402	19130	164201	Lipid	Phosphatidylcholine (PC)	2279	NAMED	KILNVBDSWZSGLL-KXQOOQHDBV	CCCCCCCCCCCCCCCC(OC[C@]([H])(COP([O-])(OCC[N+](C)(C)C)=O)OC(CCCCCCCCCCCCCCC)=O)=O	1,2-dipalmitoyl-GPC (16:0/16:0)	1,2-dipalmitoyl-GPC (16:0/16:0)	63-89-8	398235	HMDB0000564	D03585	452110	Pos Late
100000665	209	44675	126139	Lipid	Long Chain Polyunsaturated Fatty Acid (n3 and n6)	1564	NAMED	MBMBGCFOFBJSGT-KUBAVDMBBZ	CC\C=C/C\C=C/C\C=C/C/C=C\C/C=C\C/C=C\CCC(O)=O	docosahexaenoate (DHA; 22:6n3)	docosahexaenoate (DHA; 22:6n3)	6217-54-5	393183	HMDB0002183	C06429	445580	Neg
100000672	402	19258	164196	Lipid	Phosphatidylcholine (PC)	2263	NAMED	RFVFQQWKPSOBED-PSXMRANNBM	CCCCCCCCCCCCCCCC(O[C@](COC(CCCCCCCCCCCCC)=O)(COP([O-])(OCC[N+](C)(C)C)=O)[H])=O	1-myristoyl-2-palmitoyl-GPC (14:0/16:0)	1-myristoyl-2-palmitoyl-GPC (14:0/16:0)	69525-80-0	114798	HMDB0007869		129657	Pos Late
100000706	209	22132	124683	Amino Acid	Leucine, Isoleucine and Valine Metabolism	347	NAMED	LVRFTAZAXQPQHI-YFKPBYRVBW	OC(C(CC(C)C)O)=O	alpha-hydroxyisocaproate	alpha-hydroxyisocaproate	10303-64-7	75520	HMDB0000665,HMDB00746,HMDB0000624	C03264	83697,92779,439960	Neg
100000708	209	44656	126996	Amino Acid	Leucine, Isoleucine and Valine Metabolism	351	NAMED	GWYFCOCPABKNJV-UHFFFAOYAV	CC(C)CC(O)=O	isovalerate (i5:0)	isovalerate (C5)	503-74-2	10001	HMDB0000718	C08262	10430	Neg
100000715	400	48114	157704	Amino Acid	Guanidino and Acetamido Metabolism	562	NAMED	VJQCNCOGZPSOQZ-UHFFFAOYAR	N=C(N)NC	1-methylguanidine	1-methylguanidine	22661-87-6	28576	HMDB0001522	C02294	10111	Pos Early
100000743	209	22036	126061	Lipid	Fatty Acid, Monohydroxy	1961	NAMED	JKRDADVRIYVCCY-UHFFFAOYAG	O=C(C(CCCCCC)O)O	2-hydroxyoctanoate	2-hydroxyoctanoate	617-73-2	84994	HMDB0002264		94180,6995013,5312860	Neg
100000772	400	48118	157706	Lipid	Mevalonate Metabolism	3179	NAMED	JYVXNLLUYHCIIH-UHFFFAOYAH	OC(CCO1)(C)CC1=O	mevalonolactone	mevalonolactone	674-26-0	9999	HMDB0006024		10428	Pos Early
100000773	209	22001	126860	Lipid	Fatty Acid, Monohydroxy	1981	NAMED	NDPLAKGOSZHTPH-UHFFFAOYAI	OC(CC(O)=O)CCCCC	3-hydroxyoctanoate	3-hydroxyoctanoate	88930-08-9	24791	HMDB0001954	C20793	26613	Neg
100000774	209	22130	124681	Amino Acid	Phenylalanine Metabolism	151	NAMED	VOXXWSYKYCBWHO-UHFFFAOYAI	OC(C(O)=O)CC1=CC=CC=C1	phenyllactate (PLA)	phenyllactate (PLA)	828-01-3	3715	HMDB0000779,HMDB0000563	C05607	3848	Neg
100000776	402	44681	159624	Lipid	Fatty Acid Metabolism (Acyl Carnitine, Long Chain Saturated)	1865	NAMED	XOMRRQXKHMYMOC-UHFFFAOYAU	[O-]C(CC(OC(CCCCCCCCCCCCCCC)=O)C[N+](C)(C)C)=O	palmitoylcarnitine (C16)	palmitoylcarnitine (C16)	6865-14-1	448	HMDB0000222	C02990	461	Pos Late
100000781	400	32328	155906	Lipid	Fatty Acid Metabolism (Acyl Carnitine, Medium Chain)	1845	NAMED	VVPRQWTYSNDTEA-UHFFFAOYAN	O=C(CCCCC)OC(CC([O-])=O)C[N+](C)(C)C	hexanoylcarnitine (C6)	hexanoylcarnitine (C6)	6920-35-0	4932273	HMDB0000756		6426853	Pos Early
100000787	305	22185	147184	Amino Acid	Alanine and Aspartate Metabolism	37	NAMED	OTCCIMWXFLJLIA-BYPYZUCNBM	OC([C@@H](NC(C)=O)CC(O)=O)=O	N-acetylaspartate (NAA)	N-acetylaspartate (NAA)	997-55-7,997-55-7	58576	HMDB0000812	C01042	65065	Polar
100000802	400	32198	155890	Lipid	Fatty Acid Metabolism (Acyl Carnitine, Short Chain)	1841	NAMED	RDHQFKQIGNGIED-MRVPVSSYBU	C[N+](C)(C)C[C@H](OC(C)=O)CC([O-])=O	acetylcarnitine (C2)	acetylcarnitine (C2)	5080-50-2	5406074	HMDB0000201	C02571	7045767	Pos Early
100000805	209	22117	152474	Xenobiotics	Chemical	6218	NAMED	OVONXEQGWXGFJD-UHFFFAOYAA	SC1=NC(O)=NC=C1	4-thiouracil	4-thiouracil	591-28-6	2016146			2734394	Neg
100000808	209	22176	143847	Amino Acid	Methionine, Cysteine, SAM and Taurine Metabolism	461	NAMED	NOKPBJYHPHHWAN-REOHCLBHBK	N[C@H](C(O)=O)CSS(O)(=O)=O	cysteine s-sulfate	cysteine s-sulfate	1637-71-4	102939	HMDB0000731	C05824	115015	Neg
100000827	209	21127	126053	Lipid	Monoacylglycerol	2852	NAMED	QHZLMUACJMDIAE-UHFFFAOYAU	O=C(CCCCCCCCCCCCCCC)OCC(O)CO	1-palmitoylglycerol (16:0)	1-palmitoylglycerol (16:0)	542-44-9	14201	HMDB0011564		14900	Neg
100000837	400	20691	155703	Xenobiotics	Chemical	6048	NAMED	ZBCBWPMODOFKDW-UHFFFAOYAO	OCCNCCO	diethanolamine	diethanolamine	111-42-2	13835604	HMDB0004437	C06772	8113	Pos Early
100000840	209	20693	143841	Xenobiotics	Food Component/Plant	5207	NAMED	ROBFUDYVXSDBQM-UHFFFAOYAD	O=C(C(O)C(O)=O)O	tartronate (hydroxymalonate)	tartronate (hydroxymalonate)	80-69-3	44	HMDB0035227	C02287	45	Neg
100000841	209	20694	143843	Cofactors and Vitamins	Ascorbate and Aldarate Metabolism	4357	NAMED	MUBZPKHOEPUJKR-UHFFFAOYAQ	O=C(O)C(O)=O	oxalate (ethanedioate)	oxalate (ethanedioate)	144-62-7	946	HMDB0002329	C00209	971	Neg
100000862	209	21133	126055	Xenobiotics	Benzoate Metabolism	4487	NAMED	FJKROLUGYXJWQN-UHFFFAOYAQ	OC1=CC=C(C(O)=O)C=C1	4-hydroxybenzoate	4-hydroxybenzoate	99-96-7	132	HMDB0000500	C00156	135	Neg
100000863	305	21134	147544	Lipid	Fatty Acid, Dicarboxylate	1666	NAMED	WNLRTRBMVRJNCN-UHFFFAOYAY	OC(CCCCC(O)=O)=O	adipate (C6-DC)	adipate	124-04-9	191	HMDB0000448	C06104	196	Polar
100000869	209	21150	126856	Xenobiotics	Food Component/Plant	5053	NAMED	PCMORTLOPMLEFB-ONEGZZNKBS	OC1=C(OC)C=C(/C=C/C(O)=O)C=C1OC	sinapate	sinapate	530-59-6	553361	HMDB0032616	C00482	637775	Neg
100000918	402	21181	158302	Xenobiotics	Food Component/Plant	4830	NAMED	WUADCCWRTIWANL-UHFFFAOYAM	COC1=CC=C(C(C2=O)=COC3=C2C(O)=CC(O)=C3)C=C1	biochanin A	biochanin A	491-80-5	4444068	HMDB0002338	C00814	5280373	Pos Late
100000920	209	44663	128313	Xenobiotics	Food Component/Plant	4979	NAMED	4000	O=C1C(C(O)=CC(O)=C2)=C2OC(C3=CC=C(O)C=C3)C1	naringenin	naringenin	67604-48-2	907	HMDB0002670	C00509	932	Neg
100000923	402	21183	161505	Lipid	Sterol	3223	NAMED	HCXVJBMSMIARIN-PHZDYDNGBL	[H][C@]12[C@]3([H])CC=C4C[C@@H](O)CC[C@]4(C)[C@@]3([H])CC[C@]1(C)[C@@H]([C@@H](/C=C/C(CC)C(C)C)C)CC2	stigmasterol	stigmasterol	83-48-7	4444352	HMDB0000937	C05442	5280794	Pos Late
100000924	209	21184	126057	Lipid	Monoacylglycerol	2856	NAMED	RZRNAYUHWVFMIP-KTKRTIGZBM	O=C(OCC(O)CO)CCCCCCC/C=C\CCCCCCCC	1-oleoylglycerol (18:1)	1-oleoylglycerol (18:1)	111-03-5	4446588	HMDB0011567		5283468	Neg
100000930	402	21187	164184	Lipid	Sterol	3228	NAMED	OSELKOCHBMDKEJ-JUGJNGJRBM	C[C@@]12[C@@]([H])(CC[C@@]2([C@H](C)CC/C(C(C)C)=C/C)[H])[C@@](CC=C3[C@@]4(CC[C@H](O)C3)C)([H])[C@@]4([H])CC1	fucosterol	fucosterol	17605-67-3	4444705	HMDB0030021	C08817	5281328	Pos Late
100000935	209	21189	128181	Xenobiotics	Food Component/Plant	4734	NAMED	KZNIFHPLKGYRTM-UHFFFAOYAX	O=C1C(C(O)=CC(O)=C2)=C2OC(C3=CC=C(O)C=C3)=C1	apigenin	apigenin	520-36-5	4444100	HMDB0002124	C01477	5280443	Neg
100000936	305	44526	147248	Amino Acid	Leucine, Isoleucine and Valine Metabolism	423	NAMED	QHKABHOOEWYVLI-UHFFFAOYAY	OC(C(C(C)C)=O)=O	3-methyl-2-oxobutyrate	3-methyl-2-oxobutyrate	3715-29-5	48	HMDB0000019	C00141	49	Polar
100000943	209	21232	126858	Lipid	Monoacylglycerol	2872	NAMED	UPWGQKDVAURUGE-KTKRTIGZBO	O=C(OC(CO)CO)CCCCCCC/C=C\CCCCCCCC	2-oleoylglycerol (18:1)	2-oleoylglycerol (18:1)	3443-84-3	4478086	HMDB0011537		5319879	Neg
100000956	209	21239	128183	Lipid	Fatty Acid, Monohydroxy	2002	NAMED	KDMSVYIHKLZKET-UHFFFAOYAJ	OCCCCCCCC(O)=O	8-hydroxyoctanoate	8-hydroxyoctanoate	764-89-6	63018	HMDB0061914		69820	Neg
100000983	209	27503	127569	Lipid	Fatty Acid, Monohydroxy	1988	NAMED	CBWALJHXHCJYTE-UHFFFAOYAR	OC(CC(O)=O)CCCCCCCCCCCCC	3-hydroxypalmitate	3-hydroxypalmitate	928-17-6	266538	HMDB0010734		15569776	Neg
100000987	209	32506	125864	Lipid	Monoacylglycerol	2873	NAMED	IEPGNWMPIFDNSD-HZJYTTRNBY	O=C(OC(CO)CO)CCCCCCC/C=C\C/C=C\CCCCC	2-linoleoylglycerol (18:2)	2-linoleoylglycerol (18:2)	3443-82-1	4517636	HMDB0011538		5365676	Neg
100000989	400	22202	155809	Xenobiotics	Chemical	6205	NAMED	GSEJCLTVZPLZKY-UHFFFAOYAL	OCCN(CCO)CCO	triethanolamine	triethanolamine	102-71-6	13835630	HMDB0032538	C06771	7618	Pos Early
100000997	209	22053	123301	Lipid	Fatty Acid, Monohydroxy	1983	NAMED	FYSSBMZUBSBFJL-UHFFFAOYAJ	OC(CC(O)=O)CCCCCCC	3-hydroxydecanoate	3-hydroxydecanoate	5561-87-5	24790	HMDB0002203		26612	Neg
100001007	305	27731	147186	Carbohydrate	Pentose Metabolism	1263	NAMED	QXKAIJAYHKCRRA-BXXZVTAOBP	OC([C@H](O)[C@H](O)[C@H](O)CO)=O	ribonate	ribonate	5336-08-3	4574162	HMDB0000867	C01685	5460677	Polar
100001020	402	27553	161507	Lipid	Sterol	3229	NAMED	DNVPQKQSNYMLRS-APGDWVJJBI	O[C@H]1CC[C@]2(C)[C@@]3([H])CC[C@@]4(C)[C@@]([H])(CC[C@@]4([C@@](C)([H])/C=C/[C@@](C)([H])C(C)C)[H])C3=CC=C2C1	ergosterol	ergosterol	57-87-4	392539	HMDB0000878	C01694	444679	Pos Late
100001022	305	27738	146524	Cofactors and Vitamins	Ascorbate and Aldarate Metabolism	4354	NAMED	JPIJQSOTBSSVTP-GBXIJSLDBD	O=C(O)C(O)([H])C([H])(O)CO	threonate	threonate	70753-61-6	133224	HMDB0062620,HMDB0000943	C01620	151152,5460407	Polar
100001026	305	27719	152158	Carbohydrate	Fructose, Mannose and Galactose Metabolism	1373	NAMED	RGHNJXZEOKUKBD-SQOUGZDYBY	O[C@H]([C@H]([C@H]([C@@H](CO)O)O)O)C(O)=O	galactonate	galactonate	299-28-5	114198	HMDB0000565	C00880,C15930	12310779,128869	Polar
100001033	402	27414	164190	Lipid	Sterol	3222	NAMED	KZJWDPNRJALLNS-VJSFXXLFBZ	C[C@@]1([C@]([C@@H](CC[C@@H]([C@H](C)C)CC)C)([H])CC2)[C@@]2([H])[C@@](CC=C3[C@@]4(CC[C@H](O)C3)C)([H])[C@@]4([H])CC1	beta-sitosterol	beta-sitosterol	83-46-5	192962	HMDB0000852	C01753	222284	Pos Late
100001034	209	27513	126866	Amino Acid	Tryptophan Metabolism	299	NAMED	SEOVTRFCIGRIMH-UHFFFAOYAT	OC(CC1=CNC2=C1C=CC=C2)=O	indoleacetate	indoleacetate	6505-45-9	780	HMDB0000197	C00954	802	Neg
100001040	209	27447	126071	Lipid	Monoacylglycerol	2857	NAMED	WECGLUPZRHILCT-HZJYTTRNBQ	CCCCC/C=C\C/C=C\CCCCCCCC(OCC(O)CO)=O	1-linoleoylglycerol (18:2)	1-linoleoylglycerol (18:2)	2277-28-3	4446589	HMDB0011568		5283469	Neg
100001042	209	27722	151451	Xenobiotics	Food Component/Plant	4682	NAMED	YTBSYETUWUMLBZ-IUYQGCFVBI	O[C@H]1[C@@H](O)[C@H](O)OC1	erythrose	erythrose	583-50-6	84990	HMDB0002649	C01796	94176	Neg
100001048	209	33419	125868	Lipid	Monoacylglycerol	2869	NAMED	BBNYCLAREVXOSG-UHFFFAOYAG	OCC(CO)OC(CCCCCCCCCCCCCCC)=O	2-palmitoylglycerol (16:0)	2-palmitoylglycerol (16:0)	23470-00-0	110006	HMDB0011533		123409	Neg
100001054	400	32412	155935	Lipid	Fatty Acid Metabolism (also BCAA Metabolism)	1769	NAMED	QWYFHHGCZUCMBN-SECBINFHBA	CCCC(O[C@H](CC([O-])=O)C[N+](C)(C)C)=O	butyrylcarnitine (C4)	butyrylcarnitine (C4)	25576-40-3	184820	HMDB0002013	C02862	439829	Pos Early
100001058	400	32461	211484	Cofactors and Vitamins	Nicotinate and Nicotinamide Metabolism	4304	NAMED	JOUIQRNQJGXQDC-ZYUZMQFOBR	O=P(O)(O)OC[C@H]1O[C@H]([C@H](O)[C@@H]1O)[N@+]2=CC(C([O-])=O)=CC=C2	nicotinic acid mononucleotide (NaMN)	nicotinic acid mononucleotide (NaMN)	321-02-8	108821	HMDB0001132	C01185	5288991	Pos Early
100001059	209	45992	223263	Nucleotide	Purine Metabolism, Adenine containing	4173	NAMED	BQOHYSXSASDCEA-KEOHHSTQBN	N=C(N([C@@](O[C@@]([H])1CO2)([H])[C@H](O)[C@@H]1O)C=N3)C(N=C4)=C3N4[C@@](O[C@@]([H])5COP(OP2(O)=O)(O)=O)([H])[C@H](O)[C@@H]5O	cyclic adenosine diphosphate-ribose	cyclic adenosine diphosphate-ribose	119340-53-3	21403087		C13050	123847	Neg
100001062	209	43835	125880	Lipid	Secondary Bile Acid Metabolism	3533	NAMED	OEKUSRBIIZNLHZ-YXRVOZSUBN	C[C@H](CCC(O)=O)[C@]1([H])CC[C@@]2([H])[C@]3([H])[C@H](O)C[C@]4([H])CC(CC[C@]4(C)[C@@]3([H])C[C@H](O)[C@]12C)=O	3-dehydrocholate	3-dehydrocholate	2304-89-4	140376	HMDB00502		159655	Neg
100001063	209	31904	125786	Lipid	Secondary Bile Acid Metabolism	3538	NAMED	RHCPKKNRWFXMAT-RRWYKFPJBR	[H][C@]1([C@]2(C)[C@](CC1)([H])[C@]3([H])C(C[C@]4([H])C[C@H](O)CC[C@]4(C)[C@@]3([H])C[C@@H]2O)=O)[C@H](C)CCC(O)=O	7-ketodeoxycholate	7-ketodeoxycholate	911-40-0	163659	HMDB0000391		188292	Neg
100001066	209	31885	126874	Lipid	Primary Bile Acid Metabolism	3464	NAMED	DKPMWHFRUGMUKF-CWNVCPLQBG	CC(C1CCC2C3[C@H]([C@H]([C@@]4(C[C@@H](CC[C@@]4(C3CC[C@]12C)C)O)[H])O)O)CCC(O)=O	beta-muricholate	beta-muricholate	2393-59-1	2340919	HMDB0000415	C17726	5283853	Neg
100001067	209	31891	151467	Lipid	Secondary Bile Acid Metabolism	3521	NAMED	KIQFUORWRVZTHT-MRBXEDHFBU	C[C@H](CCC(O)=O)[C@]1([H])CC[C@@]2([H])[C@]3([H])CC[C@]4([H])CC(CC[C@]4(C)[C@@]3([H])CC[C@]12C)=O	dehydrolithocholate	dehydrolithocholate	1553-56-6	140347	HMDB00502		5283906	Neg
100001068	209	46336	144864	Lipid	Secondary Bile Acid Metabolism	3524	NAMED	JWZBXKZZDYMDCJ-IJPFKRJSBU	C[C@H](CCC(O)=O)[C@@]1([H])CC[C@@]2([H])[C@]3([H])CC([C@]4([H])C[C@H](O)CC[C@]4(C)[C@@]3([H])CC[C@]12C)=O	6-oxolithocholate	6-oxolithocholate	2393-61-5	144621			164960	Neg
100001069	209	43830	125878	Lipid	Secondary Bile Acid Metabolism	3525	NAMED	DXOCDBGWDZAYRQ-AURDAFMXBV	CC1(CC2)C(CCC1C(C)CCC(O)=O)C(C(C3)=O)C2C(CC4)(C)[C@]3([H])C[C@@H]4O	7-ketolithocholate	7-ketolithocholate	4651-67-6	392247	HMDB0000467		444262	Neg
100001070	209	31906	151469	Lipid	Secondary Bile Acid Metabolism	3522	NAMED	MAFJMPFLJJCSTB-FQBQTYDJBC	[H][C@@]([C@H](C)CCC(O)=O)([C@]12C)CC[C@]1([H])[C@]3([H])C(C[C@]4([H])C[C@H](O)CC[C@]4(C)[C@@]3([H])CC2=O)=O	7,12-diketolithocholate	7,12-diketolithocholate	517-33-9	2338317			3080560	Neg
100001083	209	32405	125818	Amino Acid	Tryptophan Metabolism	305	NAMED	GOLXRNDWAUTYKT-UHFFFAOYAW	OC(CCC1=CNC2=C1C=CC=C2)=O	indolepropionate	indolepropionate	830-96-6	3613	HMDB0002302		3744	Neg
100001092	400	32401	155930	Cofactors and Vitamins	Nicotinate and Nicotinamide Metabolism	4323	NAMED	WWNNZCOKKKDOPX-UHFFFAOYAV	C[N+]1=CC(C([O-])=O)=CC=C1	trigonelline (N'-methylnicotinate)	trigonelline (N'-methylnicotinate)	535-83-1	5369	HMDB0000875	C01004	5570	Pos Early
100001102	209	32388	125800	Lipid	Fatty Acid, Dicarboxylate	1687	NAMED	TVIDDXQYHWJXFK-UHFFFAOYAC	OC(CCCCCCCCCCC(O)=O)=O	dodecanedioate (C12-DC)	dodecanedioate (C12)	693-23-2	12213	HMDB0000623	C02678	12736	Neg
100001103	400	33487	156024	Amino Acid	Glutamate Metabolism	54	NAMED	ZGEYCCHDTIDZAE-UHFFFAOYAN	O=C(CCC(C(O)=O)N)OC	glutamate, gamma-methyl ester	glutamate, gamma-methyl ester	1499-55-4,1499-55-4	66546	HMDB0061715		68662	Pos Early
100001104	305	32390	217796	Amino Acid	Tyrosine Metabolism	163	NAMED	CAHKINHBCWCHCF-JTQLQIEIBT	OC1=CC=C(C[C@@H](C(O)=O)NC(C)=O)C=C1	N-acetyltyrosine	N-acetyltyrosine	537-55-3	61606	HMDB0000866		68310	Polar
100001121	209	31555	124697	Cofactors and Vitamins	Vitamin B6 Metabolism	4452	NAMED	HXACOUQIXZGNBF-UHFFFAOYAG	OC1=C(C(O)=O)C(CO)=CN=C1C	pyridoxate	pyridoxate	82-82-6	6467	HMDB0000017	C00847	6723	Neg
100001125	209	31530	125772	Peptide	Dipeptide	986	NAMED	IQHUITKNHOKGFC-UHFFFAOYAA	N[C@@H](C(C)O)C(N[C@@H](CC1=CC=CC=C1)C(O)=O)=O	threonylphenylalanine	threonylphenylalanine	16875-27-7	3313819	HMDB0029068		7010580	Neg
100001143	305	31936	213875	Lipid	Fatty Acid, Monohydroxy	1982	NAMED	ARJZZFJXSNJKGR-UHFFFAOYAL	O=C(O)CCCCC(O)CC(O)=O	3-hydroxysuberate	3-hydroxysuberate	73141-47-6	13498677	HMDB0000325		22328017	Polar
100001145	305	31943	165592	Lipid	Fatty Acid, Monohydroxy	1985	NAMED	OQYZCCKCJQWHIE-UHFFFAOYAK	OC(CC(O)CCCCCCC(O)=O)=O	3-hydroxysebacate	3-hydroxysebacate	73141-46-5	2285525	HMDB0000350		3017884	Polar
100001153	305	31934	145806	Lipid	Fatty Acid, Dicarboxylate	1668	NAMED	OTTXIFWBPRRYOG-UHFFFAOYAL	O=C(O)C(O)CCCC(O)=O	2-hydroxyadipate	2-hydroxyadipate	18294-85-4	167943	HMDB0000321	C02360	193530	Polar
100001162	400	32452	155955	Lipid	Fatty Acid Metabolism (also BCAA Metabolism)	1772	NAMED	UFAHZIUFPNSHSL-UHFFFAOYAT	[O-]C(CC(OC(CC)=O)C[N+](C)(C)C)=O	propionylcarnitine (C3)	propionylcarnitine (C3)	17298-37-2	96904	HMDB0000824	C03017	107738	Pos Early
100001167	400	35127	156146	Amino Acid	Urea cycle; Arginine and Proline Metabolism	515	NAMED	ONPXCLZMBSJLSP-ALKRTJFJBT	OC([C@H]1N(C([C@H]2NCCC2)=O)CC(O)C1)=O	pro-hydroxy-pro	prolylhydroxyproline	18684-24-7	9847785	HMDB0006695		11902893	Pos Early
100001181	209	32504	125862	Lipid	Long Chain Polyunsaturated Fatty Acid (n3 and n6)	1563	NAMED	YUFFSWGQGVEMMI-RCHUDCCIBW	O=C(O)CCCCC/C=C\C/C=C\C/C=C\C/C=C\C/C=C\CC	docosapentaenoate (n3 DPA; 22:5n3)	docosapentaenoate (DPA; 22:5n3)	2234-74-4		HMDB0006528,HMDB0001976	C16513	6441454	Neg
100001182	209	32415	125824	Lipid	Long Chain Polyunsaturated Fatty Acid (n3 and n6)	1578	NAMED	HVGRZDASOHMCSK-AVQMFFATBO	CCCCC/C=C/C/C=C/CCCCCCCCCCCC(O)=O	docosadienoate (22:2n6)	docosadienoate (22:2n6)	7370-49-2	4445934	HMDB0061714	C16533	5282807	Neg
100001193	209	32980	125866	Lipid	Long Chain Polyunsaturated Fatty Acid (n3 and n6)	1576	NAMED	TWSWSIQAPQLDBP-CGRWFSSPBH	O=C(CCCCC/C=C/C/C=C/C/C=C/C/C=C/CCCCC)O	adrenate (22:4n6)	adrenate (22:4n6)	2091-25-0	4445971	HMDB0002226	C16527	5282844,5497181	Neg
100001204	400	43831	157053	Amino Acid	Histidine Metabolism	90	NAMED	FHQDWPCFSJMNCT-UHFFFAOYAR	CN1C=C(CCN)N=C1	1-methylhistamine	1-methylhistamine	501-75-7	3488	HMDB0000898	C05127	3614	Pos Early
100001207	400	32349	155910	Amino Acid	Histidine Metabolism	97	NAMED	PRJKNHOMHKJCEJ-UHFFFAOYAF	O=C(O)CC1=CNC=N1	4-imidazoleacetate	4-imidazoleacetate	645-65-8	86856	HMDB0002024	C02835	96215	Pos Early
100001208	400	32350	155911	Amino Acid	Histidine Metabolism	91	NAMED	ZHCKPJGJQOPTLB-UHFFFAOYAW	O=C(O)CC1=CN(C)C=N1	1-methyl-4-imidazoleacetate	1-methyl-4-imidazoleacetate	2625-49-2	68319	HMDB0002820	C05828	75810	Pos Early
100001211	209	32398	125812	Lipid	Fatty Acid, Dicarboxylate	1682	NAMED	CXMXRPHRNRROMY-UHFFFAOYAE	OC(CCCCCCCCC(O)=O)=O	sebacate (C10-DC)	sebacate (C10-DC)	111-20-6	5004	HMDB0000792	C08277	5192	Neg
100001212	400	32446	155951	Amino Acid	Guanidino and Acetamido Metabolism	564	NAMED	VVHOUVWJCQOYGG-UHFFFAOYAC	N=C(N)NC(C(O)=O)CC(O)=O	guanidinosuccinate	guanidinosuccinate	6133-30-8	88329	HMDB0003157	C03139	439918	Pos Early
100001216	402	33418	164181	Cofactors and Vitamins	Tocopherol Metabolism	4365	NAMED	GZIFEOYASATJEH-VHFRWLAGBS	OC1=CC(C)=C2O[C@@](CCC[C@H](C)CCC[C@H](C)CCCC(C)C)(C)CCC2=C1	delta-tocopherol	delta-tocopherol	119-13-1	83144	HMDB0002902	C14151	92094	Pos Late
100001218	209	32435	144735	Xenobiotics	Food Component/Plant	4874	NAMED	KYQZWONCHDNPDP-MKJMBMEGBK	O[C@H]1[C@H](OC2=CC3=C(C(C(C4=CC=C(O)C=C4)=CO3)=O)C=C2)O[C@H](CO)[C@H]([C@@H]1O)O	daidzin (daidzein 7-O-glucoside)	daidzin	552-66-9	10164919	HMDB0033991	C10216	107971	Neg
100001219	209	32453	125842	Xenobiotics	Food Component/Plant	4872	NAMED	ZQSIJRDFPHDXIC-UHFFFAOYAG	OC1=CC2=C(C(C(C3=CC=C(O)C=C3)=CO2)=O)C=C1	daidzein	daidzein	486-66-8	4445025	HMDB0003312	C10208	5281708	Neg
100001221	209	32448	125838	Xenobiotics	Food Component/Plant	4691	NAMED	TZBJGXHYKVUXJN-UHFFFAOYAH	O=C1C(C(O)=C2)=C(C=C2O)OC=C1C(C=C3)=CC=C3O	genistein	genistein	446-72-0	4444448	HMDB0003217	C06563	5280961	Neg
100001222	402	34024	158614	Xenobiotics	Food Component/Plant	4923	NAMED	DXYUAIFZCFRPTH-UHFFFAOYAM	O=C1C2=CC(OC)=C(O)C=C2OC=C1C3=CC=C(O)C=C3	glycitein	glycitein	40957-83-3	4476508	HMDB0005781	C14536	5317750	Pos Late
100001226	209	32426	144353	Cofactors and Vitamins	Hemoglobin and Porphyrin Metabolism	4413	NAMED	OBHRVMZSZIDDEK-UHFFFAOYAH	CC1=C(CC(NC2=O)C(CC)=C2C)NC(CC3=C(CCC(O)=O)C(C)=C(CC(NC4=O)C(C)=C4CC)N3)=C1CCC(O)=O	I-urobilinogen	I-urobilinogen	14684-37-8	24980	HMDB0004157	C05789	9548718	Neg
100001229	209	33969	126890	Lipid	Long Chain Polyunsaturated Fatty Acid (n3 and n6)	1558	NAMED	JIWBIWFOSCKQMA-LTKCOYKYBT	CC\C=C/C\C=C/C\C=C/C\C=C/CCCCC(O)=O	stearidonate (18:4n3)	stearidonate (18:4n3)	111174-40-4	4471933	HMDB0006547	C16300	5312508	Neg
100001247	402	33936	158581	Lipid	Fatty Acid Metabolism (Acyl Carnitine, Medium Chain)	1853	NAMED	CXTATJFJDMJMIY-UHFFFAOYAP	[O-]C(CC(C[N+](C)(C)C)OC(CCCCCCC)=O)=O	octanoylcarnitine (C8)	octanoylcarnitine (C8)	3671-77-0	110274	HMDB0000791	C02838	123701,11953814	Pos Late
100001250	209	33983	126892	Lipid	Primary Bile Acid Metabolism	3467	NAMED	XSOLDPYUICCHJX-OEYGYFRSBZ	O=S(CCNC(CC[C@@H](C)[C@@]1([H])CCC2C3[C@@H](O)[C@@H](O)[C@]4([H])C[C@H](O)CC[C@]4(C)C3CC[C@]12C)=O)(O)=O	tauro-beta-muricholate	tauro-beta-muricholate	25696-60-0	147312	HMDB0000932		121596216,21124703,168408	Neg
100001251	402	33941	158585	Lipid	Fatty Acid Metabolism (Acyl Carnitine, Medium Chain)	1861	NAMED	LZOSYCMHQXPBFU-UHFFFAOYAC	[O-]C(CC(C[N+](C)(C)C)OC(CCCCCCCCC)=O)=O	decanoylcarnitine (C10)	decanoylcarnitine (C10)	1492-27-9	8420677	HMDB0000651		10245190	Pos Late
100001253	400	33943	156041	Amino Acid	Glutamate Metabolism	48	NAMED	KSMRODHGGIIXDV-YFKPBYRVBV	OC([C@H](CCC(N)=O)NC(C)=O)=O	N-acetylglutamine	N-acetylglutamine	2490-97-3	158492	HMDB0006029	C02716	182230	Pos Early
100001256	209	33950	126109	Amino Acid	Phenylalanine Metabolism	141	NAMED	CBQJSKKFNMDLON-JTQLQIEIBY	O=C(O)[C@@H](NC(C)=O)CC1=CC=CC=C1	N-acetylphenylalanine	N-acetylphenylalanine	2018-61-3	67404	HMDB0000512	C03519	74839	Neg
100001257	400	33942	156040	Amino Acid	Alanine and Aspartate Metabolism	42	NAMED	HXFOXFJUNFFYMO-BYPYZUCNBZ	OC([C@@H](NC(C)=O)CC(N)=O)=O	N-acetylasparagine	N-acetylasparagine	4033-40-3	90090	HMDB0006028		99715	Pos Early
100001258	400	34398	156101	Peptide	Dipeptide	819	NAMED	DKEXFJVMVGETOO-LURJTMIEBJ	OC([C@@H](NC(CN)=O)CC(C)C)=O	glycylleucine	glycylleucine	869-19-2	83812	HMDB0000759	C02155	92843	Pos Early
100001262	400	33934	156033	Peptide	Gamma-glutamyl Amino Acid	641	NAMED	JPKNLFVGUZRHOB-YUMQZZPRBM	N[C@H](C(O)=O)CCCCNC(CC[C@@H](C(O)=O)N)=O	gamma-glutamyl-epsilon-lysine	gamma-glutamyl-epsilon-lysine	17105-15-6	5378717	HMDB0003869		7015685	Pos Early
100001263	402	33955	158599	Lipid	Lysophospholipid	2601	NAMED	ASWBNKHCZGQVJV-UHFFFAOYAM	O=P(OCC[N+](C)(C)C)([O-])OCC(O)COC(CCCCCCCCCCCCCCC)=O	1-palmitoyl-GPC (16:0)	1-palmitoyl-GPC (16:0)	17364-16-8	78064	HMDB0010382	C04102	86554	Pos Late
100001266	400	33953	156051	Amino Acid	Urea cycle; Arginine and Proline Metabolism	499	NAMED	SNEIUMQYRCDYCH-LURJTMIEBE	O=C(O)[C@@H](NC(C)=O)CCCNC(N)=N	N-acetylarginine	N-acetylarginine	155-84-0	60752	HMDB0004620	C02562	67427	Pos Early
100001269	402	33997	164179	Lipid	Sterol	3225	NAMED	SGNBVLSWZMBQTH-PODYLUTMBW	C[C@H](CC[C@@H](C)C(C)C)[C@@]1([H])CC[C@@]2([H])[C@]3([H])CC=C4C[C@@H](O)CC[C@]4(C)[C@@]3([H])CC[C@@]21C	campesterol	campesterol	474-62-4	151215	HMDB0002869	C01789	173183	Pos Late
100001270	402	33952	158596	Lipid	Fatty Acid Metabolism (Acyl Carnitine, Long Chain Saturated)	1863	NAMED	PSHXNVGSVNEJBD-UHFFFAOYAV	O=C(CCCCCCCCCCCCC)OC(CC([O-])=O)C[N+](C)(C)C	myristoylcarnitine (C14)	myristoylcarnitine (C14)	18822-89-4	4932274	HMDB000506		6426854	Pos Late
100001271	402	33961	158603	Lipid	Lysophospholipid	2612	NAMED	IHNKQIMGVNPMTC-RUZDIDTEBJ	O[C@H](COC(CCCCCCCCCCCCCCCCC)=O)COP(OCC[N+](C)(C)C)([O-])=O	1-stearoyl-GPC (18:0)	1-stearoyl-GPC (18:0)	19420-57-6	435389	HMDB0010384		497300	Pos Late
100001272	402	48258	160285	Lipid	Lysophospholipid	2614	NAMED	YAMUFBLWGFFICM-PTGWMXDIBX	O[C@H](COC(CCCCCCC/C=C\CCCCCCCC)=O)COP(OCC[N+](C)(C)C)([O-])=O	1-oleoyl-GPC (18:1)	1-oleoyl-GPC (18:1)	19420-56-5	17240641	HMDB0002815	C03916	16081932	Pos Late
100001274	305	33939	147566	Amino Acid	Glycine, Serine and Threonine Metabolism	18	NAMED	PEDXUVCGOLSNLQ-UHFFFAOYAC	CC(O)C(C(O)=O)NC(C)=O	N-acetylthreonine	N-acetylthreonine	17093-74-2	3841173	HMDB0062557		152204	Polar
100001276	209	33967	126125	Amino Acid	Leucine, Isoleucine and Valine Metabolism	387	NAMED	JDTWZSUNGHMMJM-MSZQBOFLBT	CC(N[C@H](C(O)=O)C(C)CC)=O	N-acetylisoleucine	N-acetylisoleucine	3077-46-1	2081100	HMDB0061684		306109	Neg
100001277	209	33972	126131	Lipid	Long Chain Monounsaturated Fatty Acid	1541	NAMED	BBOWBNGUEWHNQZ-KTKRTIGZBX	O=C(O)CCCCCCCC/C=C\CCCCCCCC	10-nonadecenoate (19:1n9)	10-nonadecenoate (19:1n9)	73033-09-7	4471938	HMDB0013622		5312513	Neg
100001278	209	33971	126129	Lipid	Long Chain Monounsaturated Fatty Acid	1532	NAMED	GDTXICBNEOEPAZ-FPLPWBNLBM	O=C(O)CCCCCCCC/C=C\CCCCCC	10-heptadecenoate (17:1n7)	10-heptadecenoate (17:1n7)	29743-97-3	4471860	HMDB0060038		5312435	Neg
100001279	209	34093	126896	Lipid	Secondary Bile Acid Metabolism	3526	NAMED	DKPMWHFRUGMUKF-OAEKOJLIBK	C[C@]12CC[C@@H](O)C[C@@]1([H])[C@@H](O)[C@@H](O)C3C2CC[C@@]4(C)C3CCC4C(CCC(O)=O)C	hyocholate	hyocholate	547-75-1	21403098	HMDB0000760	C17649	92805	Neg
100001280	209	34092	126894	Lipid	Primary Bile Acid Metabolism	3465	NAMED	DKPMWHFRUGMUKF-QFCFZQQBBG	CC(CCC(O)=O)C1CCC2C3[C@H](O)[C@@H](O)[C@]4([H])C[C@H](O)CC[C@]4(C)C3CC[C@@]21C	alpha-muricholate	alpha-muricholate	2393-58-0	2340918	HMDB0000506	C17647	53477700	Neg
100001293	400	33946	156044	Amino Acid	Histidine Metabolism	73	NAMED	KBOJOGQFRVVWBH-ZETCQYMHBN	OC([C@@H](NC(C)=O)CC1=CNC=N1)=O	N-acetylhistidine	N-acetylhistidine	39145-52-3	68142	HMDB0032055	C02997	75619	Pos Early
100001294	400	33949	156047	Peptide	Gamma-glutamyl Amino Acid	636	NAMED	ACIJGUBIMXQCMF-BYPYZUCNBW	O=C(O)[C@@H](N)CCC(NCC(O)=O)=O	gamma-glutamylglycine	gamma-glutamylglycine	1948-29-4	145071	HMDB0011667		100099	Pos Early
100001296	400	34384	156088	Xenobiotics	Food Component/Plant	5064	NAMED	CMUNUTVVOOHQPW-LURJTMIEBI	C[N+]1(C)[C@H]([C@@]([O-])=O)CCC1	stachydrine	stachydrine	4136-37-2	103115	HMDB0004827	C10172	115244	Pos Early
100001300	305	46537	146562	Amino Acid	Leucine, Isoleucine and Valine Metabolism	424	NAMED	NGEWQZIDQIYUNV-UHFFFAOYAS	OC(C(O)=O)C(C)C	alpha-hydroxyisovalerate	alpha-hydroxyisovalerate	600-37-3	90190	HMDB0000407		99823	Polar
100001313	400	44872	157084	Peptide	Gamma-glutamyl Amino Acid	642	NAMED	RQNSKRXMANOPQY-BQBZGAKWBR	O=C(O)[C@H](CCSC)NC(CC[C@@H](C(O)=O)N)=O	gamma-glutamylmethionine	gamma-glutamylmethionine	17663-87-5	5373147	HMDB0029155		7009567	Pos Early
100001315	209	36103	143727	Xenobiotics	Benzoate Metabolism	4553	NAMED	WGNAKZGUSRVWRH-REWHXWOFAB	O=S(OC1=CC=C(C)C=C1)(O)=O	p-cresol sulfate	p-cresol sulfate	3233-57-7	3806480	HMDB0011635		4615423	Neg
100001316	400	33471	156023	Cofactors and Vitamins	Nicotinate and Nicotinamide Metabolism	4303	NAMED	PUEDDPCUCPRQNY-ZYUZMQFOBW	O[C@H]([C@@H]1O)[C@@H](O[C@@H]1CO)[N@+]2=CC(C([O-])=O)=CC=C2	nicotinate ribonucleoside	nicotinate ribonucleoside	2625-49-2	141635	HMDB0006809	C05841	161233	Pos Early
100001320	305	42420	148204	Carbohydrate	Aminosugar Metabolism	1432	NAMED	JPIJQSOTBSSVTP-PWNYCUMCBA	OC[C@@H](O)[C@@H](O)C(O)=O	erythronate*	erythronate*	88759-55-1	2061231	HMDB0000613		2781043	Polar
100001334	400	34387	156090	Amino Acid	Urea cycle; Arginine and Proline Metabolism	505	NAMED	GNMSLDIYJOSUSW-UHFFFAOYAD	O=C(O)C(CCC1)N1C(C)=O	N-acetylproline	N-acetylproline	1074-79-9	285677	HMDB0094701		322640	Pos Early
100001335	209	33587	143715	Lipid	Long Chain Monounsaturated Fatty Acid	1544	NAMED	BITHHVVYSMSWAG-KTKRTIGZBC	O=C(O)CCCCCCCCC/C=C\CCCCCCCC	eicosenoate (20:1)	eicosenoate (20:1n9 or 1n11)		4445895	HMDB0002231,HMDB0062436	C16526	5282768,5282769,94159	Neg
100001337	209	34035	143703	Lipid	Long Chain Polyunsaturated Fatty Acid (n3 and n6)	1570	NAMED	DTOSIQBPPRVQHS-PDBXOOCHBH	O=C(O)CCCCCCC/C=C\C/C=C\C/C=C\CC	linolenate [alpha or gamma; (18:3n3 or 6)]	linolenate (18:3n3 or 3n6)		4444437	HMDB0003073,HMDB0001388	C06426,C06427	5280933,5280934	Neg
100001359	209	46173	144239	Energy	TCA Cycle	1442	NAMED			aconitate [cis or trans]	aconitate [cis or trans]			HMDB0000958,HMDB000072	C004174,C02341	444212,643757	Neg
100001386	402	41754	159409	Cofactors and Vitamins	Hemoglobin and Porphyrin Metabolism	4408	NAMED		CC1=C(CCC(O)=O)C(/C=C(C(CCC([O-])=O)=C/2C)\[N-]C2=C/C3=N/C(C(C=C)=C3C)=C\4)=N/C1=C\C(N([Fe+2])C4=C5C)=C5C=C	heme	heme	14875-96-8		HMDB0003178	C00032	26945	Pos Late
100001391	402	34409	158657	Lipid	Fatty Acid Metabolism (Acyl Carnitine, Long Chain Saturated)	1867	NAMED	FNPHNLNTJNMAEE-HSZRJFAPBW	[O-]C(C[C@@H](OC(CCCCCCCCCCCCCCCCC)=O)C[N+](C)(C)C)=O	stearoylcarnitine (C18)	stearoylcarnitine (C18)	18822-91-8	21233653	HMDB0000848		3006797	Pos Late
100001392	402	34534	158670	Lipid	Fatty Acid Metabolism (Acyl Carnitine, Medium Chain)	1862	NAMED	FUJLYHJROOYKRA-UHFFFAOYAK	[O-]C(CC(C[N+](C)(C)C)OC(CCCCCCCCCCC)=O)=O	laurylcarnitine (C12)	laurylcarnitine (C12)	25518-54-1	8602997	HMDB000225		168381	Pos Late
100001393	400	34407	156109	Amino Acid	Leucine, Isoleucine and Valine Metabolism	354	NAMED	IGQBPDJNUXPEMT-UHFFFAOYAB	[O-]C(CC(C[N+](C)(C)C)OC(CC(C)C)=O)=O	isovalerylcarnitine (C5)	isovalerylcarnitine (C5)	31023-24-2	4932271	HMDB0000688	C20826	169235	Pos Early
100001395	402	34419	158662	Lipid	Lysophospholipid	2617	NAMED	SPJFYYJXNPEZDW-UTJQPWESBU	O=P(OCC(O)COC(CCCCCCC/C=C\C/C=C\CCCCC)=O)([O-])OCC[N+](C)(C)C	1-linoleoyl-GPC (18:2)	1-linoleoyl-GPC (18:2)		10160888	HMDB0010386	C04100	11988421	Pos Late
100001400	400	34395	156098	Xenobiotics	Xanthine Metabolism	4595	NAMED	QFDRTQONISXGJA-UHFFFAOYAS	CN1C(NC(N2)=C(C1=O)NC2=O)=O	1-methylurate	1-methylurate	708-79-2	62926	HMDB0003099	C16359	69726	Pos Early
100001408	209	34383	126898	Lipid	Monoacylglycerol	2868	NAMED	TVIMZSOUQXNWHO-UHFFFAOYAT	O=C(CCCCCCCCCCCCC)OC(CO)CO	2-myristoylglycerol (14:0)	2-myristoylglycerol (14:0)	27214-38-6	121585	HMDB0011530		137938	Neg
100001411	400	35101	156136	Xenobiotics	Food Component/Plant	4829	NAMED	KMXXSJLYVJEBHI-UHFFFAOYAJ	OC(CCNC(N)=N)=O	beta-guanidinopropanoate	beta-guanidinopropanoate	353-09-3	61020	HMDB0013222	C03065	67701	Pos Early
100001415	209	35157	126974	Nucleotide	Purine Metabolism, Adenine containing	4165	NAMED	GYCVHQYQICRFAX-GQFURFNTBM	OC(C)C(C(O)=O)NC(NC1=NC=NC2=C1N=CN2[C@@H]3O[C@H](CO)[C@@H](O)[C@H]3O)=O	N6-carbamoylthreonyladenosine	N6-carbamoylthreonyladenosine	24719-82-2	141829	HMDB0041623		161466	Neg
100001425	209	61833	218435	Nucleotide	Pyrimidine Metabolism, Uracil containing	4223	NAMED	ZPTBLXKRQACLCR-XVFCMESIBI	OC[C@H]1O[C@@H](N2CCC(NC2=O)=O)[C@@H]([C@@H]1O)O	5,6-dihydrouridine	5,6-dihydrouridine	5627-05-4	85115	HMDB0000497		94312	Neg
100001431	209	47898	151551	Lipid	Monoacylglycerol	2851	NAMED	QSKPZDMBULYMDQ-UHFFFAOYAZ	O=C(CCCCCCCCCCCCCC)OCC(O)CO	1-pentadecanoylglycerol (15:0)	1-pentadecanoylglycerol (15:0)	104140-07-0	165667			190750	Neg
100001433	209	34397	126918	Lipid	Monoacylglycerol	2863	NAMED	DCPCOKIYJYGMDN-DOFZRALJBT	O=C(CCC/C=C\C/C=C\C/C=C\C/C=C\CCCCC)OCC(O)CO	1-arachidonylglycerol (20:4)	1-arachidonylglycerol (20:4)	35474-99-8	4445452	HMDB11578	C13857	16019980,5282281	Neg
100001435	209	34393	126910	Lipid	Monoacylglycerol	2858	NAMED	XQBHBEXBUZDCRY-QNEBEIHSBO	O=C(OCC(O)CO)CCCC\C=C/C\C=C/C\C=C/CCCCC	1-linolenoylglycerol (18:3)	1-linolenoylglycerol (18:3)	124151-74-2	21403134	HMDB0011569		53480978	Neg
100001436	402	34381	158631	Lipid	Sphingolipid Synthesis	3000	NAMED	KBUNOSOGGAARKZ-UHFFFAOYAX	OCC(N)C(CCCCCCCCCCCCCCC)=O	3-ketosphinganine	3-ketosphinganine	18944-28-0	611	HMDB01480	C02934	631	Pos Late
100001445	209	34428	144736	Lipid	Lysophospholipid	2583	NAMED	YNDYKPRNFWPPFU-GOSISDBHBW	OP(OC[C@H](O)COC(CCCCCCCCCCCCCCC)=O)(O)=O	1-palmitoyl-GPA (16:0)	1-palmitoyl-GPA (16:0)	17618-08-5	4925335	HMDB00327	C04036	6419701	Neg
100001446	209	35136	128207	Nucleotide	Pyrimidine Metabolism, Uracil containing	4225	NAMED	DWRXFEITVBNRMK-JXOAFFINBW	O[C@@H]1[C@H](O)[C@@H](CO)O[C@H]1N(C=C2C)C(NC2=O)=O	5-methyluridine (ribothymidine)	5-methyluridine (ribothymidine)	1463-10-1	393058	HMDB0000884		445408	Neg
100001451	209	36768	128295	Lipid	Fatty Acid Metabolism (Acyl Glycine)	1804	NAMED	NYZBWOSRZJKQAI-UHFFFAOYAR	OC(CNC(CCCC)=O)=O	valerylglycine	valerylglycine (C5)	24003-66-5	3924818	HMDB0000927		4737557	Neg
100001452	209	35107	126956	Amino Acid	Leucine, Isoleucine and Valine Metabolism	353	NAMED	ZRQXMKMBBMNNQC-UHFFFAOYAA	O=C(O)CNC(CC(C)C)=O	isovalerylglycine	isovalerylglycine	16284-60-9	475516	HMDB00678		546304	Neg
100001454	209	62915	220767	Lipid	Fatty Acid, Dicarboxylate	1688	NAMED	FYVQCLGZFXHEGL-UHFFFAOYAV	O=C(O)CC(O)CCCCCCCCC(O)=O	3-hydroxydodecanedioate*	3-hydroxydodecanedioate*	34574-69-1	13628081	HMDB0000413		16663321	Neg
100001456	400	35114	156140	Nucleotide	Purine Metabolism, Guanine containing	4187	NAMED	FZWGECJQACGGTI-UHFFFAOYAT	O=C1C(N2C)=C(N=C2)N=C(N)N1	7-methylguanine	7-methylguanine	578-76-7	10883	HMDB0000897	C02242	135398679	Pos Early
100001461	402	42398	159466	Lipid	Lysophospholipid	2670	NAMED	BBYWOYAFBUOUFP-JOCHJYFZBR	O=P(OCC[NH3+])([O-])OC[C@H](O)COC(CCCCCCCCCCCCCCCCC)=O	1-stearoyl-GPE (18:0)	1-stearoyl-GPE (18:0)	69747-55-3	7826018	HMDB0011130		9547068	Pos Late
100001462	209	34437	126952	Lipid	Lysophospholipid	2712	NAMED	HFJVKBVEKQHVTO-OZAIVSQSBD	O=P(OCC(O)CO)(O)OC[C@H](O)COC(CCCCCCCCCCCCCCCCC)=O	1-stearoyl-GPG (18:0)	1-stearoyl-GPG (18:0)		21403138				Neg
100001468	209	40469	143005	Cofactors and Vitamins	Nicotinate and Nicotinamide Metabolism	4325	NAMED	JLQSXXWTCJPCBC-UHFFFAOYAD	O=C(C1=C([H])N(C(C([H])=C1[H])=O)C([H])([H])[H])N([H])[H]	N1-Methyl-2-pyridone-5-carboxamide	N1-Methyl-2-pyridone-5-carboxamide	701-44-0	62899	HMDB0004193	C05842	69698	Neg
100001481	209	35153	128209	Lipid	Monoacylglycerol	2867	NAMED	JWPHORDRFVRZPP-KUBAVDMBBG	O=C(OCC(O)CO)CC/C=C\C/C=C\C/C=C\C/C=C\C/C=C\C/C=C\CC	1-docosahexaenoylglycerol (22:6)	1-docosahexaenoylglycerol (22:6)		10477810	HMDB0011587		53480995	Neg
100001485	400	34456	156123	Peptide	Gamma-glutamyl Amino Acid	638	NAMED	SNCKGJWJABDZHI-SIPWABPFBP	CCC(C)[C@@H](C(O)=O)NC(CC[C@@H](C(O)=O)N)=O	gamma-glutamylisoleucine*	gamma-glutamylisoleucine*		21403145	HMDB0011170		22885096	Pos Early
100001491	400	37123	156335	Carbohydrate	Aminosugar Metabolism	1435	NAMED	FDJKUWYYUZCUJX-UHFFFAOYAD	OC(C1(O)OC(C(NC(CO)=O)C(C1)O)C(C(CO)O)O)=O	N-glycolylneuraminate	N-glycolylneuraminate	1113-83-3	3794850	HMDB0000833	C03410	123802	Pos Early
100001492	400	35158	156162	Carbohydrate	Aminosugar Metabolism	1409	NAMED	CDOJPCSDOXYJJF-KNAZSPDRBB	O[C@@H]([C@@H]1O)[C@@H](NC(C)=O)[C@@H](O[C@@H]1CO)O[C@@H]([C@H](O)[C@H]2NC(C)=O)[C@@H](CO)OC2O	diacetylchitobiose	diacetylchitobiose	35061-50-8	21403149	HMDB0003556	C01674	439544	Pos Early
100001495	400	57555	211534	Cofactors and Vitamins	Pantothenate and CoA Metabolism	4339	NAMED	ZNXZGRMVNNHPCA-VIFPVBQEBP	O=C(NCCC(NCCS)=O)[C@H](O)C(C)(C)CO	pantetheine	pantetheine	496-65-1	388453	HMDB0003426	C00831	439322	Pos Early
100001501	402	35160	158710	Lipid	Fatty Acid Metabolism (Acyl Carnitine, Monounsaturated)	1887	NAMED	IPOLTUVFXFHAHI-WHIOSMTNBE	[O-]C(C[C@@H](OC(CCCCCCC/C=C\CCCCCCCC)=O)C[N+](C)(C)C)=O	oleoylcarnitine (C18:1)	oleoylcarnitine (C18:1)	38677-66-6	21403150	HMDB0005065		6441392	Pos Late
100001510	209	32553	143728	Amino Acid	Tyrosine Metabolism	190	NAMED	CTYRPMDGLDAWRQ-UHFFFAOYAC	OS(OC1=CC=CC=C1)(=O)=O	phenol sulfate	phenol sulfate	937-34-8	67018	HMDB0060015	C02180	74426	Neg
100001540	400	46225	157124	Partially Characterized Molecules	Partially Characterized Molecules	6453	NAMED	NPWMTBZSRRLQNJ-UHFFFAOYAH	O=C(CCC1N)NC1=O	glutamine_degradant*	glutamine_degradant*	2353-44-8					Pos Early
100001541	209	36746	128281	Amino Acid	Leucine, Isoleucine and Valine Metabolism	395	NAMED	RILPIWOPNGRASR-UHFFFAOYAI	O=C(C(C(CC)C)O)O	2-hydroxy-3-methylvalerate	2-hydroxy-3-methylvalerate	488-15-3	144317	HMDB0000317		164623	Neg
100001542	209	35630	128243	Xenobiotics	Food Component/Plant	4901	NAMED	KSEBMYQBYZTDHS-HWKANZROBE	COC1=CC(/C=C/C(O)=O)=CC=C1O	ferulate	ferulate	537-98-4	393368	HMDB0000954	C01494	445858	Neg
100001562	209	35253	126137	Lipid	Lysophospholipid	2602	NAMED	NEGQHKSYEYVFTD-HSZRJFAPBY	OC[C@](OC(CCCCCCCCCCCCCCC)=O)([H])COP(OCC[N+](C)(C)C)([O-])=O	2-palmitoyl-GPC (16:0)*	2-palmitoyl-GPC* (16:0)*		21403165	HMDB0061702		15061532	Neg
100001567	402	35631	158748	Lipid	Lysophospholipid	2663	NAMED	YVYMBNSKXOXSKW-HXUWFJFHBX	O=P(OCC[NH3+])([O-])OC[C@H](O)COC(CCCCCCCCCCCCCCC)=O	1-palmitoyl-GPE (16:0)	1-palmitoyl-GPE (16:0)	53862-35-4	7826019	HMDB0011503		9547069	Pos Late
100001569	402	35628	158745	Lipid	Lysophospholipid	2672	NAMED	PYVRVRFVLRNJLY-MZMPXXGTBD	O=P(OCC[NH3+])([O-])OC[C@H](O)COC(CCCCCCC\C=C/CCCCCCCC)=O	1-oleoyl-GPE (18:1)	1-oleoyl-GPE (18:1)	89576-29-4	7826021	HMDB0011506		9547071	Pos Late
100001570	209	32635	142533	Lipid	Lysophospholipid	2674	NAMED	DBHKHNGBVGWQJE-HZJYTTRNBF	O=P(OCC(O)COC(CCCCCCC/C=C\C/C=C\CCCCC)=O)(O)OCCN	1-linoleoyl-GPE (18:2)*	1-linoleoyl-GPE (18:2)*		21403170	HMDB0011507		52925130	Neg
100001577	209	48434	155079	Amino Acid	Urea cycle; Arginine and Proline Metabolism	504	NAMED	WMQMIOYQXNRROC-LURJTMIEBM	OC([C@@H](NC(C)=O)CCCNC(N)=O)=O	N-acetylcitrulline	N-acetylcitrulline	33965-42-3	571213	HMDB0000856	C15532,C02851	656979	Neg
100001579	209	35675	128275	Lipid	Fatty Acid, Monohydroxy	1969	NAMED	JGHSBPIZNUXPLA-UHFFFAOYAI	O=C(O)C(O)CCCCCCCCCCCCCC	2-hydroxypalmitate	2-hydroxypalmitate	764-67-0	83805	HMDB0031057		12575964,92836,11065598	Neg
100001580	209	37478	127695	Lipid	Long Chain Polyunsaturated Fatty Acid (n3 and n6)	1577	NAMED	AVKOENOBFIYBSA-WMPRHZDHBF	OC(CC/C=C\C/C=C\C/C=C\C/C=C\C/C=C\CCCCC)=O	docosapentaenoate (n6 DPA; 22:5n6)	docosapentaenoate (n6 DPA; 22:5n6)	25182-74-5	4945614	HMDB0001976	C16513	6441454	Neg
100001586	305	46957	148205	Cofactors and Vitamins	Ascorbate and Aldarate Metabolism	4358	NAMED	RGHNJXZEOKUKBD-NRXMZTRTBF	OC([C@H](O)[C@H](O)[C@H](O)[C@@H](O)CO)=O	gulonate*	gulonate*	20246-53-1	7969943	HMDB0003290	C00800	152304	Polar
100001590	209	35437	128229	Amino Acid	Leucine, Isoleucine and Valine Metabolism	427	NAMED	DCICDMMXFIELDF-UHFFFAOYAA	O=C(O)CNC(C(C)C)=O	isobutyrylglycine	isobutyrylglycine (C4)	15926-18-8	9030891	HMDB0000730		10855600	Neg
100001593	400	44664	157075	Amino Acid	Lysine Metabolism	127	NAMED	NXJAXUYOQLTISD-UHFFFAOYAA	[O-]C(CC(C[N+](C)(C)C)OC(CCCC(O)=O)=O)=O	glutarylcarnitine (C5-DC)	glutarylcarnitine (C5-DC)	102636-82-8	21403175	HMDB0013130		71317118	Pos Early
100001594	400	35433	156184	Amino Acid	Leucine, Isoleucine and Valine Metabolism	364	NAMED	IGLHHSKNBDXCEY-UHFFFAOYAG	[O-]C(CC(C[N+](C)(C)C)OC(CC(O)(C)C)=O)=O	beta-hydroxyisovaleroylcarnitine	beta-hydroxyisovaleroylcarnitine	99159-87-2	21403176				Pos Early
100001604	209	35322	144222	Xenobiotics	Drug - Topical Agents	5966	NAMED	FPXPQMOQWJZYBL-UHFFFAOYAZ	OC1=CC=C(C=C1)OS(=O)(O)=O	hydroquinone sulfate	hydroquinone sulfate	123-31-9	141624	HMDB0240263	C00530	161220	Neg
100001605	209	35320	143730	Xenobiotics	Benzoate Metabolism	4499	NAMED	MZPWKJZDOCIALD-UHFFFAOYAC	O=S(OC1=C(O)C=CC=C1)(O)=O	catechol sulfate	catechol sulfate	4918-96-1	2341024	HMDB0059724		3083879	Neg
100001606	305	35324	238705	Lipid	Sterol	3194	NAMED	BHYOQNUELFTYRT-WHYDCBPWBW	CC1(C2C(C)CCCC(C)C)C(CC2)C(CC=C3C4(CCC(OS(=O)(O)=O)C3)C)C4CC1	cholesterol sulfate	cholesterol sulfate	2864-50-8	4371550	HMDB00653	C18043	65076	Polar
100001612	209	35665	128269	Amino Acid	Glutamate Metabolism	55	NAMED	OPVPGKGADVGKTG-UHFFFAOYAF	CC(NC(C(NC(CCC(O)=O)C(O)=O)=O)CC(O)=O)=O	N-acetyl-aspartyl-glutamate (NAAG)	N-acetyl-aspartyl-glutamate (NAAG)	3106-85-2	5065	HMDB0001067	C12270	188803	Neg
100001613	209	35669	128271	Lipid	Fatty Acid, Dicarboxylate	1692	NAMED	HQHCYKULIHKCEB-UHFFFAOYAK	O=C(O)CCCCCCCCCCCCC(O)=O	tetradecanedioate (C14-DC)	tetradecanedioate (C14)	821-38-5	12630	HMDB0000872		13185	Neg
100001614	209	35678	128277	Lipid	Fatty Acid, Dicarboxylate	1696	NAMED	QQHJDPROMQRDLA-UHFFFAOYAF	O=C(O)CCCCCCCCCCCCCCC(O)=O	hexadecanedioate (C16-DC)	hexadecanedioate (C16)	505-54-4	10027	HMDB0000672	C19615	10459	Neg
100001617	209	42395	128311	Lipid	Fatty Acid, Dicarboxylate	1684	NAMED	LWBHHRRTOZQPDM-UHFFFAOYAZ	O=C(O)CCCCCCCCCC(O)=O	undecanedioate (C11-DC)	undecanedioate (C11-DC)	1852-04-6	15037	HMDB0000888		15816	Neg
100001618	209	35625	128233	Lipid	Monoacylglycerol	2849	NAMED	DCBSHORRWZKAKO-UHFFFAOYAJ	O=C(CCCCCCCCCCCCC)OCC(O)CO	1-myristoylglycerol (14:0)	1-myristoylglycerol (14:0)	75685-84-6	71382	HMDB0011561	C01885	10957631	Neg
100001619	400	48857	212208	Lipid	Glycerolipid Metabolism	2848	NAMED	LLCSXHMJULHSJN-UHFFFAOYAC	OC(CO)COP(O)(OCC(CO)O)=O	glycerophosphoglycerol	glycerophosphoglycerol		388990	HMDB0240316	C03274	54575349	Pos Early
100001620	400	37455	156380	Lipid	Phospholipid Metabolism	2241	NAMED	JZNWSCPGTDBMEW-UHFFFAOYAI	O=P(OCCN)(O)OCC(CO)O	glycerophosphoethanolamine	glycerophosphoethanolamine	33049-08-0	110410	HMDB0000114	C01233	123874	Pos Early
100001621	400	52307	164336	Lipid	Phospholipid Metabolism	2243	NAMED		[H]C(C(O)(C(O)([C@](O)1[H])[H])[H])([C@@](OP(O)(OC[C@@]([H])(CO)O)=O)([C@]1(O)[H])[H])O	glycerophosphoinositol*	glycerophosphoinositol*	16824-65-0				167572	Pos Early
100001622	209	35632	128247	Xenobiotics	Benzoate Metabolism	4571	NAMED	ZHMMPVANGNPCBW-UHFFFAOYAD	CC(C1=CC=C(O)C=C1)C(O)=O	2-(4-hydroxyphenyl)propionate	2-(4-hydroxyphenyl)propionate	938-96-5	92601	HMDB0041683	C03080	102526	Neg
100001624	209	35635	128251	Xenobiotics	Benzoate Metabolism	4572	NAMED	QVWAEZJXDYOKEH-UHFFFAOYAP	O=C(CCC1=CC(O)=CC=C1)O	3-(3-hydroxyphenyl)propionate	3-(3-hydroxyphenyl)propionate	621-54-5	89	HMDB0000375	C11457	91	Neg
100001625	209	36807	127591	Lipid	Secondary Bile Acid Metabolism	3494	NAMED	DGABKXLVXPYZII-PLYQRAMGBN	C[C@]1(CC2)[C@](CC[C@@H]1[C@H](C)CCC(O)=O)([H])[C@@](C[C@H]3O)([H])[C@]2([H])[C@](CC4)(C)[C@]3([H])C[C@@H]4O	6-beta-hydroxylithocholate	6-beta-hydroxylithocholate	668-49-5	4446909	HMDB0000811	C15515	5283821	Neg
100001628	400	35649	156210	Carbohydrate	Pentose Phosphate Pathway	1257	NAMED	JDTUMPKOJBQPKX-UHFFFAOYAT	OP(OCC(C(C(C(C(CO)=O)O)O)O)O)(O)=O	sedoheptulose-7-phosphate	sedoheptulose-7-phosphate	2646-35-7	596	HMDB0001068	C05382	616	Pos Early
100001632	209	35657	152530	Xenobiotics	Food Component/Plant	4912	NAMED	HKQYGTCOTHHOMP-UHFFFAOYAJ	O=C1C2=CC=C(O)C=C2OC=C1C3=CC=C(OC)C=C3	formononetin	formononetin	485-72-3	4444070	HMDB0005808	C00858	5280378	Neg
100001634	209	35639	128255	Xenobiotics	Food Component/Plant	4753	NAMED	WKOLLVMJNQIZCI-UHFFFAOYAH	OC1=CC=C(C(O)=O)C=C1OC	vanillate	vanillate	121-34-6	8155	HMDB0000484	C06672	8468	Neg
100001635	400	35651	156211	Xenobiotics	Chemical	6155	NAMED	WQXNXVUDBPYKBA-YFKPBYRVBN	O=[C@](O)[C@H]1N=C(C)NCC1	ectoine	ectoine	96702-03-3	112069	HMDB0240650	C06231	126041	Pos Early
100001648	402	35653	158759	Xenobiotics	Food Component/Plant	4816	NAMED	KJGPBYUQZLUKLL-UHFFFAOYAW	OC1=C(OC)C=C(C(C(C2=CC=C(OC)C=C2)=CO3)=O)C3=C1	afromosin	afromosin	550-79-8	4445021	HMDB0039245	C10199	5281704	Pos Late
100001655	209	35305	146820	Lipid	Lysophospholipid	2718	NAMED		[H]C(C(O)(C(O)([C@](O)1[H])[H])[H])([C@@](OP(O)(OC[C@@]([H])(COC(CCCCCCCCCCCCCCC)=O)O)=O)([C@]1(O)[H])[H])O	1-palmitoyl-GPI (16:0)	1-palmitoyl-GPI* (16:0)			HMDB0061695		71296207	Neg
100001662	400	36747	156251	Lipid	Carnitine Metabolism	1932	NAMED	JHPNVNIEXXLNTR-UHFFFAOYAL	C[N+](C)(C)CCCC([O-])=O	deoxycarnitine	deoxycarnitine	6249-56-5	705	HMDB0001161	C01181	22620	Pos Early
100001668	400	61868	218616	Amino Acid	Histidine Metabolism	96	NAMED	AHPWEWASPTZMEK-UHFFFAOYAY	OCC(O1)C(O)C(O)C1N2C=NC(CC(O)=O)=C2	1-ribosyl-imidazoleacetate*	1-ribosyl-imidazoleacetate*	29605-99-0	4292299	HMDB0002331	C05131	440569	Pos Early
100001670	209	36810	152816	Lipid	Lysophospholipid	2586	NAMED	LAYXSTYJRSVXIH-UHFFFAOYAP	O=C(OCC(COP(O)(O)=O)O)CCCCCCCCCCCCCCCCC	1-stearoyl-GPA (18:0)	1-stearoyl-GPA (18:0)	799268-65-8,325465-92-7	80837	HMDB0062319		89567	Neg
100001671	402	36812	161272	Lipid	Lysophospholipid	2587	NAMED	WRGQSWVCFNIUNZ-KTKRTIGZBY	O=C(OCC(COP(O)(O)=O)O)CCCCCCC/C=C\CCCCCCCC	1-oleoyl-GPA (18:1)	1-oleoylglycerophosphate (18:1)	325465-93-8	4593722			5497152	Pos Late
100001675	209	36770	128297	Xenobiotics	Food Component/Plant	5182	NAMED	NGSWKAQJJWESNS-ZZXKWVIFBJ	OC(/C=C/C1=CC=C(C=C1)O)=O	4-hydroxycinnamate	4-hydroxycinnamate	501-98-4	553148	HMDB0002035	C00811	637542	Neg
100001679	305	36764	213877	Xenobiotics	Food Component/Plant	4696	NAMED	SLWWJZMPHJJOPH-UHFFFAOYAI	O=C(C1=CC(C(C(O)C1)O)=O)O	3-dehydroshikimate	3-dehydroshikimate	2922-42-1	79		C02637	439774	Polar
100001689	402	35879	158784	Xenobiotics	Food Component/Plant	4996	NAMED		CC(/C(N1)=C/C(C(CC)=C/2C)=NC2=C/C(N3)=C4C=C)=C(C(C5C(OC)=O)=O)C1=C5C(C(C/6C)CCC(O)=O)=NC6=C/C3=C4C	pheophorbide A	pheophorbide A	15664-29-6			C18021	253193	Pos Late
100001718	305	35892	208508	Xenobiotics	Benzoate Metabolism	4489	NAMED	IBHWREHFNDMRPR-UHFFFAOYAP	O=C(O)C1=C(O)C=C(O)C=C1O	2,4,6-trihydroxybenzoate	2,4,6-trihydroxybenzoate	83-30-7	59891	HMDB0029649		66520	Polar
100001721	209	36751	128285	Amino Acid	Lysine Metabolism	106	NAMED	VEYYWZRYIYDQJM-ZETCQYMHBC	OC([C@H](CCCCN)NC(C)=O)=O	N2-acetyllysine	N2-acetyllysine	1946-82-3	83869	HMDB0000446	C12989	92907	Neg
100001723	209	37073	127601	Lipid	Fatty Acid, Monohydroxy	1959	NAMED	NYHNVHGFPZAZGA-UHFFFAOYAC	O=C(C(CCCC)O)O	alpha-hydroxycaproate	alpha-hydroxycaproate	6064-63-7	90191	HMDB0001624		99824	Neg
100001725	209	36774	128299	Xenobiotics	Food Component/Plant	4891	NAMED	ADFCQWZHKCXPAJ-UHFFFAOYAA	OC1=CC=C2C(OCC(C3=CC=C(O)C=C3)C2)=C1	equol	equol	94105-90-5,531-95-3	339332	HMDB0002209	C14131	91469	Neg
100001730	305	62952	220827	Lipid	Fatty Acid, Dihydroxy	2038	NAMED		O=C(CC(CO)O)O	3,4-dihydroxybutyrate	3,4-dihydroxybutyrate	51267-44-8		HMDB0000337		150929	Polar
100001734	209	36752	128287	Amino Acid	Lysine Metabolism	107	NAMED	DTERQYGMUDWYAZ-ZETCQYMHBE	N[C@@H](CCCCNC(C)=O)C(O)=O	N6-acetyllysine	N6-acetyllysine	692-04-6	83801	HMDB0000206	C02727	92832	Neg
100001739	209	35718	143707	Lipid	Long Chain Polyunsaturated Fatty Acid (n3 and n6)	1573	NAMED	AHANXAKGNAKFSK-PDBXOOCHBM	CC\C=C/C\C=C/C\C=C/CCCCCCCCCC(O)=O	dihomo-linolenate (20:3n3 or n6)	dihomolinolenate (20:3n3 or 3n6)	17046-59-2	4471954	HMDB0002925	C03242	5280581	Neg
100001740	305	46142	146560	Carbohydrate	Fructose, Mannose and Galactose Metabolism	1352	NAMED	FBPFZTCFMRRESA-UHFFFAOYAI	OCC(O)C(O)C(O)C(O)CO	mannitol/sorbitol	mannitol/sorbitol		440	HMDB0000247,HMDB0000765	C00392,C00794	5780,6251	Polar
100001756	209	36099	144224	Xenobiotics	Benzoate Metabolism	4524	NAMED		O=S(OC1=CC=C(CC)C=C1)(O)=O	4-ethylphenylsulfate	4-ethylphenyl sulfate	123-07-9		HMDB0062551	C13637	20822574	Neg
100001767	209	48428	155071	Xenobiotics	Food Component/Plant	5118	NAMED	VTYFITADLSVOAS-UHFFFAOYAA	NC(C(O)=O)CCCCN1C(C=O)=CC=C1CO	pyrraline	pyrraline	74509-14-1	19980286	HMDB0033143	C21013	14274616	Neg
100001768	400	36713	156246	Carbohydrate	Advanced Glycation End-product	1436	NAMED	NUXSIDPKKIEIMI-UHFFFAOYAH	OC(CNCCCCC(C(O)=O)N)=O	N6-carboxymethyllysine	N6-carboxymethyllysine	5746-04-3	11217184	HMDB0240347		123800	Pos Early
100001790	400	36659	156245	Peptide	Dipeptide	818	NAMED	4000	OC([C@@H](NC(CN)=O)C(C)CC)=O	glycylisoleucine	glycylisoleucine	19461-38-2	19972556	HMDB0028844		259613	Pos Early
100001805	400	37070	156293	Nucleotide	Purine and Pyrimidine Metabolism	4285	NAMED	CAAULPUQFIIOTL-UHFFFAOYAW	O=P(O)(O)OC	methylphosphate	methylphosphate	7023-27-0	12578	HMDB61711		13130	Pos Early
100001810	400	36808	156271	Amino Acid	Urea cycle; Arginine and Proline Metabolism	498	NAMED	YDGMGEXADBMOMJ-LURJTMIEBT	N[C@@H](CCCNC(N(C)C)=N)C(O)=O	dimethylarginine (SDMA + ADMA)	dimethylarginine (ADMA + SDMA)	102783-24-4	110375	HMDB0003334,HMDB0001539	C21189,C03626	123831,169148	Pos Early
100001816	400	57394	210949	Xenobiotics	Food Component/Plant	4876	NAMED		O[C@]([C@H]1N(CC1)C[C@@H](O)[C@@H](C(O)=O)NCCCC(O)=O)=O	deoxymugineic acid	deoxymugineic acid	74235-24-8	32816053				Pos Early
100001823	400	37069	164214	Amino Acid	Alanine and Aspartate Metabolism	32	NAMED	GDFAOVXKHJXLEI-VKHMYHEABL	C[C@H](NC)C(O)=O	N-methylalanine	N-methylalanine	600-21-5	4450824	HMDB0094692	C02721	4377	Pos Early
100001825	400	37113	156328	Xenobiotics	Food Component/Plant	4808	NAMED	GYLUFQJZYAJQDI-UHFFFAOYAB	O=C1C(C2=CC=C(O)C=C2)=COC3=C1C=C(O)C(O)=C3	6-hydroxydaidzein	6-hydroxydaidzein	17817-31-1	4447693	HMDB0031715	C14314	5284649	Pos Early
100001827	402	61857	218543	Xenobiotics	Food Component/Plant	4997	NAMED		O=C1[C@H]([C@](OC)=O)C(C([C@@H](CCC(OC/C=C(C)/CCC[C@@H](C)CCC[C@@H](C)CCCC(C)C)=O)[C@@H]/2C)=NC2=C/C3=C(C)C(C=C)=C4N3)=C(N/C5=C\C(C(CC)=C/6C)=NC6=C/4)C1=C5C	pheophytin A	pheophytin A	603-17-8			C05797	135398712	Pos Late
100001843	400	37063	156289	Peptide	Gamma-glutamyl Amino Acid	632	NAMED	WQXXXVRAFAKQJM-WHFBIAKZBJ	C[C@H](NC(CC[C@H](N)C(O)=O)=O)C(O)=O	gamma-glutamylalanine	gamma-glutamylalanine	5875-41-2	389104	HMDB0029142	C03738	440103	Pos Early
100001851	400	37076	156298	Amino Acid	Glycine, Serine and Threonine Metabolism	11	NAMED	JJIHLJJYMXLCOY-BYPYZUCNBM	OC[C@@H](C(O)=O)NC(C)=O	N-acetylserine	N-acetylserine	97-14-3	58744	HMDB0002931		65249	Pos Early
100001856	402	42448	164202	Lipid	Phosphatidylethanolamine (PE)	2426	NAMED		O=C(CCCCCCC/C=C/CCCCCCCC)O[C@@H](COP(OCCN)(O)=O)COC(CCCCCCCCCCCCCCCCC)=O	1-stearoyl-2-oleoyl-GPE (18:0/18:1)	1-stearoyl-2-oleoyl-GPE (18:0/18:1)			HMDB0008993		9546742	Pos Late
100001859	305	37112	145854	Lipid	Inositol Metabolism	2203	NAMED	CDAISMWEOUEBRE-LKPKBOIGBG	O[C@@H]1[C@@H](O)[C@H](O)[C@@H](O)[C@@H](O)[C@@H]1O	chiro-inositol	chiro-inositol	643-12-9	10254647	HMDB0240209	C19891		Polar
100001869	402	42450	164205	Lipid	Phosphatidylcholine (PC)	2334	NAMED	PSVRFUPOQYJOOZ-QNPWAGBNBV	C[N+](C)(CCOP([O-])(OC[C@@]([H])(COC(CCCCCCCCCCCCCCCCC)=O)OC(CCC/C=C\C/C=C\C/C=C\C/C=C\CCCCC)=O)=O)C	1-stearoyl-2-arachidonoyl-GPC (18:0/20:4)	1-stearoyl-2-arachidonoyl-GPC (18:0/20:4)	35418-59-8	17347139	HMDB0008048		16219824	Pos Late
100001870	402	42449	164197	Lipid	Phosphatidylethanolamine (PE)	2411	NAMED	HBZNVZIRJWODIB-NHCUFCNUBC	O=C(CCCCCCC/C=C\C/C=C\CCCCC)O[C@@H](COP(OCCN)(O)=O)COC(CCCCCCCCCCCCCCC)=O	1-palmitoyl-2-linoleoyl-GPE (16:0/18:2)	1-palmitoyl-2-linoleoyl-GPE (16:0/18:2)		7825697	HMDB0005322		9546747	Pos Late
100001890	400	37093	156315	Peptide	Dipeptide	663	NAMED	RDIKFPRVLJLMER-UHFFFAOYAD	NC(C)C(NC(CC(C)C)C(O)=O)=O	alanylleucine	alanylleucine	1638-60-4	227831	HMDB0028691		259583	Pos Early
100001919	209	37091	127625	Xenobiotics	Food Component/Plant	5073	NAMED	JMSVCTWVEWCHDZ-UHFFFAOYAU	O=C(C1=CC(OC)=C(O)C(OC)=C1)O	syringic acid	syringic acid	530-57-4	10289	HMDB0002085	C10833	10742	Neg
100001948	400	37058	156287	Energy	TCA Cycle	1448	NAMED		[O-]C(CC(C[N+](C)(C)C)OC(CCC(O)=O)=O)=O	succinylcarnitine (C4-DC)	succinylcarnitine (C4-DC)	256928-74-2	28639166	HMDB0061717		71464481	Pos Early
100001950	402	32586	158528	Cofactors and Vitamins	Hemoglobin and Porphyrin Metabolism	4410	NAMED	BPYKTIZUTYGOLE-BMNRKXREBL	CC(C(N/1)=O)=C(C=C)C1=C/C2=C(C)C(CCC(O)=O)=C(CC3=C(CCC(O)=O)C(C)=C(/C=C4NC(C(C=C)=C\4C)=O)N3)N2	bilirubin (E,E)*	bilirubin (E,E)*		4474753	HMDB0240584		129320511	Pos Late
100001956	400	37431	156358	Amino Acid	Urea cycle; Arginine and Proline Metabolism	518	NAMED	CWLQUGTUXBXTLF-UHFFFAOYAJ	O=C(O)C1N(C)CCC1	N-methylproline	N-methylproline	475-11-6	541	HMDB0094696		643474	Pos Early
100001977	402	57591	211608	Cofactors and Vitamins	Vitamin A Metabolism	4436	NAMED	DMASLKHVQRHNES-QQGJMDNJBV	CC1=C(/C=C/C(C)=C/C=C/C(C)=C/C=C/C=C(C)/C=C/C=C(C)/C=C/C2=C(C)CCCC2(C)C)C(C)(C)CC(O)C1	beta-cryptoxanthin	beta-cryptoxanthin	472-70-8	4904571	HMDB0033844	C08591	5281235	Pos Late
100001979	402	37502	164187	Cofactors and Vitamins	Tocopherol Metabolism	4367	NAMED	RZFHLOLGZPDCHJ-XZXLULOTBD	OC1=C(C)C(C)=C(O[C@@](CC/C=C(C)/CC/C=C(C)/CC/C=C(C)/C)(C)CC2)C2=C1C	alpha-tocotrienol	alpha-tocotrienol	58864-81-6	4445512	HMDB0006327	C14153	5282347	Pos Late
100001981	402	37501	164183	Cofactors and Vitamins	Tocopherol Metabolism	4368	NAMED	OTXNTMVVOOBZCV-WAZJVIJMBV	OC1=C(C)C(C)=C(O[C@@](CC/C=C(C)/CC/C=C(C)/CC/C=C(C)/C)(C)CC2)C2=C1	gamma-tocotrienol	gamma-tocotrienol	14101-61-2	4445514	HMDB0012958	C14155	5282349	Pos Late
100001988	209	37198	144254	Lipid	Progestin Steroids	3281	NAMED		C[C@@]12[C@](CCC3C2CC[C@@]4(C)C3CCC4C(OS(=O)(O)=O)C)([H])C[C@@H](OS(=O)(O)=O)CC1	5alpha-pregnan-3beta,20alpha-diol disulfate	5alpha-pregnan-3beta,20alpha-diol disulfate			HMDB0094650		118703093	Neg
100001990	209	32807	142566	Lipid	Secondary Bile Acid Metabolism	3537	NAMED		O=S(OC1CCC2(C)C(CCC3C2CCC4(C)C3CCC4C(CCC(NCCS(=O)(O)=O)=O)C)=C1)(O)=O	taurocholenate sulfate*	taurocholenate sulfate*						Neg
100002054	305	37508	152190	Xenobiotics	Benzoate Metabolism	4494	NAMED	UYEMGAFJOZZIFP-UHFFFAOYAD	OC1=CC(C(O)=O)=CC(O)=C1	3,5-dihydroxybenzoic acid	3,5-dihydroxybenzoic acid	99-10-5	7146	HMDB0013677		7424	Polar
100002070	400	37253	156347	Lipid	Fatty Acid, Dicarboxylate	1664	NAMED	HWXBTNAVRSUOJR-UHFFFAOYAI	O=C(O)CCC(O)C(O)=O	2-hydroxyglutarate	2-hydroxyglutarate	40951-21-1	42	HMDB0059655	C02630	43	Pos Early
100002107	402	37506	164195	Lipid	Sphingomyelins	3104	NAMED	RWKUXQNLWDTSLO-GWQJGLRPBP	CCCCCCCCCCCCCCCC(N[C@@](COP([O-])(OCC[N+](C)(C)C)=O)([C@](O)(/C=C/CCCCCCCCCCCCC)[H])[H])=O	palmitoyl sphingomyelin (d18:1/16:0)	palmitoyl sphingomyelin (d18:1/16:0)	6254-89-3	8115562	HMDB0010169		9939941	Pos Late
100002113	400	37443	156369	Amino Acid	Methionine, Cysteine, SAM and Taurine Metabolism	468	NAMED	ADVPTQAUNPRNPO-UHFFFAOYAU	O=C(C(CS(O)=O)N)O	cysteine sulfinic acid	cysteine sulfinic acid	207121-48-0	107	HMDB0000996	C00606	109	Pos Early
100002132	400	52987	166226	Amino Acid	Polyamine Metabolism	554	NAMED	NPDTUDWGJMBVEP-UHFFFAOYAO	CC(NCCCNCCCCNCCCNC(C)=O)=O	N1,N12-diacetylspermine	N1,N12-diacetylspermine	61345-83-3	117134	HMDB0002172	C03413	132680	Pos Early
100002137	209	37372	143751	Lipid	Eicosanoid	2136	NAMED	KGIJOOYOSFUGPC-XTDASVJIBK	OC(CCCC(O)/C=C/C=C\C/C=C\C/C=C\CCCCC)=O	5-HETE	5-HETE	73307-52-5	8038582	HMDB0011134	C04805	5280733	Neg
100002154	400	37459	156384	Xenobiotics	Food Component/Plant	4894	NAMED	SSISHJJTAXXQAX-UHFFFAOYAO	S=C1NC(CC(C([O-])=O)[N+](C)(C)C)=CN1	ergothioneine	ergothioneine	58511-63-0	2297320	HMDB0003045	C05570	5351619	Pos Early
100002180	209	46896	148134	Carbohydrate	Glycolysis, Gluconeogenesis, and Pyruvate Metabolism	1230	NAMED		[H]C1(C([H])(C([H])(OC1(COP(O)(O)=O)O)COP(O)(O)=O)O)O	fructose 1,6-diphosphate/glucose 1,6-diphosphate/myo-inositol diphosphates	Isobar: hexose diphosphates			HMDB0001058,HMDB0003514	C01231,C00354,C05378	3934,124383956,10404962,718,4453,90658350,445557,82400	Neg
100002185	209	38116	127709	Amino Acid	Tryptophan Metabolism	316	NAMED		O=C(C1=CNC2=C1C=CC=C2)O	indole-3-carboxylate	indole-3-carboxylate	771-50-6		HMDB0003320	C19837	69867	Neg
100002196	209	37752	145686	Lipid	Fatty Acid, Monohydroxy	2015	NAMED		OC(CCCCCCC/C=C\C=C\[C@H](CCCCC)O)=O	13-HODE + 9-HODE	13-HODE + 9-HODE			HMDB0004670,HMDB0004667	C14767,C14762	5312830,5282945,1424,5282947,5282944	Neg
100002204	400	43256	156988	Amino Acid	Histidine Metabolism	75	NAMED	FKTXRTPBUWLETL-UHFFFAOYAZ	O=C(O)C(NC(C)=O)CC1=CN=CN1C	N-acetyl-3-methylhistidine*	N-acetyl-3-methylhistidine*	37841-04-6	19993498	HMDB0240341		193270	Pos Early
100002227	402	38125	164218	Lipid	Sterol	3220	NAMED	NYOXRYYXRWJDKP-UHFFFAOYAV	CC12C(CCC3C2CCC4(C)C3CCC4C(CCCC(C)C)C)=CC(CC1)=O	4-cholesten-3-one	4-cholesten-3-one	601-57-0	427	HMDB0000921	C00599	91477	Pos Late
100002249	400	43530	157031	Amino Acid	Lysine Metabolism	135	NAMED		O=C(C)NCCCCCN	N-acetyl-cadaverine	N-acetyl-cadaverine	32343-73-0		HMDB0002284		10374713	Pos Early
100002254	402	38625	159084	Lipid	Endocannabinoid	2164	NAMED	OTGQIQQTPXJQRG-UHFFFAOYAF	OCCNC(CCCCCCCCCCCCCCCCC)=O	stearoyl ethanolamide	stearoyl ethanolamide	111-57-9	25958	HMDB0013078		27902	Pos Late
100002259	402	38178	159020	Lipid	Fatty Acid Metabolism (Acyl Carnitine, Monounsaturated)	1881	NAMED		O=C([O-])CC(OC(CC/C=C\CCCCC)=O)C[N+](C)(C)C	cis-4-decenoylcarnitine (C10:1)	cis-4-decenoylcarnitine (C10:1)	98930-66-6	28639171	HMDB0013205		57357170	Pos Late
100002264	209	38134	208230	Xenobiotics	Food Component/Plant	4865	NAMED	ZZIALNLLNHEQPJ-UHFFFAOYAN	O=C1OC2=C(C=CC(O)=C2)C3=C1C4=CC=C(O)C=C4O3	coumestrol	coumestrol	479-13-0	4445024	HMDB0002326	C10205	5281707	Neg
100002284	305	62950	220825	Lipid	Fatty Acid, Dihydroxy	2034	NAMED	LOUGYXZSURQALL-GBXIJSLDBN	C[C@@H](O)[C@H](O)C(O)=O	2S,3R-dihydroxybutyrate	2S,3R-dihydroxybutyrate	5057-93-2	9139682	HMDB0002453		10964471	Polar
100002285	305	62951	220826	Lipid	Fatty Acid, Dihydroxy	2037	NAMED	UFYGCFHQAXXBCF-UHFFFAOYAA	OCCC(O)C(O)=O	2,4-dihydroxybutyrate	2,4-dihydroxybutyrate	1518-62-3	167259	HMDB0000360		192742	Polar
100002300	400	38159	156463	Nucleotide	Pyrimidine Metabolism, Cytidine containing	4266	NAMED	LUCHPKXVUGJYGU-XLPZGREQBL	O[C@H]1C[C@H](N2C=C(C)C(N)=NC2=O)O[C@@H]1CO	5-methyl-2'-deoxycytidine	5-methyl-2'-deoxycytidine	838-07-3	389065	HMDB0002224	C03592	440055	Pos Early
100002313	209	38286	141834	Xenobiotics	Food Component/Plant	4989	NAMED	MIJYXULNPSFWEK-GTOFXWBIBS	C[C@@]1(C)CC[C@]2([C@](O)=O)CC[C@@]3(C)[C@]4(C)CC[C@@]5([H])[C@](C)(C)[C@@H](O)CC[C@]5(C)[C@@]4([H])CC=C3[C@]2([H])C1	oleanolate	oleanolate	508-02-1	10062	HMDB0002364	C17148	10494	Neg
100002328	402	38288	164192	Cofactors and Vitamins	Tocopherol Metabolism	4362	NAMED	ZAKOWWREFLAJOT-UHFFFAOYAN	CC(OC1=C(C)C(C)=C(OC(C)(CCCC(C)CCCC(C)CCCC(C)C)CC2)C2=C1C)=O	alpha-tocopherol acetate	alpha-tocopherol acetate	7695-31-2	2033	HMDB0034227	C13202	2117	Pos Late
100002344	209	38293	141840	Lipid	Fatty Acid, Branched	1638	NAMED	ZOCYQVNGROEVLU-UHFFFAOYAB	CC(C)CCCCCCCCCCCC(O)=O	(12 or 13)-methylmyristate (a15:0 or i15:0)	(12 or 13)-methylmyristate (a15:0 or i15:0)	2485-71-4	133106	HMDB0061707		151014	Neg
100002356	209	38296	141846	Lipid	Fatty Acid, Branched	1649	NAMED	YETXGSGCWODRAA-UHFFFAOYAR	OC(CCCCCCCCCCCCCCCC(C)C)=O	(16 or 17)-methylstearate (a19:0 or i19:0)	(16 or 17)-methylstearate (a19:0 or i19:0)	2724-59-6	2340933	HMDB0037397		3083779	Neg
100002362	400	38299	156487	Xenobiotics	Food Component/Plant	4628	NAMED	XPCTZQVDEJYUGT-UHFFFAOYAH	OC1=C(C)OC=CC1=O	maltol	maltol	118-71-8	8066	HMDB0030776	C11918	8369	Pos Early
100002367	305	63109	221751	Lipid	Fatty Acid, Dihydroxy	2035	NAMED	LOUGYXZSURQALL-PWNYCUMCBK	OC([C@H](O)[C@H](O)C)=O	2R,3R-dihydroxybutyrate	2R,3R-dihydroxybutyrate	759-06-8	17215960	HMDB0000498		13120901	Polar
100002382	400	38109	156431	Xenobiotics	Food Component/Plant	5252	NAMED	CDAWCLOXVUBKRW-UHFFFAOYAP	NC1=CC=CC=C1O	2-aminophenol	2-aminophenol	95-55-6	5596		C01987	5801	Pos Early
100002397	305	62101	218946	Amino Acid	Glutamate Metabolism	46	NAMED	COJBGNAUUSNXHX-UHFFFAOYAQ	NC(CCC(C(O)=O)=O)=O	alpha-ketoglutaramate*	alpha-ketoglutaramate*	18465-19-5		HMDB0001552	C00940	48	Polar
100002417	305	38276	152194	Xenobiotics	Food Component/Plant	4773	NAMED	JTEYKUFKXGDTEU-UHFFFAOYAT	OC(C(O)C(C)(O)C)=O	2,3-dihydroxyisovalerate	2,3-dihydroxyisovalerate	1756-18-9	657	HMDB0012141	C04039	677	Polar
100002462	400	43582	208402	Amino Acid	Lysine Metabolism	120	NAMED		O[C@@H]1[C@@H](O)[C@@H](O)[C@@H](CO)OC1OC(CCC(N)C(O)=O)CN	5-(galactosylhydroxy)-L-lysine	5-(galactosylhydroxy)-L-lysine	32448-36-5				66995551	Pos Early
100002500	400	43493	157017	Amino Acid	Histidine Metabolism	81	NAMED	NRXIKWMTVXPVEF-BYPYZUCNBD	OC([C@@H](NC=N)CCC(O)=O)=O	formiminoglutamate	formiminoglutamate	816-90-0	388370	HMDB0000854	C00439	439233	Pos Early
100002514	305	40473	152212	Amino Acid	Histidine Metabolism	77	NAMED	VWFWNXQAMGDPGG-UHFFFAOYAX	O=C1NC(C(CCC(O)=O)N1)=O	hydantoin-5-propionate	hydantoin-5-propionate	5624-26-0	761	HMDB0001212	C05565	782	Polar
100002528	209	46960	148213	Xenobiotics	Chemical	6087	NAMED	QAOWNCQODCNURD-UHFFFAOYAC	OS(O)(=O)=O	sulfate*	sulfate*	14808-79-8	1086	HMDB01448	C00059	5152822	Neg
100002568	209	40173	141988	Cofactors and Vitamins	Hemoglobin and Porphyrin Metabolism	4415	NAMED	TYOWQSLRVAUSMI-WKULSOCRBC	OC(CCC1=C(C(CC(C(C2C)CC)NC2=O)=N/C1=C/C(NC(CC(C(C3CC)C)NC3=O)=C4C)=C4CCC(O)=O)C)=O	L-urobilin	L-urobilin	34217-90-8	4444369	HMDB0004159	C05793	5280818	Neg
100002569	402	40084	159254	Cofactors and Vitamins	Hemoglobin and Porphyrin Metabolism	4414	NAMED		OC(CCC1=C(C(CC(C(C)=C2C=C)NC2=O)=N\C1=C/C(NC(CC(C(CC)=C3C)NC3=O)=C4C)=C4CCC(O)=O)C)=O	D-urobilin	D-urobilin	3947-38-4		HMDB04161	C05795	5280820	Pos Late
100002613	305	63061	221679	Cofactors and Vitamins	Pantothenate and CoA Metabolism	4336	NAMED	OTOIIPJYVQJATP-BYPYZUCNBD	OC([C@H](O)C(C)(C)CO)=O	pantoate	pantoate	470-29-1	388387	HMDB0240389	C00522	5289105	Polar
100002769	400	57461	211115	Amino Acid	Urea cycle; Arginine and Proline Metabolism	522	NAMED	BMFMQGXDDJALKQ-BYPYZUCNBB	N=C(N)NCCC[C@H](O)C(O)=O	argininate*	argininate*	157-07-3	140984	HMDB0003148		160437	Pos Early
100002784	400	55072	208196	Amino Acid	Urea cycle; Arginine and Proline Metabolism	491	NAMED	ARBHXJXXVVHMET-UHFFFAOYAC	OC(C(CCC/N=C(N)/N)=O)=O	2-oxoarginine*	2-oxoarginine*	3715-10-4	542	HMDB0004225	C03771	558	Pos Early
100002796	209	62873	220667	Lipid	Medium Chain Fatty Acid	1496	NAMED	XKZKQTCECFWKBN-SREVYHEPBE	OC(CC\C=C/CCCCC)=O	cis-4-decenoate (10:1n6)*	cis-4-decenoate (10:1n6)*	505-90-8	4471776	HMDB0004980		5282726	Neg
100002873	402	49617	161405	Lipid	Lysophospholipid	2650	NAMED	4000	CCCCCCCCCCCCCCCCCCCCCCCC(OC[C@H](COP([O-])(OCC[N+](C)(C)C)=O)O)=O	1-lignoceroyl-GPC (24:0)	1-lignoceroyl-GPC (24:0)	325171-59-3	24766539	HMDB0010405		24779481	Pos Late
100002875	402	52474	165152	Lipid	Lysoplasmalogen	2834	NAMED	HTZINLFNXLXRBC-CQLBIITFBS	CCCCCCCCCCCCCC/C=C\OC[C@H](COP([O-])(OCC[N+](C)(C)C)=O)O	1-(1-enyl-palmitoyl)-GPC (P-16:0)*	1-(1-enyl-palmitoyl)-GPC (P-16:0)*		9093054	HMDB0010407		10917802	Pos Late
100002910	400	62946	220814	Amino Acid	Histidine Metabolism	92	NAMED	UJCGYTCAMOHYCG-UHFFFAOYAA	O=C(O)CC1=CN=CN1C	1-methyl-5-imidazoleacetate	1-methyl-5-imidazoleacetate	4200-48-0	4954265	HMDB04988		6451814	Pos Early
100002912	209	39378	143716	Lipid	Secondary Bile Acid Metabolism	3519	NAMED	4000	O=C(NCCS(=O)(O)=O)CC[C@@H](C)C1CC[C@@]2([H])[C@]3([H])[C@@H](O)CC4C[C@H](O)CC[C@]4(C)[C@@]3([H])CC[C@@]21C	tauroursodeoxycholate	tauroursodeoxycholate	14605-22-2	24539842	HMDB0000874		9848818	Neg
100002913	402	57573	211594	Lipid	Secondary Bile Acid Metabolism	3547	NAMED	4000	C[C@@]12[C@](CCC2[C@H](C)CCC(O)=O)([H])[C@]3([H])[C@@H](O)C[C@]4([H])C[C@H](O)CC[C@]4(C)[C@@]3([H])C[C@@H]1O	ursocholate	ursocholate	2955-27-3		HMDB0000917	C17644	122340	Pos Late
100002914	209	39587	141912	Xenobiotics	Benzoate Metabolism	4574	NAMED	NMHMNPHRMNGLLB-UHFFFAOYAT	OC1=CC=C(CCC(O)=O)C=C1	3-(4-hydroxyphenyl)propionate	3-(4-hydroxyphenyl)propionate	501-97-3	9965	HMDB0002199	C01744	10394	Neg
100002945	209	38768	143701	Lipid	Fatty Acid, Branched	1643	NAMED		CC(CCCCCCCCCCCCCC(O)=O)C	(14 or 15)-methylpalmitate (a17:0 or i17:0)	(14 or 15)-methylpalmitate (a17:0 or i17:0)			HMDB0061859	C16995	8181,17903417	Neg
100002952	209	39837	141956	Lipid	Fatty Acid, Dicarboxylate	1705	NAMED	4000	O=C(O)CCCCCCCCCCCCCCCCCCCCC(O)=O	docosadioate (C22-DC)	docosadioate (C22-DC)	505-56-6	214170	HMDB0061714	C14240	7641	Neg
100002959	209	40474	143009	Xenobiotics	Food Component/Plant	4848	NAMED	SCZVLDHREVKTSH-UHFFFAOYAS	O=C1C2=C(O)C=C(O)C=C2OC(C3=CC(OC)=C(O)C=C3)=C1	chrysoeriol (3'-O-methylluteolin)	chrysoeriol	491-71-4	4444263	HMDB0030667	C04293	5280666	Neg
100002989	402	46798	165353	Lipid	Diacylglycerol	2927	NAMED	BLZVZPYMHLXLHG-RQOIEFAZBI	CCCCCCCC/C=C\CCCCCCCC(OCC(CO)OC(CCCCCCC/C=C\C/C=C\CCCCC)=O)=O	oleoyl-linoleoyl-glycerol (18:1/18:2) [1]	oleoyl-linoleoyl-glycerol (18:1/18:2) [1]	106292-55-1	23975985	HMDB0007219		14275396	Pos Late
100002990	402	46799	165354	Lipid	Diacylglycerol	2928	NAMED		CCCCCCCC/C=C\CCCCCCCC(OCC(COC(CCCCCCC/C=C\C/C=C\CCCCC)=O)O)=O	oleoyl-linoleoyl-glycerol (18:1/18:2) [2]	oleoyl-linoleoyl-glycerol (18:1/18:2) [2]	104346-53-4	29788004	HMDB0007219		71433693	Pos Late
100002991	209	39791	154194	Cofactors and Vitamins	Pantothenate and CoA Metabolism	4338	NAMED	4000	OCC(C)(C)[C@@H](O)C(NCCC(NCCSSCCNC(CCNC([C@H](O)C(C)(C)CO)=O)=O)=O)=O	pantethine	pantethine	16816-67-4	398402	HMDB0003828	C12661	452306	Neg
100003000	402	39270	163991	Lipid	Lysoplasmalogen	2835	NAMED	QYTPGOPLNFESQC-RLHAVTDZBD	O=P(OCC[NH3+])([O-])OC[C@H](O)CO/C=C/CCCCCCCCCCCCCC	1-(1-enyl-palmitoyl)-GPE (P-16:0)*	1-(1-enyl-palmitoyl)-GPE (P-16:0)*		10471193	HMDB0011152			Pos Late
100003001	402	39271	180976	Lipid	Lysoplasmalogen	2839	NAMED		O=P(OCC[NH3+])([O-])OC[C@H](O)CO/C=C/CCCCCCCCCCCCCCCC	1-(1-enyl-stearoyl)-GPE (P-18:0)*	1-(1-enyl-stearoyl)-GPE (P-18:0)*			HMDB0240598			Pos Late
100003064	305	57345	210849	Lipid	Galactosyl Glycerolipids	2969	NAMED	NHJUPBDCSOGIKX-NTXXKDEIBK	O[C@H]1[C@@H](O)[C@@H](CO)O[C@@H](OC[C@H](O)CO)[C@@H]1O	galactosylglycerol	galactosylglycerol	16232-91-0	10263569	HMDB0006790	C05401	16048618	Polar
100003070	209	39626	141928	Xenobiotics	Food Component/Plant	4888	NAMED	HVDGDHBAMCBBLR-WMLDXEAABX	O=C1OC[C@H](CC2=CC(O)=CC=C2)[C@H]1CC3=CC(O)=CC=C3	enterolactone	enterolactone	78473-71-9	8860823	HMDB0006101	C18165	114739	Neg
100003072	209	39630	154178	Xenobiotics	Food Component/Plant	4887	NAMED	DWONJCNDULPHLV-UHFFFAOYAF	OCC(CC1=CC(O)=CC=C1)C(CO)CC2=CC(O)=CC=C2	enterodiol	enterodiol	80226-00-2	110294	HMDB0005056	C18166	123725	Neg
100003109	209	40479	143013	Xenobiotics	Food Component/Plant	4782	NAMED	ILGMGHZPXRDCCS-UHFFFAOYAC	O=C(NC1=C2C=CC=C1)C2CC(O)=O	2-oxindole-3-acetate	2-oxindole-3-acetate	2971-31-5	2338343	HMDB0035514		3080590	Neg
100003119	209	39732	143757	Lipid	Endocannabinoid	2173	NAMED	KOGRJTUIKPMZEJ-KTKRTIGZBU	O=C(CCCCCCC/C=C\CCCCCCCC)NCCS(O)(=O)=O	N-oleoyltaurine	N-oleoyltaurine	52514-04-2	4941625			6437033	Neg
100003151	402	46223	159669	Lipid	Fatty Acid Metabolism (Acyl Carnitine, Polyunsaturated)	1892	NAMED	MJLXQSQYKZWZCB-DQFWFXSYBW	[O-]C(C[C@H](C[N+](C)(C)C)OC(CCCCCCC/C=C\C/C=C\CCCCC)=O)=O	linoleoylcarnitine (C18:2)*	linoleoylcarnitine (C18:2)*	36816-10-1	4952667	HMDB0006469		6450015	Pos Late
100003152	400	39577	156583	Amino Acid	Glutamate Metabolism	59	NAMED	AOKCDAVWJLOAHG-UHFFFAOYAA	CNCCCC(O)=O	N-methyl-GABA	N-methyl-GABA	1119-48-8	63869		C15987	70703	Pos Early
100003160	400	42994	156971	Peptide	Dipeptide	794	NAMED		OC(C(NC(C(N)CCC(N)=O)=O)CC(C)C)=O	glutaminylleucine	glutaminylleucine			HMDB0028801		44232492	Pos Early
100003169	209	40008	141960	Peptide	Dipeptide	853	NAMED	UCGDDTHMMVWVMV-UHFFFAOYAU	O=C(C(C(CC)C)N)NCC(O)=O	isoleucylglycine	isoleucylglycine	868-28-0	303621	HMDB0028907		342532	Neg
100003179	209	40010	141962	Peptide	Dipeptide	867	NAMED	HSQGMTRYSIHDAC-UHFFFAOYAG	O=C(C(CC(C)C)N)NC(C)C(O)=O	leucylalanine	leucylalanine	7298-84-2	227625	HMDB0028922		81721	Neg
100003183	400	48189	157731	Peptide	Dipeptide	1047	NAMED	JYOAXOMPIXKMKK-UHFFFAOYAJ	O=C(C(CC(C)C)N)NC(CCC(N)=O)C(O)=O	leucylglutamine*	leucylglutamine*		3511125	HMDB0028927		4305457	Pos Early
100003185	400	40045	156684	Peptide	Dipeptide	872	NAMED	LESXFEZIFXFIQR-UHFFFAOYAD	O=C(C(CC(C)C)N)NCC(O)=O	leucylglycine	leucylglycine	686-50-0	71402	HMDB0028929		79070	Pos Early
100003196	400	40020	156673	Peptide	Dipeptide	892	NAMED	ATIPDCIQTUXABX-UHFFFAOYAK	O=C(C(CCCCN)N)NC(CC(C)C)C(O)=O	lysylleucine	lysylleucine	7369-79-1	3870665	HMDB0028955		4682588	Pos Early
100003210	400	39994	156660	Peptide	Dipeptide	1037	NAMED	XCTHZFGSVQBHBW-UHFFFAOYAS	O=C(C(C(C)C)N)NC(CC(C)C)C(O)=O	valylleucine	valylleucine	22906-55-4	312586	HMDB0029131		352039	Pos Early
100003240	209	39730	143759	Lipid	Endocannabinoid	2174	NAMED	LMIJIHJZVURGQK-UHFFFAOYAS	O=C(CCCCCCCCCCCCCCCCC)NCCS(=O)(O)=O	N-stearoyltaurine	N-stearoyltaurine	63155-80-6	147194			168274	Neg
100003258	305	63990	232912	Cofactors and Vitamins	Ascorbate and Aldarate Metabolism	4353	NAMED	RMHBODZVODTFAH-UHFFFAOYAP	OC1=C(OC)C(C(C(CO)O)O1)=O	2-O-methylascorbic acid	2-O-methylascorbic acid	17860-87-6	90149	HMDB0240294		54726398	Polar
100003260	400	40007	161438	Amino Acid	Glutamate Metabolism	58	NAMED	SRGQUICKDUQCKO-UHFFFAOYAD	O=C(CCCNCCC(O)=O)O	carboxyethyl-GABA	carboxyethyl-GABA	4386-03-2	2474	HMDB0002201		2572	Pos Early
100003271	209	54923	208316	Amino Acid	Glutamate Metabolism	56	NAMED	GAQNUGISBQJMKO-UHFFFAOYAK	OC(CC(C(NC(CCC(O)=O)C(O)=O)=O)(CC(O)=O)O)=O	beta-citrylglutamate	beta-citrylglutamate	73590-26-8	19992713		C20775	189741	Neg
100003365	400	57565	211540	Cofactors and Vitamins	Thiamine Metabolism	4425	NAMED	VUTBELPREDJDDH-UHFFFAOYAO	OCC1=CN=C(C)N=C1N	hydroxymethylpyrimidine	hydroxymethylpyrimidine	73-67-6	756		C01279	777	Pos Early
100003397	400	40406	156717	Lipid	Phospholipid Metabolism	2244	NAMED	UYPYRKYUKCHHIB-UHFFFAOYAU	C[N+](C)([O-])C	trimethylamine N-oxide	trimethylamine N-oxide	1184-78-7	1113	HMDB0000925	C01104	1145	Pos Early
100003415	400	62860	220638	Amino Acid	Lysine Metabolism	114	NAMED	PQNASZJZHFPQLE-LURJTMIEBL	O=C([C@H](CCCCNC)N)O	N6-methyllysine	N6-methyllysine	1188-07-4	144469	HMDB0002038	C02728	164795	Pos Early
100003425	305	40410	147851	Amino Acid	Histidine Metabolism	79	NAMED	LOIYMIARKYCTBW-UPHRSURJBB	O=C(/C=C\C1=CN=CN1)O	cis-urocanate	cis-urocanate	7699-35-6	1266070	HMDB0034174		1549103	Polar
100003429	209	40478	143877	Xenobiotics	Food Component/Plant	4893	NAMED	UXOJWGSGKUYMIA-UHFFFAOYAD	OC1=CC(OC2)=C(C=C1)CC2C3=CC=C(OS(=O)(O)=O)C=C3	equol sulfate	equol sulfate		23936050				Neg
100003432	209	40481	143017	Xenobiotics	Food Component/Plant	4880	NAMED	BOLQJTPHPSDZHR-UHFFFAOYAM	O=C(CCC1=CC=C(O)C(OC)=C1)O	dihydroferulate	dihydroferulate	1135-23-5	13701	HMDB0062121		14340	Neg
100003434	400	40730	156802	Amino Acid	Histidine Metabolism	80	NAMED	ZCKYOWGFRHAZIQ-UHFFFAOYAI	OC(CCC1=CN=CN1)=O	imidazole propionate	imidazole propionate	1074-59-5	63798	HMDB0002271		70630	Pos Early
100003493	209	41515	143915	Amino Acid	Tyrosine Metabolism	176	NAMED	YCCILVSKPBXVIP-UHFFFAOYAG	OC1=CC=C(CCO)C=C1	tyrosol	tyrosol	501-94-0	9964	HMDB0004284	C06044	10393	Neg
100003542	400	42027	156880	Peptide	Dipeptide	834	NAMED	FRJIAZKQGSCKPQ-UHFFFAOYAE	O=C(C(C)NC(C(CC1=CN=CN1)N)=O)O	histidylalanine	histidylalanine	16874-75-2	312232	HMDB0028878		101180	Pos Early
100003588	400	41370	156809	Peptide	Dipeptide	926	NAMED	GLUBLISJVJFHQS-UHFFFAOYAD	O=C(CNC(C(CC1=CC=CC=C1)N)=O)O	phenylalanylglycine	phenylalanylglycine	721-90-4	88678	HMDB0028995		6992304	Pos Early
100003589	400	41374	156811	Peptide	Dipeptide	921	NAMED	MIDZLCFIAINOQN-WPRPVWTQBF	O=C([C@H](C)NC([C@H](CC1=CC=CC=C1)N)=O)O	phenylalanylalanine	phenylalanylalanine	3918-87-4	4589716	HMDB0028988		5488196	Pos Early
100003598	209	41375	143081	Peptide	Dipeptide	1016	NAMED	HPYDSVWYXXKHRD-UHFFFAOYAM	O=C(CNC(C(CC1=CC=C(C=C1)O)N)=O)O	tyrosylglycine	tyrosylglycine	673-05-5	227627	HMDB0029105		7021854	Neg
100003609	400	43028	156979	Peptide	Dipeptide	998	NAMED	UYKREHOKELZSPB-UHFFFAOYAN	O=C(CNC(C(CC1=CNC2=C1C=CC=C2)N)=O)O	tryptophylglycine	tryptophylglycine	7360-09-0	231453	HMDB0029083		263471	Pos Early
100003640	400	42079	156902	Peptide	Dipeptide	1033	NAMED	XXDVDTMEVBYRPK-UHFFFAOYAL	O=C(C(C(C)C)N)NC(CCC(N)=O)C(O)=O	valylglutamine	valylglutamine	42854-54-6	4419671	HMDB0029125		5253209	Pos Early
100003641	400	40475	156743	Peptide	Dipeptide	1034	NAMED	IOUPEELXVYPCPG-UHFFFAOYAB	O=C(C(C(C)C)N)NCC(O)=O	valylglycine	valylglycine	686-43-1	120256	HMDB0029127		136487	Pos Early
100003674	400	40703	156791	Peptide	Dipeptide	947	NAMED	RNKSNIBMTUYWSH-YFKPBYRVBZ	O=[C@]([C@H]1NCCC1)NCC(O)=O	prolylglycine	prolylglycine	2578-57-6	4932143	HMDB0011178		6426709	Pos Early
100003695	305	62864	220652	Xenobiotics	Food Component/Plant	4960	NAMED	RGHNJXZEOKUKBD-MBMOQRBOBN	O=C([C@H]([C@H]([C@@H]([C@@H](CO)O)O)O)O)O	mannonate*	mannonate*	642-99-9	2496757			3246006	Polar
100003712	209	40732	150382	Amino Acid	Methionine, Cysteine, SAM and Taurine Metabolism	442	NAMED	SXFSQZDSUWACKX-UHFFFAOYAS	O=C(C(CCSC)=O)O	4-methylthio-2-oxobutanoate	4-methylthio-2-oxobutanoate	583-92-6	460	HMDB0001553	C01180	473	Neg
100003869	209	43588	145259	Lipid	Secondary Bile Acid Metabolism	3530	NAMED	HMXPOCDLAFAFNT-BHYUGXBJBA	C[C@@H]([C@H]1CC[C@H]2[C@@H]3C[C@@H]([C@@H]4C[C@@H](CC[C@@]4([C@H]3CC[C@]12C)C)O)O)CCC(NCCS(=O)(O)=O)=O	taurohyodeoxycholic acid	taurohyodeoxycholic acid	38411-85-7	106373	HMDB0000874		12443252	Neg
100003884	209	57786	213701	Xenobiotics	Food Component/Plant	5188	NAMED	GDNZNIJPBQATCZ-UHFFFAOYAE	O=C1N(C2=C(C=C(C=C2)OC)OC1O)O	DIMBOA	DIMBOA	15893-52-4	2268	HMDB0034864	C04720	2358	Neg
100003901	209	41220	142786	Lipid	Lysophospholipid	2671	NAMED	KIHAGWUUUHJRMS-JOCHJYFZBB	OC[C@@H](OC(CCCCCCCCCCCCCCCCC)=O)COP(OCC[NH3+])([O-])=O	2-stearoyl-GPE (18:0)*	2-stearoyl-GPE (18:0)*		24769218	HMDB0011129		90658453,53480667	Neg
100004035	400	43026	156977	Xenobiotics	Food Component/Plant	4985	NAMED	KRGPXXHMOXVMMM-CIUDSAMLBB	O=C([C@H](CCN[C@@H](CCN1[C@@H](CC1)[C@@](O)=O)C(O)=O)N)O	nicotianamine	nicotianamine	34441-14-0	8058557		C05324	9882882	Pos Early
100004054	402	57512	211213	Lipid	Fatty Acid Metabolism (Acyl Carnitine, Long Chain Saturated)	1866	NAMED		[O-]C(CC(C[N+](C)(C)C)OC(CCCCCCCCCCCCCCCC)=O)=O	margaroylcarnitine (C17)*	margaroylcarnitine (C17)*	106182-29-0	35015987	HMDB0006210		53477803	Pos Late
100004089	209	42489	144357	Lipid	Fatty Acid, Monohydroxy	1963	NAMED	GHPVDCPCKSNJDR-UHFFFAOYAC	OC(C(O)=O)CCCCCCCC	2-hydroxydecanoate	2-hydroxydecanoate	5393-81-7	20195	HMDB0094656		21488	Neg
100004111	209	46146	144253	Xenobiotics	Benzoate Metabolism	4506	NAMED		OC1=CC(C)=CC=C1OS(O)(=O)=O	4-methylcatechol sulfate	4-methylcatechol sulfate			HMDB0240459		54104170	Neg
100004182	209	43507	144005	Lipid	Secondary Bile Acid Metabolism	3540	NAMED	HIAJCGFYHIANNA-QIZZZRFXBQ	O[C@@H]1CC2=CC[C@@]([C@@]3([H])[C@@]2(C)CC1)([H])[C@@]4([H])[C@@](CC3)(C)[C@]([C@H](C)CCC(O)=O)([H])CC4	3b-hydroxy-5-cholenoic acid	3b-hydroxy-5-cholenoic acid	5255-17-4	83950	HMDB0000308		92997	Neg
100004206	400	42975	156958	Xenobiotics	Food Component/Plant	4777	NAMED	ZXZKYYHTWHJHFT-UHFFFAOYAL	O=C1C=CC2=CC=CC(O)=C2N1	2,8-quinolinediol	2,8-quinolinediol	15450-76-7	87777		C06342	97250	Pos Early
100004275	209	43386	238479	Amino Acid	Tryptophan Metabolism	300	NAMED	MBBOMCVGYCRMEA-UHFFFAOYAB	OCCC1=CNC2=CC=CC=C12	tryptophol	tryptophol	526-55-6	10235	HMDB03447	C00955	10685	Neg
100004290	400	43392	157004	Amino Acid	Tyrosine Metabolism	216	NAMED	WRFPVMFCRNYQNR-UHFFFAOYAY	NC(C(O)=O)CC1=CC=CC=C1O	o-Tyrosine	o-Tyrosine	2370-61-8	82607	HMDB0006050		91482	Pos Early
100004295	400	43400	157005	Xenobiotics	Food Component/Plant	4637	NAMED	XUWHAWMETYGRKB-UHFFFAOYAE	O=C1CCCCN1	2-piperidinone	2-piperidinone	675-20-7	12144	HMDB0011749		12665	Pos Early
100004299	400	43255	156987	Amino Acid	Histidine Metabolism	76	NAMED		OC(C(CC1=CN(C)C=N1)NC(C)=O)=O	N-acetyl-1-methylhistidine*	N-acetyl-1-methylhistidine*			HMDB0240340		53859791	Pos Early
100004318	400	43374	157003	Xenobiotics	Food Component/Plant	4939	NAMED	JYGFTBXVXVMTGB-UHFFFAOYAF	O=C1CC2=C(N1)C=CC=C2	indolin-2-one	indolin-2-one	59-48-3	284794		C12312	321710	Pos Early
100004321	209	48691	207569	Xenobiotics	Food Component/Plant	4778	NAMED		O=C1C=CC2=CC=CC(OS(=O)(O)=O)=C2N1	2,8-quinolinediol sulfate	2,8-quinolinediol sulfate						Neg
100004322	209	43266	143737	Xenobiotics	Food Component/Plant	5251	NAMED	VSTZVCJQGSLNLL-UHFFFAOYAM	NC1=CC=CC=C1OS(O)(=O)=O	2-aminophenol sulfate	2-aminophenol sulfate		158022	HMDB0061116		181670	Neg
100004327	209	45966	148646	Lipid	Lysophospholipid	2703	NAMED	ZPDQFUYPBVXUKS-KEKNWZKVBV	O=P(O)(OCC(O)COC(CCCCCCCCCCCCCCCCC)=O)OC[C@@H](C(O)=O)N	1-stearoyl-GPS (18:0)*	1-stearoyl-GPS (18:0)*		7826051	HMDB0061698		74819135	Neg
100004328	402	42463	164531	Lipid	Sphingomyelins	3114	NAMED	KYICBZWZQPCUMO-PSALXKTOBW	CCCCCCCCCCCCCC(N[C@@](COP([O-])(OCC[N+](C)(C)C)=O)([C@](O)(/C=C/CCCCCCCCCCCCC)[H])[H])=O	sphingomyelin (d18:1/14:0, d16:1/16:0)*	sphingomyelin (d18:1/14:0, d16:1/16:0)*		9608732	HMDB0012097		11433862	Pos Late
100004396	305	62069	218878	Lipid	Fatty Acid, Dicarboxylate	1669	NAMED	YVOMYDHIQVMMTA-UHFFFAOYAG	OC(CC(O)=O)CCC(O)=O	3-hydroxyadipate	3-hydroxyadipate		133894	HMDB0000345		151913	Polar
100004418	209	43525	150397	Peptide	Acetylated Peptides	1191	NAMED	CPPDWYIPKSSNNM-UHFFFAOYAL	O=C(CC(C=C1)=CC=C1O)N([H])CC(O)=O	4-hydroxyphenylacetylglycine	4-hydroxyphenylacetylglycine	28116-23-6	389604	HMDB0000735	C05596	440732	Neg
100004481	209	43590	208280	Xenobiotics	Food Component/Plant	5059	NAMED		O[C@H]1[C@@]2(C)[C@](CC(C)(C)C1)([H])C3=CC[C@@]([C@](CC4)(C)[C@]5([H])[C@](CO)(C)[C@H]4O[C@@H]([C@@H]([C@H]6O)O[C@@H]([C@@H]([C@H]7O)O[C@@H]([C@@H]([C@@H]8O)O)O[C@@H](C)[C@@H]8O)O[C@H](CO)[C@@H]7O)O[C@H](C(O)=O)[C@H]6O)([H])[C@](CC5)(C)[C@]3(C)CC2	soyasaponin I	soyasaponin I	51330-27-9		HMDB0034649	C08983	122097	Neg
100004482	209	43589	208278	Xenobiotics	Food Component/Plant	5060	NAMED		O=C([C@H]1O[C@H]([C@@H]([C@H]([C@@H]1O)O)O[C@@H]2OC[C@@H]([C@@H]([C@H]2O[C@@H]3O[C@H]([C@@H]([C@H]([C@H]3O)O)O)C)O)O)O[C@H]4CC[C@@]5([C@H]6CC=C7[C@@H]8CC(C)(C[C@H]([C@@]8(CC[C@]7([C@@]6(CC[C@H]5[C@]4(CO)C)C)C)C)O)C)C)O	soyasaponin II	soyasaponin II	55319-36-3		HMDB0034650	C12081	443614	Neg
100004483	209	54925	208320	Xenobiotics	Food Component/Plant	5061	NAMED		O[C@@H]1[C@@]2(C)[C@@](CC(C)(C)C1)([H])C3=CCC([C@](CC4)(C)C5C(CO)(C)C4O[C@@H]([C@@H]([C@H]6O)O[C@@H]([C@@H]([C@H]7O)O)O[C@H](CO)[C@@H]7O)O[C@H](C(O)=O)[C@@H]6O)[C@](CC5)(C)[C@]3(C)CC2	soyasaponin III	soyasaponin III	55304-02-4		HMDB0034651	C19865	21607811	Neg
100004488	400	43586	157041	Amino Acid	Urea cycle; Arginine and Proline Metabolism	521	NAMED	NTNWOCRCBQPEKQ-YFKPBYRVBT	OC([C@H](CCCN([H])/C(N([H])[H])=N/C)N([H])[H])=O	N-monomethylarginine	N-monomethylarginine	53308-83-1	117259	HMDB0029416	C03884	132862	Pos Early
100004499	305	43231	165646	Amino Acid	Lysine Metabolism	133	NAMED	FZXCPFJMYOQZCA-UHFFFAOYAC	OC(C1CCCC(N1)=O)=O	6-oxopiperidine-2-carboxylate	6-oxopiperidine-2-carboxylate	34622-39-4	2282737	HMDB0061705		3014237	Polar
100004523	209	43249	124707	Amino Acid	Urea cycle; Arginine and Proline Metabolism	508	NAMED	SRXKAYJJGAAOBP-UHFFFAOYAF	CC(NCCCC(N)C(O)=O)=O	N-delta-acetylornithine	N-delta-acetylornithine		8096135	HMDB0003357	C00437	9920500	Neg
100004561	305	43549	211420	Amino Acid	Tryptophan Metabolism	274	NAMED	LLLPDUXGHXIXIW-UHFFFAOYAW	OC(C1=CC=CC=C1N([H])C=O)=O	N-formylanthranilic acid	N-formylanthranilic acid	3342-77-6	91624	HMDB0004089	C05653	101399	Polar
100004568	209	44552	144009	Xenobiotics	Chemical	6139	NAMED	FMWPQZPFBAHHMB-UHFFFAOYAS	OC(C(CSCCCO)NC(C)=O)=O	S-(3-hydroxypropyl)mercapturic acid (HPMA)	S-(3-hydroxypropyl)mercapturic acid (HPMA)	23127-40-4	2616726			119083	Neg
100004635	400	44878	157087	Amino Acid	Methionine, Cysteine, SAM and Taurine Metabolism	439	NAMED	UCUNFLYVYCGDHP-UHFFFAOYAG	O=S(C)(CCC(N)C(O)=O)=O	methionine sulfone	methionine sulfone	820-10-0	63154	HMDB0062174		69961	Pos Early
100004644	400	57771	213819	Nucleotide	Purine Metabolism, (Hypo)Xanthine/Inosine containing	4137	NAMED	KIQMCGMHGVXDFW-UHFFFAOYAG	CN1C=NC2=C(C1=O)NC=N2	1-methylhypoxanthine	1-methylhypoxanthine	1125-39-9	63930	HMDB0013141		70765	Pos Early
100005372	402	44621	163990	Lipid	Lysoplasmalogen	2837	NAMED		O=P(OCC[NH3+])([O-])OC[C@H](O)CO/C=C/CCCCCC/C=C/CCCCCCCC	1-(1-enyl-oleoyl)-GPE (P-18:1)*	1-(1-enyl-oleoyl)-GPE (P-18:1)*						Pos Late
100005373	400	46227	221883	Amino Acid	Lysine Metabolism	121	NAMED	BFSYFTQDGRDJNV-QCNRFFRDBO	OC[C@@H](O)[C@@H](O)[C@H](O)C(CNCCCC[C@@H](N)C(O)=O)=O	fructosyllysine	fructosyllysine	21291-40-7	110281	HMDB0034879		9839580	Pos Early
100005384	209	45413	143779	Xenobiotics	Chemical	6090	NAMED	CIQHWLTYGMYQQR-QMMMGPOBBK	OS(OC1=CC=C(C[C@H](N)C(O)=O)C=C1)(=O)=O	O-sulfo-L-tyrosine	O-sulfo-L-tyrosine		448617	HMDB0155722		514186	Neg
100005389	209	47114	149387	Xenobiotics	Food Component/Plant	4902	NAMED	PZPATWACAAOHTJ-HWKANZROBD	COC1=C(OS(O)(=O)=O)C=CC(/C=C/C(O)=O)=C1	ferulic acid 4-sulfate	ferulic acid 4-sulfate	86321-29-1	4878542	HMDB0029200		6305574	Neg
100005391	209	45415	153117	Xenobiotics	Benzoate Metabolism	4569	NAMED	IQWLPDPKVFZEOK-UHFFFAOYAQ	OS(OC1=CC=CC(CCC(O)=O)=C1)(=O)=O	3-(3-hydroxyphenyl)propionate sulfate	3-(3-hydroxyphenyl)propionate sulfate	86321-32-6	162993	HMDB0094710		187488	Neg
100005463	400	45428	157095	Amino Acid	Methionine, Cysteine, SAM and Taurine Metabolism	441	NAMED	NPIMMZJBURSMON-UHFFFAOYAA	OC(C(CCS(C)=O)NC(C)=O)=O	N-acetylmethionine sulfoxide	N-acetylmethionine sulfoxide	108646-71-5	167798			11902949	Pos Early
100005466	209	48187	153116	Amino Acid	Methionine, Cysteine, SAM and Taurine Metabolism	473	NAMED	CXJAAWRLVGAKDV-UHFFFAOYAS	O=S(CCNC(C)=O)(O)=O	N-acetyltaurine	N-acetyltaurine		140553	HMDB0240253		159864	Neg
100005717	209	45970	144193	Lipid	Lysophospholipid	2709	NAMED	BVJSKAUUFXBDOB-UHFFFAOYAJ	O=P(OCC(O)CO)(O)OCC(O)COC(CCCCCCCCCCCCCCC)=O	1-palmitoyl-GPG (16:0)*	1-palmitoyl-GPG (16:0)*		2548639	HMDB0240601		3300276	Neg
100005852	209	47123	149395	Lipid	Fatty Acid, Monohydroxy	2006	NAMED	PAZZVPKITDJCPV-UHFFFAOYAN	OC(CCCCCCCCC(O)CCCCCCCC)=O	10-hydroxystearate	10-hydroxystearate		7838048	HMDB0037396	C03195	9561835	Neg
100005945	400	62698	220210	Amino Acid	Polyamine Metabolism	535	NAMED	JMACEDIUUMWDIC-UHFFFAOYAK	O=C(C)NCCCCNC(N)=N	acetylagmatine	acetylagmatine	3031-89-8	388732		C02131	439661	Pos Early
100005946	305	48141	160468	Xenobiotics	Food Component/Plant	5130	NAMED	WPAMZTWLKIDIOP-WVZVXSGGBW	OC[C@@H](O)[C@@H](O)CC(C(O)=O)=O	2-keto-3-deoxy-gluconate	2-keto-3-deoxy-gluconate	17510-99-5	141630	HMDB0001353	C00204	161227	Polar
100005986	402	47153	164529	Lipid	Sphingomyelins	3130	NAMED	WKZHECFHXLTOLJ-QYKFWSDSBN	O[C@H](/C=C/CCCCCCCCCCCCC)[C@H](CO[P](OCC[N+](C)(C)C)([O-])=O)NC(CCCCCCCCCCCCC/C=C\CCCCCCCC)=O	sphingomyelin (d18:1/24:1, d18:2/24:0)*	sphingomyelin (d18:1/24:1, d18:2/24:0)*	94359-13-4	24846874	HMDB0012107		44260126	Pos Late
100005996	402	61865	218582	Lipid	Fatty Acid Metabolism (Acyl Carnitine, Dicarboxylate)	1919	NAMED	CYPBWZKNUDFJJE-PLNGDYQABU	O=C(CCCCCCC/C=C\CCCCCCCC(O)=O)OC(CC([O-])=O)C[N+](C)(C)C	octadecenedioylcarnitine (C18:1-DC)*	octadecenedioylcarnitine (C18:1-DC)*	251981-06-3	28639201				Pos Late
100005998	402	61867	218585	Lipid	Fatty Acid Metabolism (Acyl Carnitine, Dicarboxylate)	1918	NAMED	ULCCGBCYWCYNIC-UHFFFAOYAW	O=C(CCCCCCCCCCCCCCCCC(O)=O)OC(CC([O-])=O)C[N+](C)(C)C	octadecanedioylcarnitine (C18-DC)*	octadecanedioylcarnitine (C18-DC)*	123233-50-1	28639203				Pos Late
100006048	400	48518	157801	Xenobiotics	Food Component/Plant	5112	NAMED	SFUVCMKSYKHYLD-FNORWQNLBE	COC1=C(O)C=CC(/C=C/C(NCCCCN)=O)=C1	feruloylputrescine	feruloylputrescine	501-13-3	4445108	HMDB0033463	C10497	5281796	Pos Early
100006051	402	48182	160274	Lipid	Fatty Acid Metabolism (Acyl Carnitine, Monounsaturated)	1885	NAMED		O=C(CCCCCCC/C=C\CCCC)O[C@H](CC([O-])=O)C[N+](C)(C)C	myristoleoylcarnitine (C14:1)*	myristoleoylcarnitine (C14:1)*	889848-55-9	34999520	HMDB0240588		129691961	Pos Late
100006056	209	48433	155077	Amino Acid	Tyrosine Metabolism	227	NAMED	NSTPXGARCQOSAU-VIFPVBQEBQ	OC([C@@H](NC=O)CC1=CC=CC=C1)=O	N-formylphenylalanine	N-formylphenylalanine	13200-85-6	663938	HMDB0240317		759256,7064571	Neg
100006095	209	48410	160464	Amino Acid	Tyrosine Metabolism	230	NAMED	OYDCCWNLILCHDJ-ZZXKWVIFBY	O=C(O[H])/C=C/C1=CC=C(OS(=O)(O)=O)C=C1	4-hydroxycinnamate sulfate	4-hydroxycinnamate sulfate	376374-66-2	4797737			6070438	Neg
100006098	209	48448	155087	Xenobiotics	Chemical	6222	NAMED		O=S(OC1=CC=CN=C1)(O)=O	3-hydroxypyridine sulfate	3-hydroxypyridine sulfate	1955-23-3	16232314				Neg
100006100	209	48411	179125	Xenobiotics	Food Component/Plant	5169	NAMED	OUIKMDRGUNIXSP-UHFFFAOYAO	O=CC1=CC(OC)=C(C=C1)OS(O)(=O)=O	vanillin sulfate	vanillin sulfate	744984-09-6	10798458	HMDB41789			Neg
100006115	305	48255	153226	Carbohydrate	Pentose Metabolism	1283	NAMED		OC([C@H]([C@@H]([C@@H](CO)O)O)O)=O	arabonate/xylonate	arabonate/xylonate			HMDB0000539	C00502,C05411	122045,6602431	Polar
100006121	209	48341	153390	Lipid	Monoacylglycerol	2862	NAMED		OCC(O)COC(CCCCCC/C=C\C/C=C\C/C=C\CCCCC)=O	1-dihomo-linolenylglycerol (20:3)	1-dihomo-linolenylglycerol (20:3)			HMDB0011577			Neg
100006122	305	54671	180863	Carbohydrate	Pentose Metabolism	1264	NAMED		OC1(CO)OCC(O)C1O	ribulose/xylulose	ribulose/xylulose			HMDB0000621,HMDB0000751,HMDB0001644,HMDB0003371		5289590,151261	Polar
100006123	400	48679	157822	Amino Acid	Histidine Metabolism	101	NAMED	XJWPISBUKWZALE-UHFFFAOYAX	O=C(C)NCCC1=CNC=N1	N-acetylhistamine	N-acetylhistamine	673-49-4	62805	HMDB0013253	C05135	69602	Pos Early
100006124	209	48455	155093	Amino Acid	Lysine Metabolism	111	NAMED	ZHZUEHHBTYJTKY-UHFFFAOYAG	CC(NCCCCC(NC(C)=O)C(O)=O)=O	N2,N6-diacetyllysine	N2,N6-diacetyllysine	499-86-5	82921			91827	Neg
100006125	209	48733	155115	Amino Acid	Tyrosine Metabolism	228	NAMED		OCC1=CC(OC)=C(OS(O)(=O)=O)C=C1	vanillic alcohol sulfate	vanillic alcohol sulfate	754920-02-0		HMDB0041788			Neg
100006190	209	48580	155103	Xenobiotics	Food Component/Plant	5250	NAMED	JCVGTUVGDOWZJE-UHFFFAOYAS	CC(NC(C=CC=C1)=C1OS(=O)(O)=O)=O	2-acetamidophenol sulfate	2-acetamidophenol sulfate	40712-60-5	158023			181671	Neg
100006290	402	48490	164042	Lipid	Sphingomyelins	3122	NAMED	AADLTHQNYQJHQV-SVLGDMRNBJ	CCCCCCCCCCCCC/C=C/[C@@H](O)[C@@H](NC(CCCCCCCCCCCCCCCCCCC)=O)COP([O-])(OCC[N+](C)(C)C)=O	sphingomyelin (d18:1/20:0, d16:1/22:0)*	sphingomyelin (d18:1/20:0, d16:1/22:0)*		23113477	HMDB0012102		44260124	Pos Late
100006294	402	48492	164533	Lipid	Sphingomyelins	3107	NAMED		CCCCCCCCCCCCC/C=C/[C@@H](O)[C@@H](NC(CCCCCCCCCCCCCCCCCCCCC)=O)COP([O-])(OCC[N+](C)(C)C)=O	behenoyl sphingomyelin (d18:1/22:0)*	behenoyl sphingomyelin (d18:1/22:0)*		24846873	HMDB0012103		44260125	Pos Late
100006295	402	48493	164535	Lipid	Sphingomyelins	3127	NAMED	VBFKEZGCUWHGSK-ADSSWVSQBB	CCCCCCCCCCCCC/C=C/[C@@H](O)[C@@H](NC(CCCCCCCCCCC/C=C\CCCCCCCC)=O)COP([O-])(OCC[N+](C)(C)C)=O	sphingomyelin (d18:1/22:1, d18:2/22:0, d16:1/24:1)*	sphingomyelin (d18:1/22:1, d18:2/22:0, d16:1/24:1)*		29368329	HMDB0012104			Pos Late
100006298	402	57330	210828	Lipid	Sphingomyelins	3109	NAMED	QEDPUVGSSDPBMD-XTAIVQBEBF	CCCCCCCCCCCCC/C=C/[C@@H](O)[C@@H](NC(CCCCCCCCCCCCCCCCCCCCCCC)=O)COP([O-])(OCC[N+](C)(C)C)=O	lignoceroyl sphingomyelin (d18:1/24:0)	lignoceroyl sphingomyelin (d18:1/24:0)	60037-60-7	24846875	HMDB0011697			Pos Late
100006314	402	52433	164557	Lipid	Sphingomyelins	3116	NAMED	LQINJRUGTUOHGS-YPDYIYJKBT	CCCCCCCCCCCCC/C=C/[C@@H](O)[C@@H](NC(CCCCCCCCCCCCCC)=O)COP([O-])(OCC[N+](C)(C)C)=O	sphingomyelin (d17:1/16:0, d18:1/15:0, d16:1/17:0)*	sphingomyelin (d17:1/16:0, d18:1/15:0, d16:1/17:0)*	121999-58-4	28532779	HMDB0240617,HMDB0240608			Pos Late
100006352	209	48675	154658	Lipid	Monoacylglycerol	2876	NAMED	NHNGEAQTTQPSCX-KUBAVDMBBH	O=C(OC(CO)CO)CC/C=C\C/C=C\C/C=C\C/C=C\C/C=C\C/C=C\CC	2-docosahexaenoylglycerol (22:6)*	2-docosahexaenoylglycerol (22:6)*		24765781	HMDB0011557		46896303	Neg
100006362	209	48727	155109	Xenobiotics	Food Component/Plant	5129	NAMED		OC1=CC2=C(C=C1)C(C(C3=CC=C(C=C3)OS(=O)(O)=O)=CO2)=O	daidzein sulfate (1)	daidzein sulfate (1)					12114465	Neg
100006363	209	48728	155111	Xenobiotics	Food Component/Plant	5121	NAMED		OC1=CC2=C(C(C(C3=CC=C(OS(=O)(O)=O)C=C3)=CO2)=O)C=C1	daidzein sulfate (2)	daidzein sulfate (2)					12114465	Neg
100006367	209	53230	179135	Lipid	Fatty Acid, Monohydroxy	1980	NAMED	HPMGFDVTYHWBAG-UHFFFAOYAJ	CCCC(O)CC(O)=O	3-hydroxyhexanoate	3-hydroxyhexanoate	10191-24-9	133518	HMDB0061652,HMDB0010718		151492	Neg
100006370	209	54805	207701	Lipid	Sterol	3210	NAMED		C[C@@H]([C@H]1CC[C@@H]2[C@]1(C)CC[C@H]3[C@H]2CC=C4[C@]3(C)CC[C@H](O)C4)CCCC(C(O)=O)C	3beta-hydroxy-5-cholestenoate	3beta-hydroxy-5-cholestenoate	6561-58-6		HMDB0012453	C17333	165511	Neg
100006374	209	48762	155125	Xenobiotics	Chemical	6219	NAMED		OC1=C(O)C(OS(=O)(O)=O)=CC=C1	1,2,3-benzenetriol sulfate (2)	1,2,3-benzenetriol sulfate (2)			HMDB0060018,HMDB0060016		92013662,54110629	Neg
100006430	305	48885	160479	Carbohydrate	Pentose Metabolism	1277	NAMED		OC[C@@H](C([C@H](CO)O)O)O	arabitol/xylitol	arabitol/xylitol			HMDB0001851,HMDB0000568,HMDB0002917	C00379,C00542,C01904	94154,6912	Polar
100006435	400	46539	166536	Carbohydrate	Aminosugar Metabolism	1434	NAMED		O[C@@H]1[C@H]([C@@H](O[C@@H]([C@H]1O)CO)O)NC(C)=O	N-acetylglucosamine/N-acetylgalactosamine	N-acetylglucosamine/N-acetylgalactosamine			HMDB0000212,HMDB0000215	C01074	439174,84265	Pos Early
100006438	305	47076	148336	Energy	TCA Cycle	1463	NAMED		C/C(C(O)=O)=C/C(O)=O	citraconate/glutaconate	citraconate/glutaconate			HMDB0000634,HMDB0000620	C02226,C02214	5280498,643798	Polar
100006614	400	52988	166228	Lipid	Fatty Acid Metabolism (Acyl Carnitine, Dicarboxylate)	1908	NAMED	BSVHAXJKBCWVDA-UHFFFAOYAF	[O-]C(CC(OC(CCCCC(O)=O)=O)C[N+](C)(C)C)=O	adipoylcarnitine (C6-DC)	adipoylcarnitine (C6-DC)		28540385	HMDB0061677		71296139	Pos Early
100006633	209	53027	166150	Amino Acid	Tyrosine Metabolism	232	NAMED		OS(OC(C=C1)=CC=C1CC(O)=O)(=O)=O	4-hydroxyphenylacetate sulfate	4-hydroxyphenylacetate sulfate						Neg
100006637	209	52973	166122	Lipid	Primary Bile Acid Metabolism	3471	NAMED		OS(OC1CC2C[C@@H](O)[C@@]3([H])[C@]4([H])CC[C@H]([C@H](C)CCC(O)=O)[C@@]4(C)[C@@H](O)C[C@]3([H])[C@@]2(C)CC1)(=O)=O	cholate sulfate	cholate sulfate						Neg
100006638	209	52969	166114	Lipid	Secondary Bile Acid Metabolism	3482	NAMED		OS(OC1C[C@@]2([H])CC[C@@]3([H])[C@]4([H])CC[C@@]([C@]([H])(C)CCC(O)=O)([H])C4([C@@H](O)C[C@]3([H])[C@@]2(C)CC1)C)(=O)=O	deoxycholic acid 3-sulfate	deoxycholic acid 3-sulfate			HMDB0002504		22833601	Neg
100006643	209	52976	166128	Lipid	Secondary Bile Acid Metabolism	3543	NAMED		CC(C1CCC2C1(C)CCC3C2C(OS(=O)(O)=O)CC4C3(C)CCC(O)C4)CCC(NCCS(=O)(O)=O)=O	taurochenodeoxycholic acid (7 or 27)-sulfate	taurochenodeoxycholic acid (7 or 27)-sulfate						Neg
100006726	209	52608	166573	Lipid	Endocannabinoid	2183	NAMED	KQXDGUVSAAQARU-HZJYTTRNBB	CCCCC/C=C\C/C=C\CCCCCCCC(NCCO)=O	linoleoyl ethanolamide	linoleoyl ethanolamide	68171-52-8	4446566	HMDB0012252		5283446	Neg
100008903	402	52603	165331	Lipid	Phosphatidylcholine (PC)	2360	NAMED	FVXDQWZBHIXIEJ-LNDKUQBDBA	CCCCC/C=C\C/C=C\CCCCCCCC(OC[C@@H](OC(CCCCCCC/C=C\C/C=C\CCCCC)=O)COP([O-])(OCC[N+](C)(C)C)=O)=O	1,2-dilinoleoyl-GPC (18:2/18:2)	1,2-dilinoleoyl-GPC (18:2/18:2)	998-06-1	4450312	HMDB0008138		5288075	Pos Late
100008904	402	52438	164562	Lipid	Phosphatidylcholine (PC)	2323	NAMED	ATHVAWFAEPLPPQ-VRDBWYNSBX	O=C(CCCCCCCCCCCCCCCCC)OC[C@]([H])(COP(OCC[N+](C)(C)C)([O-])=O)OC(CCCCCCC/C=C\CCCCCCCC)=O	1-stearoyl-2-oleoyl-GPC (18:0/18:1)	1-stearoyl-2-oleoyl-GPC (18:0/18:1)	56421-10-4	24766704	HMDB0008038		24778825	Pos Late
100008914	402	52462	165128	Lipid	Phosphatidylcholine (PC)	2298	NAMED	IIZPXYDJLKNOIY-JXPKJXOSBS	CCCCCCCCCCCCCCCC(OC[C@@]([H])(OC(CCC/C=C\C/C=C\C/C=C\C/C=C\CCCCC)=O)COP([O-])(OCC[N+](C)(C)C)=O)=O	1-palmitoyl-2-arachidonoyl-GPC (16:0/20:4n6)	1-palmitoyl-2-arachidonoyl-GPC (16:0/20:4n6)	35418-58-7	8923140	HMDB0007982	C05208	10747814	Pos Late
100008915	402	52610	165342	Lipid	Phosphatidylcholine (PC)	2304	NAMED	IESVDEZGAHUQJU-ZLBXKVHBBA	CCCCCCCCCCCCCCCC(OC[C@](OC(CC/C=C\C/C=C\C/C=C\C/C=C\C/C=C\C/C=C\CC)=O)([H])COP([O-])(OCC[N+](C)(C)C)=O)=O	1-palmitoyl-2-docosahexaenoyl-GPC (16:0/22:6)	1-palmitoyl-2-docosahexaenoyl-GPC (16:0/22:6)	59403-54-2	4946007	HMDB0007991		6441886	Pos Late
100008916	402	52611	165343	Lipid	Phosphatidylcholine (PC)	2340	NAMED		O=C(CC/C=C\C/C=C\C/C=C\C/C=C\C/C=C\C/C=C\CC)O[C@H](COC(CCCCCCCCCCCCCCCCC)=O)CO[P](OCC[N+](C)(C)C)([O-])=O	1-stearoyl-2-docosahexaenoyl-GPC (18:0/22:6)	1-stearoyl-2-docosahexaenoyl-GPC (18:0/22:6)	59403-52-0		HMDB0008057		24778876	Pos Late
100008919	402	52614	165346	Lipid	Plasmalogen	2810	NAMED	XVYPOHCSLJZFED-QZEVRULJBC	[H][C@@](COP([O-])(OCC[NH3+])=O)(OC(CCCCCCC/C=C\CCCCCCCC)=O)CO/C=C\CCCCCCCCCCCCCCCC	1-(1-enyl-stearoyl)-2-oleoyl-GPE (P-18:0/18:1)	1-(1-enyl-stearoyl)-2-oleoyl-GPE (P-18:0/18:1)	144371-68-6	24769260	HMDB0011375		42607457	Pos Late
100008920	402	52615	165347	Lipid	Sphingomyelins	3119	NAMED		O=C(N[C@@]([C@]([H])(O)/C=C/CCCCCCCCCCCCC)([H])COP([O-])(OCC[N+](C)(C)C)=O)CCCCCCCCCCCCCCCC	sphingomyelin (d18:1/17:0, d17:1/18:0, d19:1/16:0)	sphingomyelin (d18:1/17:0, d17:1/18:0, d19:1/16:0)	121999-64-2		HMDB0240620,HMDB0240609,HMDB0240622		46891763	Pos Late
100008921	402	52616	165348	Lipid	Phosphatidylcholine (PC)	2282	NAMED	PZNPLUBHRSSFHT-RRHRGVEJBV	O=C(CCCCCCCCCCCCCCC)OC[C@]([H])(COP(OCC[N+](C)(C)C)([O-])=O)OC(CCCCCCCCCCCCCCCCC)=O	1-palmitoyl-2-stearoyl-GPC (16:0/18:0)	1-palmitoyl-2-stearoyl-GPC (16:0/18:0)	59403-51-9	24766643	HMDB0007970	C03889	24778686	Pos Late
100008928	305	52281	164309	Amino Acid	Glutathione Metabolism	582	NAMED		CCC(O)C(O)=O	2-hydroxybutyrate/2-hydroxyisobutyrate	2-hydroxybutyrate/2-hydroxyisobutyrate			HMDB0000729,HMDB00008	C21297,C05984	440864,4277439	Polar
100008929	209	52282	164310	Energy	TCA Cycle	1461	NAMED		CC(C(O)=O)C(C(O)=O)(O)CC(O)=O	2-methylcitrate/homocitrate	2-methylcitrate/homocitrate			HMDB0003518,HMDB0000379	C01251	439459,515	Neg
100008930	209	52285	164313	Lipid	Long Chain Monounsaturated Fatty Acid	1534	NAMED		OC(CCCCCCC/C=C\CCCCCCCC)=O	oleate/vaccenate (18:1)	oleate/vaccenate (18:1)			HMDB0003231,HMDB0000573,HMDB0240219,HMDB0000207	C21944,C08367,C01712,C00712	5282761,637517,5281127,445639	Neg
100008932	209	63154	221893	Peptide	Acetylated Peptides	1197	NAMED	QUWZFULUMBECLL-UHFFFAOYAV	O=C(NCCS(=O)(O)=O)CC1=CC=CC=C1	phenylacetyltaurine	phenylacetyltaurine	33953-90-1	1627903			2179693	Neg
100008933	209	52938	166054	Lipid	Fatty Acid, Monohydroxy	1990	NAMED	POMQYTSPMKEQNB-UHFFFAOYAI	OC(CC(O)CCCCCCCCCCCCCCC)=O	3-hydroxystearate	3-hydroxystearate	45261-96-9	4446034	HMDB10737		5282907	Neg
100008952	209	52431	164555	Lipid	Monoacylglycerol	2853	NAMED		CCCCCC/C=C/CCCCCCCC(OCC(O)CO)=O	1-palmitoleoylglycerol (16:1)*	1-palmitoleoylglycerol (16:1)*			HMDB0011565			Neg
100008953	209	52432	164556	Lipid	Monoacylglycerol	2870	NAMED		CCCCCC/C=C/CCCCCCCC(OC(CO)CO)=O	2-palmitoleoylglycerol (16:1)*	2-palmitoleoylglycerol (16:1)*			HMDB0011534		53480960	Neg
100008954	402	52434	164558	Lipid	Dihydrosphingomyelins	3100	NAMED	QHZIGNLCLJPLCU-QPPIDDCLBH	[H][C@](NC(CCCCCCCCCCCCCCC)=O)(COP(OCC[N+](C)(C)C)([O-])=O)[C@@](O)([H])CCCCCCCCCCCCCCC	palmitoyl dihydrosphingomyelin (d18:0/16:0)*	palmitoyl dihydrosphingomyelin (d18:0/16:0)*		8115586	HMDB0010168		9939965	Pos Late
100008955	402	52436	164560	Lipid	Sphingomyelins	3108	NAMED		[H][C@](NC(CCCCCCCCCCCCCCCCCCCCCC)=O)(COP(OCC[N+](C)(C)C)([O-])=O)[C@@](O)([H])/C=C/CCCCCCCCCCCCC	tricosanoyl sphingomyelin (d18:1/23:0)*	tricosanoyl sphingomyelin (d18:1/23:0)*			HMDB0012105			Pos Late
100008957	402	52437	164561	Lipid	Sphingomyelins	3131	NAMED		[H][C@](NC(CCCCCCCCCCCCC/C=C\CCCCCCCC)=O)(COP(OCC[N+](C)(C)C)([O-])=O)[C@@](O)([H])/C=C/CCCCCCCC/C=C\CCC	sphingomyelin (d18:2/24:1, d18:1/24:2)*	sphingomyelin (d18:2/24:1, d18:1/24:2)*			HMDB0240636,HMDB0240615		85336023	Pos Late
100008976	402	52446	165108	Lipid	Phosphatidylethanolamine (PE)	2430	NAMED	YDTWOEYVDRKKCR-KNERPIHHBL	O=C(CCCCCCCCCCCCCCCCC)OC[C@]([H])(COP(OCCN)(O)=O)OC(CCCCCCC/C=C\C/C=C\CCCCC)=O	1-stearoyl-2-linoleoyl-GPE (18:0/18:2)*	1-stearoyl-2-linoleoyl-GPE (18:0/18:2)*		7825699	HMDB0008994		9546749	Pos Late
100008977	402	52447	165110	Lipid	Phosphatidylethanolamine (PE)	2439	NAMED	ANRKEHNWXKCXDB-BHFWLYLHBY	O=C(CCCCCCCCCCCCCCCCC)OC[C@]([H])(COP(OCCN)(O)=O)OC(CCC/C=C\C/C=C\C/C=C\C/C=C\CCCCC)=O	1-stearoyl-2-arachidonoyl-GPE (18:0/20:4)	1-stearoyl-2-arachidonoyl-GPE (18:0/20:4)		4451158	HMDB0009003	C05210	5289133	Pos Late
100008980	402	52452	165115	Lipid	Phosphatidylcholine (PC)	2326	NAMED		CCCCCCCCCCCCCCCCCC(OCC(OC(CCCCCCC/C=C/C/C=C/CCCCC)=O)COP([O-])(OCC[N+](C)(C)C)=O)=O	1-stearoyl-2-linoleoyl-GPC (18:0/18:2)*	1-stearoyl-2-linoleoyl-GPC (18:0/18:2)*			HMDB0008039		6441487	Pos Late
100008981	402	52453	165118	Lipid	Phosphatidylcholine (PC)	2349	NAMED		CCCCCCCC/C=C/CCCCCCCC(OCC(OC(CCCCCCC/C=C/C/C=C/CCCCC)=O)COP([O-])(OCC[N+](C)(C)C)=O)=O	1-oleoyl-2-linoleoyl-GPC (18:1/18:2)*	1-oleoyl-2-linoleoyl-GPC (18:1/18:2)*			HMDB0008105		24778939	Pos Late
100008984	402	52470	165143	Lipid	Phosphatidylcholine (PC)	2280	NAMED		CCCCCCCCCCCCCCCC(OCC(OC(CCCCCCC/C=C/CCCCCC)=O)COP([O-])(OCC[N+](C)(C)C)=O)=O	1-palmitoyl-2-palmitoleoyl-GPC (16:0/16:1)*	1-palmitoyl-2-palmitoleoyl-GPC (16:0/16:1)*			HMDB0007969		6443788	Pos Late
100008985	402	52454	165119	Lipid	Phosphatidylcholine (PC)	2294	NAMED		CCCCCCCCCCCCCCCC(OC[C@@H](OC(CCCCCC/C=C\C/C=C\C/C=C\CCCCC)=O)COP([O-])(OCC[N+](C)(C)C)=O)=O	1-palmitoyl-2-dihomo-linolenoyl-GPC (16:0/20:3n3 or 6)*	1-palmitoyl-2-dihomo-linolenoyl-GPC (16:0/20:3n3 or 6)*						Pos Late
100008990	402	52464	165131	Lipid	Phosphatidylethanolamine (PE)	2417	NAMED	DRIVXEVMDWCWLI-CAQMIEAIBF	O=C(CCCCCCCCCCCCCCC)OC[C@]([H])(COP(OCCN)(O)=O)OC(CCC/C=C\C/C=C\C/C=C\C/C=C\CCCCC)=O	1-palmitoyl-2-arachidonoyl-GPE (16:0/20:4)*	1-palmitoyl-2-arachidonoyl-GPE (16:0/20:4)*		7825750	HMDB0005323	C05210	9546800	Pos Late
100008991	402	52465	165133	Lipid	Phosphatidylethanolamine (PE)	2419	NAMED	MPWUZHVZZKSTPV-MADBQMNMBW	O=C(CCCCCCCCCCCCCCC)OC[C@]([H])(COP(OCCN)(O)=O)OC(CC/C=C\C/C=C\C/C=C\C/C=C\C/C=C\C/C=C\CC)=O	1-palmitoyl-2-docosahexaenoyl-GPE (16:0/22:6)*	1-palmitoyl-2-docosahexaenoyl-GPE (16:0/22:6)*		7825749	HMDB0008946		9546799	Pos Late
100008992	402	52466	165134	Lipid	Phosphatidylethanolamine (PE)	2443	NAMED	XYYHNDVKALDFHQ-OXHZBIAZBI	O=C(CCCCCCCCCCCCCCCCC)OC[C@]([H])(COP(OCCN)(O)=O)OC(CC/C=C\C/C=C\C/C=C\C/C=C\C/C=C\C/C=C\CC)=O	1-stearoyl-2-docosahexaenoyl-GPE (18:0/22:6)*	1-stearoyl-2-docosahexaenoyl-GPE (18:0/22:6)*		7825748	HMDB0009012		9546798	Pos Late
100008998	402	52473	165151	Cofactors and Vitamins	Tocopherol Metabolism	4383	NAMED		CC1=C(C(CC2)=CC(O)=C1C)O[C@@]2(CCC[C@@H](CCC[C@@H](CCCC(C)C)C)C)C	gamma-tocopherol/beta-tocopherol	gamma-tocopherol/beta-tocopherol			HMDB0006335,HMDB0001492	C14152,C02483		Pos Late
100008999	402	52475	165154	Lipid	Plasmalogen	2819	NAMED	URPXXNCTXCOATD-FXMFQVEGBH	[H][C@](OC(CCC/C=C\C/C=C\C/C=C\C/C=C\CCCCC)=O)(COP(OCCN)(O)=O)CO/C=C\CCCCCCCCCCCCCCCC	1-(1-enyl-stearoyl)-2-arachidonoyl-GPE (P-18:0/20:4)*	1-(1-enyl-stearoyl)-2-arachidonoyl-GPE (P-18:0/20:4)*		7826008	HMDB0005779		9547058	Pos Late
100009002	402	52673	165435	Lipid	Plasmalogen	2805	NAMED	UUYSKERSKRMYME-MAIXUNBTBG	[H][C@](OC(CCC/C=C\C/C=C\C/C=C\C/C=C\CCCCC)=O)(COP(OCCN)(O)=O)CO/C=C\CCCCCCCCCCCCCC	1-(1-enyl-palmitoyl)-2-arachidonoyl-GPE (P-16:0/20:4)*	1-(1-enyl-palmitoyl)-2-arachidonoyl-GPE (P-16:0/20:4)*		24769238	HMDB0011352		52925126	Pos Late
100009005	402	52477	165158	Lipid	Plasmalogen	2801	NAMED	ZVVYJAAMWXATNY-PRWZWGSOBE	[H][C@](OC(CCCCCCC/C=C\CCCCCCCC)=O)(COP(OCCN)(O)=O)CO/C=C\CCCCCCCCCCCCCC	1-(1-enyl-palmitoyl)-2-oleoyl-GPE (P-16:0/18:1)*	1-(1-enyl-palmitoyl)-2-oleoyl-GPE (P-16:0/18:1)*		24769228	HMDB0011342		52925128	Pos Late
100009007	402	52478	165160	Lipid	Plasmalogen	2807	NAMED		[H][C@](OC(CCCCCCC/C=C\CCCCCCCC)=O)(CO[P-](OCC[N+](C)(C)C)([O])=O)CO/C=C\CCCCCCCCCCCCCC	1-(1-enyl-palmitoyl)-2-oleoyl-GPC (P-16:0/18:1)*	1-(1-enyl-palmitoyl)-2-oleoyl-GPC (P-16:0/18:1)*			HMDB0007996		34779384	Pos Late
100009009	402	52682	165449	Lipid	Plasmalogen	2815	NAMED	QLEHHUPUHJPURI-PWYDUFMYBJ	[H][C@](OC(CCCCCCC/C=C\C/C=C\CCCCC)=O)(COP(OCC[N+](C)(C)C)([O-])=O)CO/C=C\CCCCCCCCCCCCCC	1-(1-enyl-palmitoyl)-2-linoleoyl-GPC (P-16:0/18:2)*	1-(1-enyl-palmitoyl)-2-linoleoyl-GPC (P-16:0/18:2)*		24767486	HMDB0011211		24779386	Pos Late
100009014	402	52689	165459	Lipid	Plasmalogen	2814	NAMED	IOYKZPNDXIIXLN-LOQSCQKMBD	[H][C@](OC(CCC/C=C\C/C=C\C/C=C\C/C=C\CCCCC)=O)(COP(OCC[N+](C)(C)C)([O-])=O)CO/C=C\CCCCCCCCCCCCCC	1-(1-enyl-palmitoyl)-2-arachidonoyl-GPC (P-16:0/20:4)*	1-(1-enyl-palmitoyl)-2-arachidonoyl-GPC (P-16:0/20:4)*		24767495	HMDB0011220			Pos Late
100009026	402	57331	210829	Lipid	Dihydrosphingomyelins	3101	NAMED	FONAXCRWZQFJHY-JCGOJSMZBF	[H][C@](NC(CCCCCCCCCCCCCCCCCCCCC)=O)(COP(OCC[N+](C)(C)C)([O-])=O)[C@@](O)([H])CCCCCCCCCCCCCCC	behenoyl dihydrosphingomyelin (d18:0/22:0)*	behenoyl dihydrosphingomyelin (d18:0/22:0)*		24846880	HMDB0012091		44260132	Pos Late
100009027	402	57473	211136	Lipid	Dihydrosphingomyelins	3102	NAMED		[H][C@](NC(CCCCCCCCCCCCCCCCC)=O)(COP(OCC[N+](C)(C)C)([O-])=O)[C@@](O)([H])CCCCCCCCCCCCCCC	sphingomyelin (d18:0/18:0, d19:0/17:0)*	sphingomyelin (d18:0/18:0, d19:0/17:0)*		24846878	HMDB0012087		44260130	Pos Late
100009028	402	52604	165334	Lipid	Dihydroceramides	3010	NAMED	GCGTXOVNNFGTPQ-JHOUSYSJBP	[H][C@](NC(CCCCCCCCCCCCCCC)=O)(CO)[C@@](O)([H])CCCCCCCCCCCCCCC	N-palmitoyl-sphinganine (d18:0/16:0)	N-palmitoyl-sphinganine (d18:0/16:0)	5966-29-0	4446685	HMDB11760		5283572	Pos Late
100009030	402	53010	166340	Lipid	Lactosylceramides (LCER)	3088	NAMED		O=C(CCCCCCCCCCCCCCC)N[C@@]([C@]([H])(O)/C=C/CCCCCCCCCCCCC)([H])CO[C@H](O1)[C@H](O)[C@@H](O)[C@@H]([C@H]1CO)O[C@H](O2)[C@H](O)[C@@H](O)[C@H]([C@H]2CO)O	lactosyl-N-palmitoyl-sphingosine (d18:1/16:0)	lactosyl-N-palmitoyl-sphingosine (d18:1/16:0)	4201-62-1		HMDB0006750		53477895	Pos Late
100009052	402	52633	165386	Lipid	Diacylglycerol	2907	NAMED	SVXWJFFKLMLOHO-YAIZGCQRBM	OC[C@]([H])(OC(CCCCCCC/C=C\C/C=C\CCCCC)=O)COC(CCCCCCCCCCCCCCC)=O	palmitoyl-linoleoyl-glycerol (16:0/18:2) [1]*	palmitoyl-linoleoyl-glycerol (16:0/18:2) [1]*		7822645	HMDB0007103		9543695	Pos Late
100009055	402	52634	165387	Lipid	Diacylglycerol	2908	NAMED		CCCCCCCCCCCCCCCC(OCC(O)COC(CCCCCCC/C=C\C/C=C\CCCCC)=O)=O	palmitoyl-linoleoyl-glycerol (16:0/18:2) [2]*	palmitoyl-linoleoyl-glycerol (16:0/18:2) [2]*			HMDB0007103		131801744	Pos Late
100009066	402	52669	208075	Lipid	Phosphatidylinositol (PI)	2535	NAMED		O=C(CCCCCCCCCCCCCCC)OC[C@@]([H])(OC(CCCCCCC/C=C\CCCCCCCC)=O)COP(O[C@H]1[C@H](O)[C@@H](O)[C@H](O)[C@@H](O)[C@H]1O)(O)=O	1-palmitoyl-2-oleoyl-GPI (16:0/18:1)*	1-palmitoyl-2-oleoyl-GPI (16:0/18:1)*		24767668	HMDB0009783		71296232	Pos Late
100009082	209	52690	165460	Lipid	Lysophospholipid	2588	NAMED		O=C(CCCCCCC/C=C\C/C=C\CCCCC)OC[C@]([H])(COP(O)(O)=O)O	1-linoleoyl-GPA (18:2)*	1-linoleoyl-GPA (18:2)*		24766514	HMDB0007856			Neg
100009131	402	52710	165488	Lipid	Phosphatidylcholine (PC)	2366	NAMED		O=C(CCCCCCC/C=C\C/C=C\CCCCC)OC[C@]([H])(COP(OCC[N+](C)(C)C)([O-])=O)OC(CCC/C=C\C/C=C\C/C=C\C/C=C\CCCCC)=O	1-linoleoyl-2-arachidonoyl-GPC (18:2/20:4n6)*	1-linoleoyl-2-arachidonoyl-GPC (18:2/20:4n6)*		24766809	HMDB0008147	C05208	24778979	Pos Late
100009162	402	52716	165495	Lipid	Plasmalogen	2803	NAMED		[H][C@](OC(CCCCCCCCCCCCCCC)=O)(COP(OCC[N+](C)(C)C)([O-])=O)CO/C=C\CCCCCCCCCCCCCC	1-(1-enyl-palmitoyl)-2-palmitoyl-GPC (P-16:0/16:0)*	1-(1-enyl-palmitoyl)-2-palmitoyl-GPC (P-16:0/16:0)*		9322076	HMDB0011206		11146967	Pos Late
100009204	402	57341	210842	Lipid	Phosphatidylethanolamine (PE)	2405	NAMED		O=C(CCCCCCCCCCCCCCC)OC[C@]([H])(COP(OCCN)(O)=O)OC(CCCCCCCCCCCCCCC)=O	1,2-dipalmitoyl-GPE (16:0/16:0)*	1,2-dipalmitoyl-GPE (16:0/16:0)*		393103	HMDB0008923		445468	Pos Late
100009217	402	53174	166599	Lipid	Phosphatidylethanolamine (PE)	2453	NAMED		O=C(CCCCCCC/C=C\C/C=C\CCCCC)OC[C@]([H])(COP(OCCN)(O)=O)OC(CCCCCCC/C=C\C/C=C\CCCCC)=O	1,2-dilinoleoyl-GPE (18:2/18:2)*	1,2-dilinoleoyl-GPE (18:2/18:2)*		7825762	HMDB0009093		9546812	Pos Late
100009232	400	53231	179281	Xenobiotics	Chemical	6240	NAMED	DZLNHFMRPBPULJ-VKHMYHEABX	O=C(O)[C@]1(NCSC1)[H]	thioproline	thioproline	34592-47-4	84120	HMDB0062164		93176	Pos Early
100009233	402	52944	166270	Lipid	Fatty Acid Metabolism (Acyl Choline)	1944	NAMED		C[N+](C)(C)CCOC(CCCCCCCCCCCCCC[CH2-])=O	palmitoylcholine	palmitoylcholine		133731	HMDB0240592		151731	Pos Late
100009239	305	54724	207379	Energy	TCA Cycle	1445	NAMED	UKZDIMBDWHZXOK-UHFFFAOYAE	OC(C(C1)C(C(O)=O)OC1=O)=O	isocitric lactone	isocitric lactone	4702-32-3	88729			98259	Polar
100009272	402	53013	166346	Lipid	Hexosylceramides (HCER)	3058	NAMED		[H][C@](O)([C@@](NC(CCCCCCCCCCCCCCC)=O)(CO[C@@H]1O[C@H](CO)[C@@H](O)[C@H](O)[C@H]1O)[H])/C=C/CCCCCCCCCCCCC	glycosyl-N-palmitoyl-sphingosine (d18:1/16:0)	glycosyl-N-palmitoyl-sphingosine (d18:1/16:0)						Pos Late
100009329	305	63590	222872	Cofactors and Vitamins	Ascorbate and Aldarate Metabolism	4349	NAMED	SKKZOYBAANIUOV-ZAFYKAAXBH	O[C@@H](CO)[C@@](C1=O)([H])OC(O)=C1OS(O)(=O)=O	ascorbic acid 2-sulfate	ascorbic acid 2-sulfate		77998	HMDB0060649		54676864	Polar
100009331	402	53260	179345	Lipid	Fatty Acid Metabolism (Acyl Choline)	1945	NAMED		O=C(CCCCCCC/[C-]=C/CCCCCCCC)OCC[N+](C)(C)C	oleoylcholine	oleoylcholine			HMDB0240596		59040790	Pos Late
100009337	305	53254	179431	Xenobiotics	Food Component/Plant	5204	NAMED	SNVAIAITQIIEMQ-DUXPYHPUBQ	OS(OC1=CC=C(C=C1O)/C=C/C(O)=O)(=O)=O	caffeic acid sulfate	caffeic acid sulfate		30777608	HMDB0041708		21668705	Polar
100009343	402	53176	166602	Lipid	Phosphatidylcholine (PC)	2361	NAMED		O=C(CCCCCCC/C=C\C/C=C\CCCCC)OC[C@]([H])(COP(OCC[N+](C)(C)C)([O-])=O)OC(CCCCCCC/C=C\C/C=C\C/C=C\CC)=O	1-linoleoyl-2-linolenoyl-GPC (18:2/18:3)*	1-linoleoyl-2-linolenoyl-GPC (18:2/18:3)*		24766802	HMDB0008141		52922731	Pos Late
100009392	402	54892	207788	Lipid	Galactosyl Glycerolipids	2985	NAMED		[H][C@](COC(CCCCCCC/C=C\C/C=C\C/C=C\CC)=O)(OC(CCCCCCC/C=C\C/C=C\C/C=C\CC)=O)CO[C@H](O1)[C@H](O)[C@@H](O)[C@H]([C@H]1COC(O2)[C@H](O)[C@@H](O)[C@H]([C@H]2CO)O)O	1,2-dilinolenoyl-digalactosylglycerol (18:3/18:3)	1,2-dilinolenoyl-digalactosylglycerol (18:3/18:3)			HMDB0011127		53480666	Pos Late
100009393	209	57651	212701	Lipid	Long Chain Polyunsaturated Fatty Acid (n3 and n6)	1552	NAMED	KBGYPXOSNDMZRV-PDBXOOCHBB	CC/C=C\C/C=C\C/C=C\CCCCCC(O)=O	hexadecatrienoate (16:3n3)	hexadecatrienoate (16:3n3)	7561-64-0	4471853			91820460	Neg
100009394	209	57652	212703	Lipid	Long Chain Polyunsaturated Fatty Acid (n3 and n6)	1567	NAMED	WPJGPAAPSBVXNU-HZJYTTRNBL	CCCCC/C=C\C/C=C\CCCCCC(O)=O	hexadecadienoate (16:2n6)	hexadecadienoate (16:2n6)	28290-73-5	13628094	HMDB0000477		13932172	Neg
100009406	402	53223	178791	Lipid	Fatty Acid Metabolism (Acyl Carnitine, Monounsaturated)	1886	NAMED	JFAGPSOZZSTLRF-KHPPLWFEBO	O=C(OC(CC([O-])=O)C[N+](C)(C)C)CCCCCCC/C=C\CCCCCC	palmitoleoylcarnitine (C16:1)*	palmitoleoylcarnitine (C16:1)*		28639183	HMDB0013207		71464547	Pos Late
100009407	400	53224	178792	Lipid	Fatty Acid Metabolism (Acyl Carnitine, Dicarboxylate)	1915	NAMED		[O-]C(CC(C[N+](C)(C)C)OC(CCCCCC(O)=O)=O)=O	pimeloylcarnitine/3-methyladipoylcarnitine (C7-DC)	pimeloylcarnitine/3-methyladipoylcarnitine (C7-DC)						Pos Early
100010834	305	54676	180875	Lipid	Fatty Acid, Dicarboxylate	1663	NAMED		OC(CC(CC(O)=O)C)=O	3-methylglutarate/2-methylglutarate	3-methylglutarate/2-methylglutarate			HMDB0000422,HMDB0000752		12284,12046	Polar
100010869	305	57547	211434	Amino Acid	Leucine, Isoleucine and Valine Metabolism	429	NAMED	AOWPAWLEXIYETE-UHFFFAOYAH	OC(C)(C(O)=O)C(C)O	2,3-dihydroxy-2-methylbutyrate	2,3-dihydroxy-2-methylbutyrate	14868-24-7	266858	HMDB0029576		301941	Polar
100010872	402	54896	207798	Lipid	Galactosyl Glycerolipids	2983	NAMED	GKSHYDZIFVNLSS-DKWOYBOIBV	O=C(CCCCCCC/C=C/C/C=C/CCCCC)OCC(OC(CCCCCCC/C=C/C/C=C/C/C=C/CC)=O)COC(C1O)OC(C(C1O)O)COC(C2O)OC(C(C2O)O)CO	1-linoleoyl-2-linolenoyl-digalactosylglycerol (18:2/18:3)*	1-linoleoyl-2-linolenoyl-digalactosylglycerol (18:2/18:3)*		24785583				Pos Late
100010873	402	54897	207800	Lipid	Galactosyl Glycerolipids	2980	NAMED	MUUBILNSVLPLLL-WVZYQCMWBN	O=C(CCCCCCC/C=C/C/C=C/CCCCC)OCC(OC(CCCCCCC/C=C/C/C=C/CCCCC)=O)COC(C1O)OC(C(C1O)O)COC(C2O)OC(C(C2O)O)CO	1,2-dilinoleoyl-digalactosylglycerol (18:2/18:2)*	1,2-dilinoleoyl-digalactosylglycerol (18:2/18:2)*		24785309				Pos Late
100010874	402	54887	207799	Lipid	Galactosyl Glycerolipids	2972	NAMED	QZXMUPATKGLZAP-XZBBILGWBU	O=C(CCCCCCCCCCCCCCC)OCC(OC(CCCCCCC/C=C/C/C=C/CCCCC)=O)COC(C1O)OC(C(C1O)O)COC(C2O)OC(C(C2O)O)CO	1-palmitoyl-2-linoleoyl-digalactosylglycerol (16:0/18:2)*	1-palmitoyl-2-linoleoyl-digalactosylglycerol (16:0/18:2)*		24785221				Pos Late
100010875	402	54893	207792	Lipid	Galactosyl Glycerolipids	2975	NAMED	WVWINZZVFAFVMJ-ZPOBZWIOBD	O=C(CCCCCCCCCCCCCCC)OCC(OC(CCCCCCC/C=C/C/C=C/C/C=C/CC)=O)COC(C1O)OC(C(C1O)O)COC(C2O)OC(C(C2O)O)CO	1-palmitoyl-2-linolenoyl-digalactosylglycerol (16:0/18:3)	1-palmitoyl-2-linolenoyl-digalactosylglycerol (16:0/18:3)		24785524				Pos Late
100010877	402	54891	207801	Lipid	Galactosyl Glycerolipids	2984	NAMED		O[C@@H]([C@H](OC[C@@H](COC(CCCCCCC/C=C\C/C=C\C/C=C\CC)=O)OC(CCCCCCC/C=C\C/C=C\C/C=C\CC)=O)O[C@H](CO)[C@@H]1O)[C@H]1O	1,2-dilinolenoyl-galactosylglycerol (18:3/18:3)*	1,2-dilinolenoyl-galactosylglycerol (18:3/18:3)*		4445458		C13871	5282287	Pos Late
100010878	402	54898	207802	Lipid	Galactosyl Glycerolipids	2982	NAMED		O[C@@H]1[C@H](O)[C@@H](O)[C@@H](OC[C@H](OC(CCCCCCC/C=C\C/C=C\C/C=C\CC)=O)COC(CCCCCCC/C=C\C/C=C\CCCCC)=O)O[C@@H]1CO	1-linoleoyl-2-linolenoyl-galactosylglycerol (18:2/18:3)*	1-linoleoyl-2-linolenoyl-galactosylglycerol (18:2/18:3)*						Pos Late
100010879	402	54899	207803	Lipid	Galactosyl Glycerolipids	2981	NAMED		O[C@H]([C@H]1O)[C@H]([C@@H](CO)O[C@H]1OCC(COC(CCCCCCC/C=C/C/C=C/CCCCC)=O)OC(CCCCCCC/C=C/C/C=C/CCCCC)=O)O	1,2-dilinoleoyl-galactosylglycerol (18:2/18:2)*	1,2-dilinoleoyl-galactosylglycerol (18:2/18:2)*		5019375			6535011	Pos Late
100010885	209	62372	219513	Lipid	Galactosyl Glycerolipids	2986	NAMED		O[C@H]([C@H]1O)[C@H]([C@@H](CO)O[C@H]1OC[C@@H](COC(CCCCCCCCCCCCCCC)=O)O)O	1-palmitoyl-galactosylglycerol (16:0)*	1-palmitoyl-galactosylglycerol (16:0)*		8588782			10413348	Neg
100010893	402	54901	207805	Lipid	Galactosyl Glycerolipids	2973	NAMED		CCCCC/C=C\C/C=C\CCCCCCCC(OC[C@@H](OC(CCCCCCCCCCCCCCC)=O)CO[C@H](O[C@@H]1CO)[C@H](O)[C@@H](O)[C@H]1O)=O	1-palmitoyl-2-linoleoyl-galactosylglycerol (16:0/18:2)*	1-palmitoyl-2-linoleoyl-galactosylglycerol (16:0/18:2)*		23326991				Pos Late
100010895	400	57554	211532	Nucleotide	Pyrimidine Metabolism, Cytidine containing	4265	NAMED	RFCQJGFZUQFYRF-ZOQUXTDFBZ	O=C1N(C=CC(N)=N1)[C@@H]([C@H](OC)[C@@H]2O)O[C@@H]2CO	2'-O-methylcytidine	2'-O-methylcytidine	2140-72-9	133067			150971	Pos Early
100010896	209	57655	212709	Nucleotide	Pyrimidine Metabolism, Uracil containing	4224	NAMED	SXUXMRMBWZCMEN-ZOQUXTDFBL	CO[C@@H]1[C@@H]([C@H](O[C@H]1N2C=CC(NC2=O)=O)CO)O	2'-O-methyluridine	2'-O-methyluridine	2140-76-3	92343	HMDB0240328		102212	Neg
100010917	402	54942	208027	Lipid	Diacylglycerol	2906	NAMED		CCCCCCCC/C=C\CCCCCCCC(O[C@@H](CO)COC(CCCCCCCCCCCCCCC)=O)=O	palmitoyl-oleoyl-glycerol (16:0/18:1) [2]*	palmitoyl-oleoyl-glycerol (16:0/18:1) [2]*			HMDB0007102	C13861	5282283	Pos Late
100010923	402	54956	208041	Lipid	Diacylglycerol	2943	NAMED		OC[C@](COC(CCCCCCC/C=C\C/C=C\CCCCC)=O)([H])OC(CCC/C=C\C/C=C\C/C=C\C/C=C\CCCCC)=O	linoleoyl-arachidonoyl-glycerol (18:2/20:4) [2]*	linoleoyl-arachidonoyl-glycerol (18:2/20:4) [2]*			HMDB0007257		9543796	Pos Late
100010926	402	54963	208048	Lipid	Diacylglycerol	2934	NAMED		OC[C@](OC(CCCC/C=C/C/C=C\C/C=C\CCCCC)=O)(COC(CCCCCCC/C=C\C/C=C\CCCCC)=O)[H]	linoleoyl-linolenoyl-glycerol (18:2/18:3) [1]*	linoleoyl-linolenoyl-glycerol (18:2/18:3) [1]*			HMDB0007249		14275409	Pos Late
100010927	402	54964	208049	Lipid	Diacylglycerol	2935	NAMED		OC[C@](COC(CCCCCCC/C=C\C/C=C\CCCCC)=O)([H])OC(CCCC/C=C/C/C=C\C/C=C\CCCCC)=O	linoleoyl-linolenoyl-glycerol (18:2/18:3) [2]*	linoleoyl-linolenoyl-glycerol (18:2/18:3) [2]*			HMDB0007250		9543737	Pos Late
100010928	402	54949	208034	Lipid	Diacylglycerol	2946	NAMED		CCCCC/C=C/C/C=C/CCCCCCCC(OCC(OC(CC/C=C/C/C=C/C/C=C/C/C=C/C/C=C/C/C=C/CC)=O)CO)=O	linoleoyl-docosahexaenoyl-glycerol (18:2/22:6) [1]*	linoleoyl-docosahexaenoyl-glycerol (18:2/22:6) [1]*			HMDB0007266		9543899	Pos Late
100010929	402	54950	208035	Lipid	Diacylglycerol	2947	NAMED		CCCCC/C=C/C/C=C/CCCCCCCC(OCC(CO)OC(CC/C=C/C/C=C/C/C=C/C/C=C/C/C=C/C/C=C/CC)=O)=O	linoleoyl-docosahexaenoyl-glycerol (18:2/22:6) [2]*	linoleoyl-docosahexaenoyl-glycerol (18:2/22:6) [2]*			HMDB0007266		9543899	Pos Late
100010933	402	54952	208037	Lipid	Diacylglycerol	2937	NAMED		OC[C@](OC(CCCC/C=C\C/C=C\C/C=C\CCCCC)=O)(COC(CCCC/C=C\C/C=C\C/C=C\CCCCC)=O)[H]	linolenoyl-linolenoyl-glycerol (18:3/18:3) [2]*	linolenoyl-linolenoyl-glycerol (18:3/18:3) [2]*			HMDB0007278		14275411	Pos Late
100010937	402	54961	208046	Lipid	Diacylglycerol	2941	NAMED		CCCCCCCC/C=C/CCCCCCCC(OCC(OC(CCC/C=C/C/C=C/C/C=C/C/C=C/CCCCC)=O)CO)=O	oleoyl-arachidonoyl-glycerol (18:1/20:4) [2]*	oleoyl-arachidonoyl-glycerol (18:1/20:4) [2]*			HMDB0007228		9543786	Pos Late
100010940	402	54966	208051	Lipid	Diacylglycerol	2890	NAMED		CCCCCC/C=C/CCCCCCCC(OCC(OC(CCCCCCC/C=C/C/C=C/CCCCC)=O)CO)=O	diacylglycerol (16:1/18:2 [2], 16:0/18:3 [1])*	diacylglycerol (16:1/18:2 [2], 16:0/18:3 [1])*						Pos Late
100010941	402	54968	208053	Lipid	Diacylglycerol	2932	NAMED		CCCCC/C=C/C/C=C/CCCCCCCC(OCC(OC(CCCCCCC/C=C/C/C=C/CCCCC)=O)CO)=O	linoleoyl-linoleoyl-glycerol (18:2/18:2) [1]*	linoleoyl-linoleoyl-glycerol (18:2/18:2) [1]*			HMDB0007248		9543729	Pos Late
100010942	402	54969	208054	Lipid	Diacylglycerol	2933	NAMED		CCCCC/C=C/C/C=C/CCCCCCCC(OCC(OC(CCCCCCC/C=C/C/C=C/CCCCC)=O)CO)=O	linoleoyl-linoleoyl-glycerol (18:2/18:2) [2]*	linoleoyl-linoleoyl-glycerol (18:2/18:2) [2]*			HMDB0007248		9543729	Pos Late
100015609	402	57416	211068	Lipid	Ceramides	3032	NAMED		[H][C@](NC(CCCCCCCCCCCCCCC)=O)(CO)[C@@](O)([H])/C=C/CCCCCCCC/C=C\CCC	N-palmitoyl-sphingadienine (d18:2/16:0)*	N-palmitoyl-sphingadienine (d18:2/16:0)*			HMDB0240686			Pos Late
100015637	209	57663	212725	Lipid	Fatty Acid, Monohydroxy	1975	NAMED	RPGJJWLCCOPDAZ-UHFFFAOYAL	CCCCCCCCCCCCCCCCCCCCC(O)C(O)=O	2-hydroxybehenate	2-hydroxybehenate		167899	HMDB0061660		193484	Neg
100015638	209	61698	217999	Lipid	Fatty Acid, Monohydroxy	1977	NAMED	UFOOFOUFKSIFCD-KTKRTIGZBH	OC(C(O)=O)CCCCCCCCCCCC/C=C\CCCCCCCC	2-hydroxynervonate*	2-hydroxynervonate*		4472208			5312783	Neg
100015642	402	57697	213187	Lipid	Ceramides	3024	NAMED	YWZGQPJRQXHVQX-HOXYDHSRBV	O[C@@H]([C@H](CO)NC(C(O)CCCCCCCCCCCCCC)=O)/C=C/CCCCCCCCCCCCC	N-(2-hydroxypalmitoyl)-sphingosine (d18:1/16:0(2OH))	N-(2-hydroxypalmitoyl)-sphingosine (d18:1/16:0(2OH))	34839-02-6	30786072			72715801	Pos Late
100015655	402	57390	210938	Lipid	Fatty Acid Hydroxyl Fatty Acid	1625	NAMED		CCCCCCC(OC(CCCCCCC/C=C\C/C=C\CCCCC)=O)CCCCCCCCCCC(O)=O	LAHSA (18:2/OH-18:0)*	LAHSA (18:2/OH-18:0)*						Pos Late
100015666	400	57404	211020	Lipid	Phospholipid Metabolism	2242	NAMED	ZWZWYGMENQVNFU-AKGZTFGVBY	OC([C@@H](N)COP(OCC(CO)O)(O)=O)=O	glycerophosphoserine*	glycerophosphoserine*		2339060			3081457	Pos Early
100015723	402	57428	211081	Lipid	Sphingosines	3168	NAMED	BTUSGZZCQZACPT-YYZTVXDQBI	OC[C@H](N)[C@H](O)/C=C/CCCCCCCCCCC	hexadecasphingosine (d16:1)*	hexadecasphingosine (d16:1)*		28533427			14767871	Pos Late
100015724	402	57427	211080	Lipid	Sphingosines	3169	NAMED	RBEJCQPPFCKTRZ-LHMZYYNSBN	OC[C@H](N)[C@H](O)/C=C/CCCCCCCCCCCC	heptadecasphingosine (d17:1)	heptadecasphingosine (d17:1)	6918-48-5	4446670			5283557	Pos Late
100015730	402	57457	211111	Lipid	Hexosylceramides (HCER)	3081	NAMED		OC(/C=C/CCCCCCCCCCC)C(COC1C(O)C(O)C(O)C(CO)O1)NC(CCCCCCCCCCCCC/C=C\CCCCCCCC)=O	glycosyl ceramide (d16:1/24:1, d18:1/22:1)*	glycosyl ceramide (d16:1/24:1, d18:1/22:1)*						Pos Late
100015735	402	57432	211086	Lipid	Ceramides	3048	NAMED		OC(/C=C/CCCCCCCCCCCCC)C(CO)NC(CCCCCCCCCCCCC)=O	ceramide (d18:1/14:0, d16:1/16:0)*	ceramide (d18:1/14:0, d16:1/16:0)*			HMDB0240681,HMDB0011773			Pos Late
100015737	402	57434	211088	Lipid	Ceramides	3049	NAMED		OC(/C=C/CCCCCCCCCCCCC)C(CO)NC(CCCCCCCCCCCCCCCC)=O	ceramide (d18:1/17:0, d17:1/18:0)*	ceramide (d18:1/17:0, d17:1/18:0)*			HMDB0240683,HMDB0240678			Pos Late
100015744	402	57443	211097	Lipid	Ceramides	3053	NAMED		CCCCCCCCCCCCC/C=C/C(O)C(NC(CCC/C=C/CC/C=C/CCCCCCCCCCCCCC)=O)CO	ceramide (d18:2/24:1, d18:1/24:2)*	ceramide (d18:2/24:1, d18:1/24:2)*			HMDB0240679,HMDB0240680			Pos Late
100015755	402	57440	211094	Lipid	Ceramides	3051	NAMED		OC(/C=C/CCCCCCCCCCCCC)C(CO)NC(CCCCCCCCCCCCCCCCCCC)=O	ceramide (d18:1/20:0, d16:1/22:0, d20:1/18:0)*	ceramide (d18:1/20:0, d16:1/22:0, d20:1/18:0)*			HMDB0240684,HMDB0240682,HMDB0004951			Pos Late
100015759	402	57464	211120	Lipid	Fatty Acid Metabolism (Acyl Choline)	1951	NAMED		C[N+](C)(C)C[CH-]OC(CCCCCCCCCCCCCCCCC)=O	stearoylcholine*	stearoylcholine*			HMDB0240648		90111	Pos Late
100015760	402	57463	211119	Lipid	Fatty Acid Metabolism (Acyl Choline)	1949	NAMED		C[N+](C)(C)C[CH-]OC(CCCCCCC/C=C/C/C=C/CCCCC)=O	linoleoylcholine*	linoleoylcholine*			HMDB0013213		53481656	Pos Late
100015762	209	57467	211123	Lipid	Long Chain Polyunsaturated Fatty Acid (n3 and n6)	1575	NAMED		CCCCC/C=C/C/C=C/C/C=C/CCCCCCCCC(O)=O	docosatrienoate (22:3n6)*	docosatrienoate (22:3n6)*					75955220	Neg
100015785	209	57810	213739	Lipid	Long Chain Polyunsaturated Fatty Acid (n3 and n6)	1566	NAMED	YHGJECVSSKXFCJ-KUBAVDMBBQ	OC(CCCC/C=C\C/C=C\C/C=C\C/C=C\C/C=C\C/C=C\CC)=O	nisinate (24:6n3)	nisinate (24:6n3)	68378-49-4	9967286	HMDB0013025		11792612	Neg
100015797	209	57658	212715	Lipid	Long Chain Polyunsaturated Fatty Acid (n3 and n6)	1562	NAMED	OQOCQFSPEWCSDO-JLNKQSITBZ	OC(CCCC/C=C\C/C=C\C/C=C\C/C=C\C/C=C\CC)=O	heneicosapentaenoate (21:5n3)	heneicosapentaenoate (21:5n3)	24257-10-1	10171040			11998573	Neg
100015831	402	57511	211212	Lipid	Fatty Acid Metabolism (Acyl Carnitine, Polyunsaturated)	1893	NAMED		O=C(OC(C[N+](C)(C)C)CC([O-])=O)CCCCCCC/C=C\C/C=C\C/C=C\CC	linolenoylcarnitine (C18:3)*	linolenoylcarnitine (C18:3)*						Pos Late
100015833	402	57513	211214	Lipid	Fatty Acid Metabolism (Acyl Carnitine, Long Chain Saturated)	1868	NAMED	SVJLJQBGUITFLI-UHFFFAOYAV	O=C(OC(C[N+](C)(C)C)CC([O-])=O)CCCCCCCCCCCCCCCCCCC	arachidoylcarnitine (C20)*	arachidoylcarnitine (C20)*		28639199	HMDB0006460		53477833	Pos Late
100015837	402	57518	211219	Lipid	Fatty Acid Metabolism (Acyl Carnitine, Polyunsaturated)	1895	NAMED		CCCCC/C=C\C/C=C\C/C=C\C/C=C\CCCC(OC(C[N+](C)(C)C)CC([O-])=O)=O	arachidonoylcarnitine (C20:4)	arachidonoylcarnitine (C20:4)			HMDB0006455		136212424	Pos Late
100015838	402	57519	211220	Lipid	Fatty Acid Metabolism (Acyl Carnitine, Monounsaturated)	1888	NAMED		O=C(OC(CC([O-])=O)C[N+](C)(C)C)CCCCCCCCC/C=C/CCCCCCCC	eicosenoylcarnitine (C20:1)*	eicosenoylcarnitine (C20:1)*						Pos Late
100015839	402	57520	211221	Lipid	Fatty Acid Metabolism (Acyl Carnitine, Polyunsaturated)	1894	NAMED		O=C(CCCCCCCCC/C=C\C/C=C\CCCCC)OC(C[N+](C)(C)C)CC([O-])=O	dihomo-linoleoylcarnitine (C20:2)*	dihomo-linoleoylcarnitine (C20:2)*						Pos Late
100015840	402	57521	211222	Lipid	Fatty Acid Metabolism (Acyl Carnitine, Polyunsaturated)	1896	NAMED		O=C(CCCCCC/C=C/C/C=C/C/C=C/CCCCC)OC(CC([O-])=O)C[N+](C)(C)C	dihomo-linolenoylcarnitine (C20:3n3 or 6)*	dihomo-linolenoylcarnitine (C20:3n3 or 6)*						Pos Late
100015842	402	57522	211223	Lipid	Fatty Acid Metabolism (Acyl Carnitine, Long Chain Saturated)	1864	NAMED		O=C(CCCCCCCCCCCCCC)OC(C[N+](C)(C)C)CC([O-])=O	pentadecanoylcarnitine (C15)*	pentadecanoylcarnitine (C15)*			HMDB0062517		123132011	Pos Late
100015853	402	57532	211233	Lipid	Endocannabinoid	2186	NAMED	AUJVQJHODMISJP-UHFFFAOYAE	O=C(CCCCCCCCCCCCCCCCCCC)N([H])CCO	arachidoyl ethanolamide (20:0)*	arachidoyl ethanolamide (20:0)*		3015157			3787294	Pos Late
100015854	402	57534	211235	Lipid	Endocannabinoid	2187	NAMED	XHFWUECSNJWBJU-UHFFFAOYAO	O=C(CCCCCCCCCCCCCCCCCCCCC)N([H])CCO	behenoyl ethanolamide (22:0)*	behenoyl ethanolamide (22:0)*		2289737			3023585	Pos Late
100015855	402	57535	211236	Lipid	Endocannabinoid	2190	NAMED	HJPVEPFLQVCCLM-UHFFFAOYAK	O=C(CCCCCCCCCCCCCCCCCCCCCCC)NCCO	lignoceroyl ethanolamide (24:0)*	lignoceroyl ethanolamide (24:0)*		21169187				Pos Late
100015862	402	57541	211242	Lipid	Endocannabinoid	2192	NAMED	WFRLANWAASSSFV-FPLPWBNLBN	O=C(NCCO)CCCCCCC/C=C\CCCCCC	palmitoleoyl ethanolamide*	palmitoleoyl ethanolamide*		8011589	HMDB0013648		9835868	Pos Late
100015865	402	57544	211245	Lipid	Sphingolipid Synthesis	3007	NAMED	ZKLREJQHRKUJHD-JKSUJKDBBN	O[C@H](CCCCCCCCCCCCC)[C@H](CO)N	hexadecasphinganine (d16:0)*	hexadecasphinganine (d16:0)*		571105		C13915	656816	Pos Late
100015870	402	57597	212149	Lipid	Sphingosines	3170	NAMED		CCCCCCCCCCCCCCC/C=C/C(O)C(N)CO	eicosanoylsphingosine (d20:1)*	eicosanoylsphingosine (d20:1)*						Pos Late
100015962	400	57687	213101	Amino Acid	Lysine Metabolism	138	NAMED	CDLVFVFTRQPQFU-UHFFFAOYAF	C[N+](C)(C)CCCCC([O-])=O	N,N,N-trimethyl-5-aminovalerate	N,N,N-trimethyl-5-aminovalerate		34236878			14274897	Pos Early
100015966	402	57635	212257	Cofactors and Vitamins	Vitamin A Metabolism	4432	NAMED		CC1=C(/C=C/C(C)=C/C=C/C(C)=C/C=C/C=C(C)/C=C/C=C(C)/C=C/C2=C(C)CC(O)CC2(C)C)C(C)(C)CC(O)C1	carotene diol (1)	carotene diol (1)						Pos Late
100015967	402	57636	212258	Cofactors and Vitamins	Vitamin A Metabolism	4433	NAMED		CC1=C(/C=C/C(C)=C/C=C/C(C)=C/C=C/C=C(C)/C=C/C=C(C)/C=C/C2=C(C)CC(O)CC2(C)C)C(C)(C)CC(O)C1	carotene diol (2)	carotene diol (2)						Pos Late
100015968	402	57637	212259	Cofactors and Vitamins	Vitamin A Metabolism	4434	NAMED		CC1=C(/C=C/C(C)=C/C=C/C(C)=C/C=C/C=C(C)/C=C/C=C(C)/C=C/C2=C(C)CC(O)CC2(C)C)C(C)(C)CC(O)C1	carotene diol (3)	carotene diol (3)						Pos Late
100015988	209	57774	213677	Lipid	Secondary Bile Acid Metabolism	3548	NAMED	DGABKXLVXPYZII-MMTMODRTBE	O[C@@H]1[C@@](C2)([H])[C@@](CC[C@@H]2O)(C)[C@]3([H])[C@](C1)([H])[C@@]4([H])[C@@](CC3)(C)[C@]([C@H](C)CCC(O)=O)([H])CC4	isohyodeoxycholate	isohyodeoxycholate	570-84-3	4446910	HMDB0000664		5283822	Neg
100019761	402	62881	220726	Lipid	Dihydroceramides	3012	NAMED	IVBULNXGVIHEKN-MVIDNBQJBB	CCCCCCCCCCCCCC[C@@H](O)[C@H]([C@@H](NC(CCCCCCCCCCCCCCC)=O)CO)O	N-palmitoyl-phytosphingosine (t18:0/16:0)	N-palmitoyl-phytosphingosine (t18:0/16:0)		8682389	HMDB0010697		10506988	Pos Late
100019801	402	61840	218539	Lipid	Fatty Acid Metabolism (Acyl Carnitine, Hydroxy)	1930	NAMED	YBCVTTMMURGSEY-LMLDZDDJBA	CCCCCCCC/C=C\CCCCCC(O)CC(O[C@@H](C[N+](C)(C)C)CC([O-])=O)=O	3-hydroxyoleoylcarnitine	3-hydroxyoleoylcarnitine		48061587			129637446	Pos Late
100019890	209	61697	217998	Lipid	Fatty Acid, Monohydroxy	1993	NAMED	PNPWTPYWWUOMDS-UHFFFAOYAZ	O=C(O)CC(O)CCCCCCCCCCCCCCCCCCC	3-hydroxybehenate*	3-hydroxybehenate*		4446048			5282921	Neg
100019892	209	61700	218003	Lipid	Fatty Acid, Monohydroxy	1974	NAMED	CPLYLXYEVLGWFJ-UHFFFAOYAX	CCCCCCCCCCCCCCCCCCC(O)C(O)=O	2-hydroxyarachidate*	2-hydroxyarachidate*		4395406			5225199	Neg
100019894	305	61699	218001	Lipid	Fatty Acid, Monohydroxy	1976	NAMED	MSUOLNSQHLHDAS-UHFFFAOYAB	OC(CCCCCCCCCCCCCCCCCCCCCC)C(O)=O	2-hydroxylignocerate*	2-hydroxylignocerate*		92507	HMDB0039540	C17873	102430	Polar
100019953	209	62781	220394	Lipid	Fatty Acid, Branched	1654	NAMED	UCDAVJCKGYOYNI-UHFFFAOYAP	OC(CCCCCCCCCCCCCCCCC(C)C)=O	18-methylnonadecanoate (i20:0)	18-methylnonadecanoate (i20:0)		3584985			4383090	Neg
100019960	305	61827	218249	Lipid	Fatty Acid, Monohydroxy	1960	NAMED	RGMMREBHCYXQMA-UHFFFAOYAG	OC(C(O)CCCCC)=O	2-hydroxyheptanoate*	2-hydroxyheptanoate*		2032206			2750949	Polar
100019968	305	61858	218556	Carbohydrate	Pentose Metabolism	1290	NAMED		OC[C@H](O)[C@@H](O)[C@@H](O)C(O)=O	lyxonate	lyxonate			HMDB0060255			Polar
100019969	209	62869	220659	Lipid	Fatty Acid, Dicarboxylate	1698	NAMED	QCNWZROVPSVEJA-UHFFFAOYAU	OC(CCCCCCCCCCCCCCCC(O)=O)=O	heptadecanedioate (C17-DC)	heptadecanedioate (C17-DC)	2424-90-0	2340922			3083765	Neg
100019972	209	61864	218581	Lipid	Fatty Acid, Dicarboxylate	1689	NAMED		OC(CCC/C=C/CCCCCC(O)=O)=O	dodecenedioate (C12:1-DC)*	dodecenedioate (C12:1-DC)*			HMDB0000933		5283028	Neg
100019975	209	61862	218579	Lipid	Fatty Acid, Dicarboxylate	1697	NAMED		O=C(O)CCCCCCCCCCCC/C=C/C(O)=O	hexadecenedioate (C16:1-DC)*	hexadecenedioate (C16:1-DC)*						Neg
100019978	209	61861	218578	Lipid	Fatty Acid, Dicarboxylate	1700	NAMED		O=C(O)CCCCCCCCCCCCCC/C=C/C(O)=O	octadecenedioate (C18:1-DC)	octadecenedioate (C18:1-DC)					9543674	Neg
100020207	209	62061	218865	Xenobiotics	Food Component/Plant	4875	NAMED		O=C1C(C(O)=C2)=C(C=C2OS(=O)(O)=O)OC=C1C(C=C3)=CC=C3O	genistein sulfate*	genistein sulfate*						Neg
100020217	400	62947	220818	Amino Acid	Urea cycle; Arginine and Proline Metabolism	519	NAMED		O=C(C([N+](C)(C)C)C)N1CCCC1C([O-])=O	N,N,N-trimethyl-alanylproline betaine (TMAP)	N,N,N-trimethyl-alanylproline betaine (TMAP)			HMDB0240365			Pos Early
100020219	209	62863	220649	Xenobiotics	Food Component/Plant	4786	NAMED	OLNJUISKUQQNIM-UHFFFAOYAL	O=CC1=CNC2=CC=CC=C12	3-formylindole	3-formylindole	487-89-8	9838	HMDB29737	C08493	10256	Neg
100020242	400	62105	218951	Amino Acid	Polyamine Metabolism	549	NAMED	SKQLBVJMDVTJMX-UHFFFAOYAM	CC(N(C(C)=O)CCCCNCCCN)=O	diacetylspermidine*	diacetylspermidine*		25944163	HMDB0002172	C03413	132680	Pos Early
100020272	209	62857	220633	Xenobiotics	Food Component/Plant	4881	NAMED	UMCDODPBPQMWQP-UHFFFAOYAJ	COC1=C(OS(=O)(O)=O)C=CC(CCC(O)=O)=C1	dihydroferulic acid sulfate	dihydroferulic acid sulfate		162994	HMDB0041724		187489	Neg
100020343	209	62850	220619	Lipid	Long Chain Polyunsaturated Fatty Acid (n3 and n6)	1551	NAMED	HXHZGHRLVRFQDR-HZJYTTRNBB	OC(CCC/C=C\C/C=C\CCCCC)=O	tetradecadienoate (14:2)*	tetradecadienoate (14:2)*	39039-37-7	4471834	HMDB0000560		5312409	Neg
100020361	400	62853	220624	Amino Acid	Urea cycle; Arginine and Proline Metabolism	489	NAMED	YCCMTCQQDULIFE-UHFFFAOYAX	NC1CCCNC1=O	3-amino-2-piperidone	3-amino-2-piperidone	1892-22-4	4371576	HMDB0000323		5200225	Pos Early
100020371	400	63151	221884	Amino Acid	Alanine and Aspartate Metabolism	33	NAMED	QCYOIFVBYZNUNW-BYPYZUCNBG	C[C@@](C(O)=O)(N(C)C)[H]	N,N-dimethylalanine	N,N-dimethylalanine	2812-31-9	4589713			5488191	Pos Early
100020372	209	63583	222852	Xenobiotics	Food Component/Plant	5215	NAMED	DWLVFWDCSFTDOD-UHFFFAOYAW	OC(C(C1=CNC2=C1C=CC=C2)=O)=O	3-indoleglyoxylic acid	3-indoleglyoxylic acid	1477-49-2	66497			73863	Neg
100020378	209	63357	222415	Lipid	Fatty Acid, Dicarboxylate	1710	NAMED	LPIOYESQKJFWPQ-UHFFFAOYAM	OC(C(O)=O)CCCCCCCC(O)=O	2-hydroxysebacate	2-hydroxysebacate	103963-71-9	113866	HMDB0000424		128458	Neg
100020407	209	64041	233186	Xenobiotics	Food Component/Plant	4889	NAMED		O=C([C@@]1(CC2=CC(OS(=O)(O)=O)=CC=C2)[H])OC[C@@]1(CC3=CC(O)=CC=C3)[H]	enterolactone sulfate	enterolactone sulfate			HMDB0240506,HMDB0240505			Neg
100020409	305	63687	223113	Cofactors and Vitamins	Ascorbate and Aldarate Metabolism	4350	NAMED	FBFZPSQPKNIVMT-ZAFYKAAXBA	O=C1O[C@@]([C@@H](O)CO)([H])C(OS(=O)(O)=O)=C1O	ascorbic acid 3-sulfate*	ascorbic acid 3-sulfate*		9600241			11425365	Polar
100020417	400	62862	220645	Amino Acid	Lysine Metabolism	115	NAMED	XXEWFEBMSGLYBY-ZETCQYMHBT	OC([C@@H](N)CCCCN(C)C)=O	N6,N6-dimethyllysine	N6,N6-dimethyllysine	2259-86-1	167778	HMDB0013287	C05545	193344	Pos Early
100020419	209	62566	219917	Amino Acid	Phenylalanine Metabolism	146	NAMED		O=C(O)C(NC(C)C(O)=O)CC1=CC=CC=C1	1-carboxyethylphenylalanine	1-carboxyethylphenylalanine		19276386			59100900	Neg
100020423	209	62562	219913	Amino Acid	Leucine, Isoleucine and Valine Metabolism	420	NAMED		CC(C)C(NC(C)C(O)=O)C(O)=O	1-carboxyethylvaline	1-carboxyethylvaline						Neg
100020425	209	62559	219910	Amino Acid	Leucine, Isoleucine and Valine Metabolism	340	NAMED		O=C(O)C(NC(C)C(O)=O)CC(C)C	1-carboxyethylleucine	1-carboxyethylleucine						Neg
100020427	209	62558	219909	Amino Acid	Leucine, Isoleucine and Valine Metabolism	391	NAMED		O=C(O)C(C(C)CC)NC(C)C(O)=O	1-carboxyethylisoleucine	1-carboxyethylisoleucine						Neg
100020478	209	62276	219247	Lipid	Fatty Acid, Dicarboxylate	1690	NAMED		CCCCC/C=C\C/C=C\CC(O)=O	dodecadienoate (12:2)*	dodecadienoate (12:2)*					25480	Neg
100020487	400	62309	219289	Amino Acid	Polyamine Metabolism	544	NAMED		O=C(C)NCCCNCCCC(O)=O	N-acetyl-isoputreanine	N-acetyl-isoputreanine					131802901	Pos Early
100020536	209	63072	221702	Xenobiotics	Benzoate Metabolism	4505	NAMED		OC1=CC=C(CC)C=C1OS(=O)(O)=O	4-ethylcatechol sulfate	4-ethylcatechol sulfate						Neg
100020546	400	62954	220835	Amino Acid	Lysine Metabolism	109	NAMED		OC([C@@H](NC(C)=O)CCCCNC)=O	N2-acetyl,N6-methyllysine	N2-acetyl,N6-methyllysine						Pos Early
100020696	209	62373	219514	Lipid	Galactosyl Glycerolipids	2987	NAMED		OCC(OC(CCCCCCCCCCCCCCC)=O)COC1OC(CO)C(O)C(O)C1O	2-palmitoyl-galactosylglycerol (16:0)*	2-palmitoyl-galactosylglycerol (16:0)*						Neg
100020715	209	62383	219530	Lipid	Long Chain Polyunsaturated Fatty Acid (n3 and n6)	1553	NAMED		O=C(CCCCCC/C=C\C/C=C\C/C=C\CC)O	heptadecatrienoate (17:3)*	heptadecatrienoate (17:3)*		17220717		C16344	16061034	Neg
100020769	209	62449	219679	Lipid	Monoacylglycerol	2878	NAMED		CCCCCC/C=C\CCCCCCCCC(OCC(O)CO)=O	1-heptadecenoylglycerol (17:1)*	1-heptadecenoylglycerol (17:1)*		58191491				Neg
100020824	209	62527	219860	Lipid	Secondary Bile Acid Metabolism	3499	NAMED		[H][C@@]12[C@@]3(C)CC[C@@H](OS(=O)(O)=O)C[C@@]3([H])CC[C@@]1([H])[C@]4([H])CC[C@]([H])([C@H](C)CCC(O)=O)[C@@]4(C)CC2	lithocholic acid sulfate (2)	lithocholic acid sulfate (2)						Neg
100020837	305	63042	221622	Xenobiotics	Drug - Topical Agents	5962	NAMED	AKEUNCKRJATALU-UHFFFAOYAG	OC(C1=C(O)C=CC=C1O)=O	2,6-dihydroxybenzoic acid	2,6-dihydroxybenzoic acid	303-07-1	8974	HMDB0013676		9338	Polar
100020840	402	62746	220299	Lipid	Endocannabinoid	2184	NAMED	HBJXRRXWHSHZPU-PDBXOOCHBI	O=C(CCCCCCC/C=C\C/C=C\C/C=C\CC)N([H])CCO	linolenoyl ethanolamide	linolenoyl ethanolamide	57086-93-8	4446569	HMDB0013624		5283449	Pos Late
100020842	400	62819	220461	Amino Acid	Lysine Metabolism	137	NAMED		CN(C)CCCCC(O)=O	N,N-dimethyl-5-aminovalerate	N,N-dimethyl-5-aminovalerate						Pos Early
100020845	209	62785	220400	Lipid	Secondary Bile Acid Metabolism	3549	NAMED		[H][C@@]12[C@@]3(C)CC[C@@H](OS(=O)(O)=O)C[C@@]3([H])C[C@H](O)[C@@]1([H])[C@]4([H])CC[C@]([H])([C@H](C)CCC(NCCS(=O)(O)=O)=O)[C@@]4(C)CC2	tauroursodeoxycholic acid sulfate (2)	tauroursodeoxycholic acid sulfate (2)						Neg
100020859	209	63118	221780	Lipid	Secondary Bile Acid Metabolism	3497	NAMED	CVNYHSDFZXHMMJ-VPUMZWJWBF	O=C1[C@@]([C@]([C@H](C)CCC(O)=O)([H])CC2)(C)[C@]2([H])[C@@]3([H])[C@@](C1)([H])[C@](CC[C@H]4O)(C)[C@](C4)([H])CC3	12-ketolithocholate	12-ketolithocholate	5130-29-0	2338365	HMDB0000328		3080612	Neg
100020860	209	63119	221781	Lipid	Secondary Bile Acid Metabolism	3486	NAMED	WMUMZOAFCDOTRW-OVEHVULHBW	O[C@@H]1[C@@]([C@]([C@H](C)CCC(O)=O)([H])CC2)(C)[C@]2([H])[C@@]3([H])[C@@](C1)([H])[C@](CCC4=O)(C)[C@](C4)([H])CC3	3-dehydrodeoxycholate	3-dehydrodeoxycholate	4185-01-7	141233	HMDB0062742		160738	Neg
100020866	400	62783	220397	Amino Acid	Urea cycle; Arginine and Proline Metabolism	526	NAMED		O=C(O)C(CCCNC(N(C)C)=N)=O	dimethylguanidino valeric acid (DMGV)*	dimethylguanidino valeric acid (DMGV)*		58779677			101535539	Pos Early
100020893	209	62805	220431	Amino Acid	Methionine, Cysteine, SAM and Taurine Metabolism	448	NAMED		OC(C(O)=O)C(O)/C=C/SC	2,3-dihydroxy-5-methylthio-4-pentenoate (DMTPA)*	2,3-dihydroxy-5-methylthio-4-pentenoate (DMTPA)*			HMDB0240388			Neg
100021000	402	62851	220620	Lipid	Sphingomyelins	3105	NAMED		CCCCCCCCCCCCCCC(O)C(N[C@@H](COP([O-])(OCC[N+](C)(C)C)=O)[C@@H](/C=C/CCCCCCCCCCCCC)O)=O	hydroxypalmitoyl sphingomyelin (d18:1/16:0(OH))**	hydroxypalmitoyl sphingomyelin (d18:1/16:0(OH))**						Pos Late
100021065	209	63048	221638	Xenobiotics	Bacterial/Fungal	5298	NAMED	IJKRDVKGCQRKBI-UHFFFAOYAB	CCCCCCC1CC1CCCCCCCCCC(O)=O	lactobacillic acid	lactobacillic acid	503-06-0	9988			656761	Neg
100021071	305	64558	238799	Cofactors and Vitamins	Vitamin D Metabolism	4457	NAMED		O=S(O)(OC1C/C(C(CC1)=C)=C/C=C2[C@@]3([H])[C@@](CCC/2)(C)[C@]([C@H](C)CCCC(C)C)([H])CC3)=O	vitamin D3 sulfate	vitamin D3 sulfate	78392-27-5				71752977	Polar
100021091	209	62886	220737	Xenobiotics	Food Component/Plant	4926	NAMED		COC1=C(O)C=C2C(C(C(C3=CC=C(OS(O)(=O)=O)C=C3)=CO2)=O)=C1	glycitein sulfate (1)	glycitein sulfate (1)						Neg
100021092	209	62887	220738	Xenobiotics	Food Component/Plant	4927	NAMED		COC1=C(O)C=C2C(C(C(C3=CC=C(OS(O)(=O)=O)C=C3)=CO2)=O)=C1	glycitein sulfate (2)	glycitein sulfate (2)						Neg
100021123	400	62959	220848	Amino Acid	Lysine Metabolism	117	NAMED		[O-]C([C@@H](N)C(O)CCC[N+](C)(C)C)=O	hydroxy-N6,N6,N6-trimethyllysine*	hydroxy-N6,N6,N6-trimethyllysine*						Pos Early
100021131	402	63613	222938	Lipid	Fatty Acid Metabolism (Acyl Carnitine, Monounsaturated)	1882	NAMED		CCCCCCCC/C=C/C(OC(CC([O-])=O)C[N+](C)(C)C)=O	undecenoylcarnitine (C11:1)	undecenoylcarnitine (C11:1)						Pos Late
100021194	400	63155	221896	Xenobiotics	Food Component/Plant	5210	NAMED	XYUPSBLFPTWJLC-UHFFFAOYAM	OC(C(C)N([H])CC(O)=O)=O	N-carboxymethylalanine	N-carboxymethylalanine	106327-05-3	2044984			440119	Pos Early
100021196	400	64578	238259	Amino Acid	Urea cycle; Arginine and Proline Metabolism	507	NAMED	ZCIXWIPMALYWJT-UHFFFAOYAV	O=C(O)CN1C(C(O)=O)CCC1	carboxymethylproline	carboxymethylproline	5626-40-4	24216123			45116053	Pos Early
100021199	402	63060	221677	Lipid	Sterol	3224	NAMED	MKGZDUKUQPPHFM-LPJPOILFBQ	O=C1CC[C@]2(C)[C@]3([H])[C@](CCC2=C1)([H])[C@@]4([H])[C@@](CC3)(C)[C@]([C@@H](/C=C/[C@@H](CC)C(C)C)C)([H])CC4	stigmastadienone	stigmastadienone		4946289			249915307	Pos Late
100021220	305	63678	223092	Amino Acid	Methionine, Cysteine, SAM and Taurine Metabolism	476	NAMED		OC(CCC(NCCS(=O)(O)=O)=O)=O	succinoyltaurine	succinoyltaurine		20509456				Polar
100021236	402	63037	221209	Lipid	Sphingolipid Synthesis	3005	NAMED	CQKNELOTFUSOTP-HMTIOLNVBF	OC[C@@](N)([H])[C@@](O)([H])[C@]([H])(O)CCC/C=C/CCCCCCCCC	dehydrophytosphingosine*	dehydrophytosphingosine*		26333231	HMDB0038057		14757418	Pos Late
100021237	402	63038	221210	Lipid	Dihydroceramides	3014	NAMED	IEZRNEGTKRQRFV-LFBNJJMOBG	[H][C@](NC(CCCCCCCCCCCCCCCCC)=O)(CO)[C@@](O)([H])[C@H](O)CCCCCCCCCCCCCC	N-stearoyl-phytosphingosine (t18:0/18:0)*	N-stearoyl-phytosphingosine (t18:0/18:0)*		8074300			9898642	Pos Late
100021256	305	63342	222384	Xenobiotics	Benzoate Metabolism	4577	NAMED	ITPFIKQWNDGDLG-UHFFFAOYAE	Oc1cc(CCC(O)=O)cc(O)c1	3,5-dihydroxyphenylpropionate	3,5-dihydroxyphenylpropionate	26539-01-5	141878	HMDB0125533		161525	Polar
100021277	400	63160	221912	Amino Acid	Tryptophan Metabolism	285	NAMED	CGRRUFNHHQCLDZ-UHFFFAOYAS	Oc1ccc(C(O)=O)nc1	5-hydroxypicolinic acid	5-hydroxypicolinic acid	15069-92-8	236246			268740	Pos Early
100021372	305	63739	223275	Amino Acid	Methionine, Cysteine, SAM and Taurine Metabolism	449	NAMED		CSCCC(O)C(O)=O	2-hydroxy-4-(methylthio)butanoic acid	2-hydroxy-4-(methylthio)butanoic acid	583-91-5		HMDB0037115		11427	Polar
100021374	209	63191	221986	Lipid	Fatty Acid, Dicarboxylate	1694	NAMED		CCCCCC(CCCC(O)=O)CCCC(O)=O	branched chain 14:0 dicarboxylic acid**	branched chain 14:0 dicarboxylic acid**						Neg
100021376	209	63670	223072	Lipid	Fatty Acid Metabolism (Acyl Glycine)	1833	NAMED	IEWHONSDBIATGX-UHFFFAOYAN	CCCCCCCCCCCCCCC(O)CC(NCC(O)=O)=O	3-hydroxymargaroylglycine	3-hydroxymargaroylglycine		8720739			10545348	Neg
100021467	305	63264	222194	Partially Characterized Molecules	Partially Characterized Molecules	6424	NAMED			pentose acid*	pentose acid*			HMDB0000892	C00803	7991	Polar
100021474	209	63415	222551	Amino Acid	Leucine, Isoleucine and Valine Metabolism	337	NAMED	QRHYCLBYHIKSTA-UHFFFAOYAB	CCCC(NC(CC(C)C)C(O)=O)=O	N-butyryl-leucine	N-butyryl-leucine		14028016				Neg
100021478	400	64596	238817	Amino Acid	Histidine Metabolism	93	NAMED	MXETUSMIYKMMAT-UHFFFAOYAG	CN1C=NC=C1CC(O)C(O)=O	1-methyl-5-imidazolelactate	1-methyl-5-imidazolelactate	2022510-60-5	65563369				Pos Early
100021485	209	63399	222498	Xenobiotics	Food Component/Plant	4907	NAMED		O[C@@](C[C@H]1O)(C(O)=O)C[C@H]([C@H]1O)OC(/C=C/C(C=C2)=CC(OC)=C2O)=O	feruloylquinate (1)	feruloylquinate (1)						Neg
100021486	209	63400	222499	Xenobiotics	Food Component/Plant	4908	NAMED		O[C@@](C[C@H]1O)(C(O)=O)C[C@H]([C@H]1O)OC(/C=C/C(C=C2)=CC(OC)=C2O)=O	feruloylquinate (2)	feruloylquinate (2)						Neg
100021489	209	63403	222502	Xenobiotics	Food Component/Plant	4911	NAMED		O[C@@](C[C@H]1O)(C(O)=O)C[C@H]([C@H]1O)OC(/C=C/C(C=C2)=CC(OC)=C2O)=O	feruloylquinate (5)	feruloylquinate (5)			HMDB0030669	C02572	9799386	Neg
100021503	400	63854	223435	Amino Acid	Polyamine Metabolism	542	NAMED	YANFYYGANIYHGI-UHFFFAOYAJ	O=C(N)NCCCCN	N-carbamoylputrescine	N-carbamoylputrescine		488	HMDB0033458	C00436	502	Pos Early
100021504	400	63856	223471	Xenobiotics	Food Component/Plant	4877	NAMED	QYBCBMVQSCJMSA-VOMDNODZBT	O=C(NCCCCNCCCNC(/C=C/C1=CC=C(O)C=C1)=O)/C=C/C2=CC=C(O)C=C2	N1,N10-dicoumaroylspermidine	N1,N10-dicoumaroylspermidine		27471687	HMDB0033469		15270795	Pos Early
100021536	400	63728	223249	Amino Acid	Leucine, Isoleucine and Valine Metabolism	433	NAMED	APGLTERDKORUHK-LURJTMIEBR	CC([C@H](N(C)C)C(O)=O)C	N,N-dimethylvaline	N,N-dimethylvaline	2812-32-0	9183230			11008044	Pos Early
100021568	305	64194	236626	Lipid	Sterol	3203	NAMED	PIUZYOCNZPYXOA-UHFFFAOYAV	CC(C1CCC2C1(C)CCC3C2CC=C4C3(C)CCC(OS(=O)(O)=O)C4)CCCC(C)(O)C	25-hydroxycholesterol sulfate	25-hydroxycholesterol sulfate	884905-07-1	9880452			11705729	Polar
100021650	209	63607	222931	Lipid	Primary Bile Acid Metabolism	3458	NAMED		O[C@H]1[C@]2([H])[C@@](CC[C@@]3(C)[C@@]2([H])CC[C@]3([H])[C@H](C)CCC(O)=O)([H])[C@@]4(C)CC[C@@H](OS(=O)(O)=O)C[C@@]4([H])C1	chenodeoxycholic acid sulfate (1)	chenodeoxycholic acid sulfate (1)			HMDB0002522		21252308	Neg
100021652	209	63609	222933	Lipid	Primary Bile Acid Metabolism	3460	NAMED		O[C@H]1[C@]2([H])[C@@](CC[C@@]3(C)[C@@]2([H])CC[C@]3([H])[C@H](C)CCC(O)=O)([H])[C@@]4(C)CC[C@@H](OS(=O)(O)=O)C[C@@]4([H])C1	chenodeoxycholic acid sulfate (3)	chenodeoxycholic acid sulfate (3)			HMDB0002586		21252312	Neg
100021654	400	64505	238409	Peptide	Polypeptide	1084	NAMED	HCZXHQADHZIEJD-UHFFFAOYAE	O=C(NC(CC(C)C)C(NC(C)C(O)=O)=O)C(C)N	ala-leu-ala	ala-leu-ala		16108739			23080784	Pos Early
100021655	400	64506	238411	Peptide	Polypeptide	1083	NAMED	PNALXAODQKTNLV-UHFFFAOYAO	O=C(NC(C(C)CC)C(NC(C)C(O)=O)=O)C(C)N	ala-ile-ala	ala-ile-ala		16568580			18218408	Pos Early
100021656	209	64508	238515	Peptide	Polypeptide	1133	NAMED	IWADHXDXSQONEL-UHFFFAOYAO	O=C(NC(C(C)C)C(NC(C)C(O)=O)=O)C(C(C)C)N	val-val-ala	val-val-ala		16576091			18232571	Neg
100021709	209	63683	223108	Partially Characterized Molecules	Partially Characterized Molecules	6434	NAMED		OC(/C=C/CCCC(C)CCCC)=O	branched-chain, straight-chain, or cyclopropyl 12:1 fatty acid*	branched-chain, straight-chain, or cyclopropyl 12:1 fatty acid*						Neg
100021710	209	63684	223109	Lipid	Fatty Acid, Monohydroxy	2030	NAMED		OC(C(O)CCCCCCCCC(O)=O)=O	hydroxy-undecanedioate (OH-C11:0-DC)*	hydroxy-undecanedioate (OH-C11:0-DC)*						Neg
100021712	209	63688	223114	Lipid	Secondary Bile Acid Metabolism	3483	NAMED		O[C@H]1C[C@]2([H])[C@]([C@@]3([H])C[C@H](OS(O)(=O)=O)[C@@]4(C)[C@](CC[C@@]4([C@H](C)CCC(O)=O)[H])([H])[C@]3([H])CC2)(C)CC1	deoxycholic acid 12-sulfate*	deoxycholic acid 12-sulfate*						Neg
100021873	402	64528	238639	Lipid	Sphingolipid Synthesis	3008	NAMED		CCCCCCCCCCCCCCC[C@H]([C@@H](N)C)O	1-deoxysphinganine (m18:0)	1-deoxysphinganine (m18:0)	196497-48-0				9925886	Pos Late
100021918	209	64328	237314	Xenobiotics	Chemical	6178	NAMED		CC(C)(c1cc(C(C)(C)C)c(O)cc1)C	2,4-di-tert-butylphenol	2,4-di-tert-butylphenol	96-76-4					Neg
100021922	400	64281	236106	Amino Acid	Polyamine Metabolism	540	NAMED		NCCCCNC(CCC)=O	butyrylputrescine/isobutyrylputrescine	butyrylputrescine/isobutyrylputrescine						Pos Early
100021924	209	64285	236110	Partially Characterized Molecules	Partially Characterized Molecules	6437	NAMED			Flavone derivative C26H28O14 (1)*	Flavone derivative C26H28O14 (1)*						Neg
100021925	209	64286	236111	Partially Characterized Molecules	Partially Characterized Molecules	6438	NAMED			Flavone derivative C26H28O14 (2)*	Flavone derivative C26H28O14 (2)*						Neg
100021926	209	64287	236112	Partially Characterized Molecules	Partially Characterized Molecules	6439	NAMED			Flavone derivative C26H28O14 (3)*	Flavone derivative C26H28O14 (3)*						Neg
100021927	209	64288	236126	Partially Characterized Molecules	Partially Characterized Molecules	6440	NAMED			Flavone derivative C26H28O14 (4)*	Flavone derivative C26H28O14 (4)*						Neg
100021928	209	64292	236130	Partially Characterized Molecules	Partially Characterized Molecules	6441	NAMED			Flavone derivative C26H28O14 (5)*	Flavone derivative C26H28O14 (5)*						Neg
100021930	209	64291	236129	Partially Characterized Molecules	Partially Characterized Molecules	6443	NAMED			Flavone derivative C26H28O14 (7)*	Flavone derivative C26H28O14 (7)*						Neg
100022004	209	64404	237533	Partially Characterized Molecules	Partially Characterized Molecules	6445	NAMED			bilirubin degradation product, C16H18N2O5 (2)**	bilirubin degradation product, C16H18N2O5 (2)**						Neg
100022005	209	64409	237542	Partially Characterized Molecules	Partially Characterized Molecules	6446	NAMED			bilirubin degradation product, C17H18N2O4 (1)**	bilirubin degradation product, C17H18N2O4 (1)**						Neg
100022006	209	64407	237539	Partially Characterized Molecules	Partially Characterized Molecules	6447	NAMED			bilirubin degradation product, C17H18N2O4 (2)**	bilirubin degradation product, C17H18N2O4 (2)**						Neg
100022007	209	64408	237541	Partially Characterized Molecules	Partially Characterized Molecules	6448	NAMED			bilirubin degradation product, C17H18N2O4 (3)**	bilirubin degradation product, C17H18N2O4 (3)**						Neg
100022008	209	64405	237535	Partially Characterized Molecules	Partially Characterized Molecules	6449	NAMED			bilirubin degradation product, C17H20N2O5 (1)**	bilirubin degradation product, C17H20N2O5 (1)**						Neg
100022009	209	64406	237537	Partially Characterized Molecules	Partially Characterized Molecules	6450	NAMED			bilirubin degradation product, C17H20N2O5 (2)**	bilirubin degradation product, C17H20N2O5 (2)**						Neg
100022014	209	64414	237567	Partially Characterized Molecules	Partially Characterized Molecules	6451	NAMED			bilirubin degradation product, C16H18N2O5 (3)**	bilirubin degradation product, C16H18N2O5 (3)**						Neg
100022015	209	64415	237569	Partially Characterized Molecules	Partially Characterized Molecules	6452	NAMED			bilirubin degradation product, C16H18N2O5 (4)**	bilirubin degradation product, C16H18N2O5 (4)**						Neg
100022041	400	64571	238237	Peptide	Modified Peptides	1219	NAMED		O=C(N1CCCC1C([O-])=O)C2CCC[N+]2(C)C	N,N-dimethyl-pro-pro	N,N-dimethyl-pro-pro						Pos Early
999911612	209	47431	148921				UNNAMED			X-11612	X-11612						Neg
999911979	209	47508	149008				UNNAMED			X-11979	X-11979						Neg
999912007	209	46610	146372				UNNAMED			X-12007	X-12007						Neg
999912096	400	47686	157559				UNNAMED			X-12096	X-12096						Pos Early
999912097	400	47685	157558				UNNAMED			X-12097	X-12097						Pos Early
999912100	400	47687	157560				UNNAMED			X-12100	X-12100						Pos Early
999912101	400	47642	157543				UNNAMED			X-12101	X-12101						Pos Early
999912117	400	47695	157567				UNNAMED			X-12117	X-12117						Pos Early
999912379	209	46996	148249				UNNAMED			X-12379	X-12379						Neg
999912680	400	47437	157418				UNNAMED			X-12680	X-12680						Pos Early
999912822	209	46997	148250				UNNAMED			X-12822	X-12822						Neg
999912828	209	47947	150128				UNNAMED			X-12828	X-12828						Neg
999913007	209	47203	148680				UNNAMED			X-13007	X-13007						Neg
999913507	400	47439	157420				UNNAMED			X-13507	X-13507						Pos Early
999913723	209	47965	150161				UNNAMED			X-13723	X-13723						Neg
999914056	400	46632	157266				UNNAMED			X-14056	X-14056						Pos Early
999914254	209	47223	148700				UNNAMED			X-14254	X-14254						Neg
999914383	209	47230	148707				UNNAMED			X-14383	X-14383						Neg
999914392	209	47233	148710				UNNAMED			X-14392	X-14392						Neg
999914454	209	47239	148716				UNNAMED			X-14454	X-14454						Neg
999914904	209	47204	148681				UNNAMED			X-14904	X-14904						Neg
999915853	209	47266	148743				UNNAMED			X-15853	X-15853						Neg
999915956	209	47268	148745				UNNAMED			X-15956	X-15956						Neg
999916391	209	47277	148754				UNNAMED			X-16391	X-16391						Neg
999916580	400	47804	157625				UNNAMED			X-16580	X-16580						Pos Early
999916649	209	47992	150196				UNNAMED			X-16649	X-16649						Neg
999916938	209	46511	145598				UNNAMED			X-16938	X-16938						Neg
999917162	402	47806	160173				UNNAMED			X-17162	X-17162						Pos Late
999917438	209	46705	146667				UNNAMED			X-17438	X-17438						Neg
999917749	209	47283	148760				UNNAMED			X-17749	X-17749						Neg
999917852	209	47298	148775				UNNAMED			X-17852	X-17852						Neg
999917877	209	47307	148784				UNNAMED			X-17877	X-17877						Neg
999917919	209	47317	148794				UNNAMED			X-17919	X-17919						Neg
999917960	209	47320	148797				UNNAMED			X-17960	X-17960						Neg
999917969	209	47323	148800				UNNAMED			X-17969	X-17969						Neg
999918059	209	48039	150245				UNNAMED			X-18059	X-18059						Neg
999918410	209	47346	148823				UNNAMED			X-18410	X-18410						Neg
999919232	209	47353	148830				UNNAMED			X-19232	X-19232						Neg
999919452	209	47356	148833				UNNAMED			X-19452	X-19452						Neg
999919746	209	47357	148834				UNNAMED			X-19746	X-19746						Neg
999919751	209	47358	148835				UNNAMED			X-19751	X-19751						Neg
999919763	209	47359	148836				UNNAMED			X-19763	X-19763						Neg
999919924	209	47374	148851				UNNAMED			X-19924	X-19924						Neg
999919931	209	47380	148857				UNNAMED			X-19931	X-19931						Neg
999920100	209	47197	148675				UNNAMED			X-20100	X-20100						Neg
999920172	209	47196	148673				UNNAMED			X-20172	X-20172						Neg
999921283	400	46285	157146				UNNAMED			X-21283	X-21283						Pos Early
999921353	209	46398	145481				UNNAMED			X-21353	X-21353						Neg
999921788	209	46964	148217				UNNAMED			X-21788	X-21788						Neg
999921796	209	46972	148225				UNNAMED			X-21796	X-21796						Neg
999922142	209	47388	148865				UNNAMED			X-22142	X-22142						Neg
999922776	209	48081	150295				UNNAMED			X-22776	X-22776						Neg
999923060	209	48602	219708				UNNAMED			X-23060	X-23060						Neg
999923105	209	48650	154630				UNNAMED			X-23105	X-23105						Neg
999923109	209	48654	154634				UNNAMED			X-23109	X-23109						Neg
999923238	209	48934	160529				UNNAMED			X-23238	X-23238						Neg
999923267	209	48963	160558				UNNAMED			X-23267	X-23267						Neg
999923277	209	48973	160568				UNNAMED			X-23277	X-23277						Neg
999923287	209	48985	160581				UNNAMED			X-23287	X-23287						Neg
999923328	209	49028	160642				UNNAMED			X-23328	X-23328						Neg
999923337	209	49037	160652				UNNAMED			X-23337	X-23337						Neg
999923338	209	49038	160653				UNNAMED			X-23338	X-23338						Neg
999923339	209	49039	160654				UNNAMED			X-23339	X-23339						Neg
999923438	209	49298	160932				UNNAMED			X-23438	X-23438						Neg
999923456	209	49316	160950				UNNAMED			X-23456	X-23456						Neg
999923469	209	49329	160963				UNNAMED			X-23469	X-23469						Neg
999923470	209	49330	160964				UNNAMED			X-23470	X-23470						Neg
999923475	209	49335	160969				UNNAMED			X-23475	X-23475						Neg
999923479	209	49339	160973				UNNAMED			X-23479	X-23479						Neg
999923482	209	49342	160976				UNNAMED			X-23482	X-23482						Neg
999923557	209	49433	161094				UNNAMED			X-23557	X-23557						Neg
999923581	400	49457	161119				UNNAMED			X-23581	X-23581						Pos Early
999923587	400	49463	161125				UNNAMED			X-23587	X-23587						Pos Early
999923662	400	49539	161220				UNNAMED			X-23662	X-23662						Pos Early
999923728	400	49626	161435				UNNAMED			X-23728	X-23728						Pos Early
999923732	400	49630	161448				UNNAMED			X-23732	X-23732						Pos Early
999923737	400	49635	161453				UNNAMED			X-23737	X-23737						Pos Early
999923748	400	49646	161465				UNNAMED			X-23748	X-23748						Pos Early
999923752	402	49650	161470				UNNAMED			X-23752	X-23752						Pos Late
999923753	402	49651	161471				UNNAMED			X-23753	X-23753						Pos Late
999923764	402	49662	161483				UNNAMED			X-23764	X-23764						Pos Late
999923767	402	49665	161486				UNNAMED			X-23767	X-23767						Pos Late
999923782	402	49681	161533				UNNAMED			X-23782	X-23782						Pos Late
999923911	209	49819	161753				UNNAMED			X-23911	X-23911						Neg
999924027	402	52056	164000				UNNAMED			X-24027	X-24027						Pos Late
999924137	209	52166	164110				UNNAMED			X-24137	X-24137						Neg
999924210	402	52246	164264				UNNAMED			X-24210	X-24210						Pos Late
999924246	400	52289	164317				UNNAMED			X-24246	X-24246						Pos Early
999924359	209	52555	165282				UNNAMED			X-24359	X-24359						Neg
999924408	400	52637	165390				UNNAMED			X-24408	X-24408						Pos Early
999924425	400	52655	165410				UNNAMED			X-24425	X-24425						Pos Early
999924456	400	52773	165608				UNNAMED			X-24456	X-24456						Pos Early
999924474	400	52791	165630				UNNAMED			X-24474	X-24474						Pos Early
999924609	209	53024	165966				UNNAMED			X-24609	X-24609						Neg
999924635	209	53063	166450				UNNAMED			X-24635	X-24635						Neg
999924658	209	53086	166473				UNNAMED			X-24658	X-24658						Neg
999924659	209	53087	166474				UNNAMED			X-24659	X-24659						Neg
999924660	209	53088	166475				UNNAMED			X-24660	X-24660						Neg
999924663	209	53091	166478				UNNAMED			X-24663	X-24663						Neg
999924664	209	53092	166479				UNNAMED			X-24664	X-24664						Neg
999924665	209	53093	166480				UNNAMED			X-24665	X-24665						Neg
999924668	209	53096	166483				UNNAMED			X-24668	X-24668						Neg
999924669	209	53097	166484				UNNAMED			X-24669	X-24669						Neg
999924670	209	53098	166485				UNNAMED			X-24670	X-24670						Neg
999924672	209	53100	166487				UNNAMED			X-24672	X-24672						Neg
999924674	209	53102	166489				UNNAMED			X-24674	X-24674						Neg
999924675	209	53103	166490				UNNAMED			X-24675	X-24675						Neg
999924677	400	53105	166492				UNNAMED			X-24677	X-24677						Pos Early
999924683	400	53111	166498				UNNAMED			X-24683	X-24683						Pos Early
999924707	209	53135	166522				UNNAMED			X-24707	X-24707						Neg
999924713	209	53141	166528				UNNAMED			X-24713	X-24713						Neg
999924729	400	53158	166545				UNNAMED			X-24729	X-24729						Pos Early
999924853	209	54881	207768				UNNAMED			X-24853	X-24853						Neg
999924854	209	54882	207769				UNNAMED			X-24854	X-24854						Neg
999924989	209	57858	214073				UNNAMED			X-24989	X-24989						Neg
999925010	209	61532	217787				UNNAMED			X-25010	X-25010						Neg
999925053	209	61617	217882				UNNAMED			X-25053	X-25053						Neg
999925057	209	61621	217886				UNNAMED			X-25057	X-25057						Neg
999925076	209	61640	217905				UNNAMED			X-25076	X-25076						Neg
999925109	400	61682	217977				UNNAMED			X-25109	X-25109						Pos Early
999925111	400	61684	217979				UNNAMED			X-25111	X-25111						Pos Early
999925212	402	62393	219540				UNNAMED			X-25212	X-25212						Pos Late
999925247	209	62464	219705				UNNAMED			X-25247	X-25247						Neg
999925326	209	62619	220118				UNNAMED			X-25326	X-25326						Neg
999925433	209	62749	220316				UNNAMED			X-25433	X-25433						Neg
999925435	209	62751	220318				UNNAMED			X-25435	X-25435						Neg
999925477	209	62901	220753				UNNAMED			X-25477	X-25477						Neg
999925487	209	62911	220763				UNNAMED			X-25487	X-25487						Neg
999925489	209	62913	220765				UNNAMED			X-25489	X-25489						Neg
999925490	209	62914	220766				UNNAMED			X-25490	X-25490						Neg
999925492	400	62926	220782				UNNAMED			X-25492	X-25492						Pos Early
999925493	400	62927	220783				UNNAMED			X-25493	X-25493						Pos Early
999925501	209	62935	220803				UNNAMED			X-25501	X-25501						Neg
999925502	209	62936	220804				UNNAMED			X-25502	X-25502						Neg
999925509	209	62943	220811				UNNAMED			X-25509	X-25509						Neg
999925511	209	62945	220813				UNNAMED			X-25511	X-25511						Neg
999925518	209	62962	220851				UNNAMED			X-25518	X-25518						Neg
999925520	400	62964	220853				UNNAMED			X-25520	X-25520						Pos Early
999925521	400	62965	220854				UNNAMED			X-25521	X-25521						Pos Early
999925522	400	62966	220855				UNNAMED			X-25522	X-25522						Pos Early
999925532	209	63031	221203				UNNAMED			X-25532	X-25532						Neg
999925533	209	63032	221204				UNNAMED			X-25533	X-25533						Neg
999925534	209	63033	221205				UNNAMED			X-25534	X-25534						Neg
999925535	209	63034	221206				UNNAMED			X-25535	X-25535						Neg
999925536	209	63035	221207				UNNAMED			X-25536	X-25536						Neg
999925537	209	63036	221208				UNNAMED			X-25537	X-25537						Neg
999925563	400	63098	221739				UNNAMED			X-25563	X-25563						Pos Early
999925688	209	63457	222653				UNNAMED			X-25688	X-25688						Neg
999925709	209	63478	222674				UNNAMED			X-25709	X-25709						Neg
999925710	209	63479	222675				UNNAMED			X-25710	X-25710						Neg
999925838	209	63704	223207				UNNAMED			X-25838	X-25838						Neg
999925854	400	63720	223223				UNNAMED			X-25854	X-25854						Pos Early
999925940	209	63891	223698				UNNAMED			X-25940	X-25940						Neg
999925947	209	63898	223705				UNNAMED			X-25947	X-25947						Neg
999925948	400	63899	223706				UNNAMED			X-25948	X-25948						Pos Early
999925950	400	63901	223727				UNNAMED			X-25950	X-25950						Pos Early
999925953	400	63904	223730				UNNAMED			X-25953	X-25953						Pos Early
999925955	400	63906	223732				UNNAMED			X-25955	X-25955						Pos Early
999925957	400	63908	223734				UNNAMED			X-25957	X-25957						Pos Early
999925958	400	63909	223735				UNNAMED			X-25958	X-25958						Pos Early
999926099	209	64374	237447				UNNAMED			X-26099	X-26099						Neg
999926101	209	64376	237449				UNNAMED			X-26101	X-26101						Neg
999926125	400	64646	239287				UNNAMED			X-26125	X-26125						Pos Early
999926127	209	64650	239306				UNNAMED			X-26127	X-26127						Neg

## Sheet: Sample Meta Data
PARENT_SAMPLE_NAME	CLIENT_IDENTIFIER	NEG	POLAR	POS EARLY	POS LATE	BOX_NUMBER	CLIENT_MATRIX	CLIENT_SAMPLE_ID	CLIENT_SAMPLE_NUMBER	GROUP_NAME	GROUP_NUMBER	MASS_EXTRACTED	SAMPLE_AMOUNT	SAMPLE_AMOUNT_UNITS	SAMPLE_BOX_LOCATION	SAMPLE_DESCRIPTION
EMOR-00698	FB06212759	193323	193327	193319	193315	EMOR-02-20TBD 4 of 4	Feces	141-1-1	1	HC-C/EBPß Tg	3	2	0.1324	g	A1	HC-1 treated Tg
EMOR-00699	FB06212604	193323	193327	193319	193315	EMOR-02-20TBD 4 of 4	Feces	141-2-1	2	HC-C/EBPß Tg	3	2	0.1218	g	A2	HC-1 treated Tg
EMOR-00700	FB06212603	193323	193327	193319	193315	EMOR-02-20TBD 4 of 4	Feces	141-2-4	3	HC-C/EBPß Tg	3	2	0.1215	g	A3	HC-1 treated Tg
EMOR-00701	FB06212803	193323	193327	193319	193315	EMOR-02-20TBD 4 of 4	Feces	142-1-1	4	HC-C/EBPß Tg	3	2	0.1072	g	A4	HC-2 treated Tg
EMOR-00702	FB06212674	193323	193327	193319	193315	EMOR-02-20TBD 4 of 4	Feces	142-1-2	5	HC-C/EBPß Tg	3	2	0.1305	g	A5	HC-2 treated Tg
EMOR-00703	FB06212669	193323	193327	193319	193315	EMOR-02-20TBD 4 of 4	Feces	142-2-2	6	HC-C/EBPß Tg	3	2	0.1418	g	A6	HC-2 treated Tg
EMOR-00704	FB06212691	193323	193327	193319	193315	EMOR-02-20TBD 4 of 4	Feces	140-2-1	7	AD-C/EBPß Tg	4	2	0.1407	g	B1	AD-1 treated Tg
EMOR-00705	FB06212623	193323	193327	193319	193315	EMOR-02-20TBD 4 of 4	Feces	140-2-2	8	AD-C/EBPß Tg	4	2	0.1261	g	B2	AD-1 treated Tg
EMOR-00706	FB06212746	193323	193327	193319	193315	EMOR-02-20TBD 4 of 4	Feces	140-1-1	9	AD-C/EBPß Tg	4	2	0.1069	g	B3	AD-1 treated Tg
EMOR-00707	FB06212750	193323	193327	193319	193315	EMOR-02-20TBD 4 of 4	Feces	144-1-1	10	AD-C/EBPß Tg	4	2	0.1103	g	B4	AD-2 treated Tg
EMOR-00708	FB06212683	193323	193327	193319	193315	EMOR-02-20TBD 4 of 4	Feces	144-1-2	11	AD-C/EBPß Tg	4	2	0.1181	g	B5	AD-2 treated Tg
EMOR-00709	FB06212658	193323	193327	193319	193315	EMOR-02-20TBD 4 of 4	Feces	144-2-1	12	AD-C/EBPß Tg	4	2	0.1411	g	B6	AD-2 treated Tg

## Sheet: Peak Area Data
PARENT_SAMPLE_NAME	30	35	49	50	54	55	62	71	92	93	98	112	136	144	171	172	179	180	182	187	189	192	194	209	211	212	213	218	229	231	232	234	240	241	244	250	251	252	266	267	275	278	279	282	297	298	302	306	310
EMOR-00698	1256760	549066	698721	4250784	23032065	4689820	2305568	85368		1820435	2129495	10217419	41904696	2554568	34426290	10772634	1256416	2967528570	242785	11375422	14979873	6816636	3032613			750965	412082		55472731	446783134	353492	109593401	42297545	2500605	4765605	1518424		95954835	8762172	8588572	2394679	2253875	208883	73008	5441822			68301	1062855
EMOR-00699	585675	867881	11484937	28079124	576094	6772700	2874875		1401874	4711649	716783	22397614	355842730	583734	153812182	1930482	2385083	473110063	456496	40083689	6148658	66414241	11662767	52651	174746	2133222	908683		10914512	335874446	1791084	130069933	2640244	970511	35110664	544864		28776095	10785884	100693160	1738742	2719589	247648	74813	6043994	173574	807218077		685119
EMOR-00700	581337	369642	595540	1196890	1394662		3934866	153035	861131	1361430	1376962	3072808	105035551	1196077	98873533	18206810	1998665	1254482904	221891	2243559	1956325	6070599	976967	135665	670678	87186	84560		46243776	57812523		24572288	1408463	620612	2984430	984039		47572090	12191222	6693200	9683369	552458		64931	18619962	101880	321552558		96564
EMOR-00701	514242	3260994	582759	24811556	633641	1455516	3669856		2384997	17703002	2283482	12654732	11279783	834830	53238538	31653777	2265944	5647455699		13811818	6966911	2424853	4303475	184635	194205	5124532	292371	43937	127508096	1086769719	829580	117926414	6528905	2631232	2547935	110672		69661254	8741798	32880385	2479054	1707984	396066	291922	9307597		34311966		366065
EMOR-00702	588426	2624995	214757	24975342	487958	1985528	2345485	71830	1472015	27965497	2858739	13716438	60837257	299844	56584074	19171947	1274241	5236911938		2208327	4687070	1703403	4488467	234565	162424	1967787	422292		97651193	652260472	886445	130073328	9112677	4315548	1973840	402709		157377524	8732679	41656137	1772645	2420925	259573	367487	6983850	71271	40520410		650676
EMOR-00703	312777	933644	3827627	7632774	3964796		3877210		1456106	4768379	116822	1908538	81262653	2394339	191447188	11931423	4891594	1100606971	231201	69548061	7637341	64311853	1290953	117494	2923994		565369		45334470	27891686		48924506	479005	1170689	6161313	2569205	33209	48304704	20696802	56919848	3363920	640737	22352	676956	37500377	121752	467708992	246168	212720
EMOR-00704	680176	965259	646361	12632900	441154	2019179	5175876	106994	373252	2287586	2294629	9362305	160345290	534771	118577380	15531362	2995903	6111109608	219617	3863214	18009243	8981156	12805535	440820	9892197	1429193	316358		187701574	308759019	820307	95180884	5648131	1446527	4031062	1433261	171169	291216816	16946864	48872799	5527947	4119283	66111	569028	14786593	1313387	653137243	279959	997042
EMOR-00705	808549	434122	526202	13272410	658918	2848823	9247514		921848	1121665	2729809	3763131	30336939	363884	125329111	7764563	3080910	4259360470	209471	4141824	4716144	7049978	2882698	653814	6929692	1155481	495047		223420847	6785465	302910	43572070	10992249	423545	3162718	1070667	290294	56589951	18950651	47977248	1497659	2513333		1335200	22658650	1093609	500244699	244069	449171
EMOR-00706	1043619		10980251	8733822	22876206	10307973	3708169	151164	887626	4533928	2287931	3046662	19890572	4165710	54845089	6643800	1484595	2761226522	328690	10096803	2906615	27627019	7909116	75778		675496	125180		43130703	238647567	200134	44826426	12283257	1790234	4380147	577804		67662291	9033134	48600539	92509533	1233981	77931	76859	10591395	55709	6570478		381975
EMOR-00707	1253551	629672	2258327	15449707		6619385	2474789		1566634	79149845	1514266	6618932	16540566	756419	33371282	18308603	1416865	9514038045	430067	8550136	3937053	7569717	7162083			1394956	587755	1106114	223146484	625027075	446853	58721273	2066855	1470278	5050151	676835		82901233	11216888	32223232	229920573	1987506	90669	76804	8887018		14240487		561693
EMOR-00708	644694	481076	2401208	16701374		1463804	2739769		1576433	64144377	1437418	7743626	11820185	1295930	33568521	10542193	1129265	5889365694	225049	8005438	4629595	5897890	7927486		83171	1788276	578418	534892	162374829	470231615	522983	89912112	1795369	1294832	5565474	754279		96607183	9835314	36023621	246987525	2146268	168590	50753	7380141		6540648		821024
EMOR-00709	122249	401518	3221421	3905853	1108360		2151808	124317	993632	2799902	373906	1128532	91404668	2092799	74284038	19151171	1562883	816632821	290708	3628973	1247691	4226844	707551	76477	8806981				31211794	12920730		19611465	248164	825368	2700661	353570	111891	19385902	9809878	3572511	3163660	463186		97317	41568374	193316	1507980509	108363
[truncated: 977 more columns]

## Sheet: Batch-normalized Data
PARENT_SAMPLE_NAME	30	35	49	50	54	55	62	71	92	93	98	112	136	144	171	172	179	180	182	187	189	192	194	209	211	212	213	218	229	231	232	234	240	241	244	250	251	252	266	267	275	278	279	282	297	298	302	306	310
EMOR-00698	2.03834	0.871987	0.47258	0.328179	26.065	1.64623	0.704557	0.738123		0.393796	1.16884	1.42279	0.815727	2.51569	0.526122	0.784526	0.705545	0.821246	1.02444	1.37421	3.18612	0.983172	0.689862			0.531817	0.975822		0.724547	1.38616	0.675915	1.47468	10.2065	1.82435	1.13316	2.12202		1.3975	0.849822	0.221128	0.733711	1.09047	1.239	0.838324	0.546944			0.279843	1.89223
EMOR-00699	0.949908	1.37831	7.76784	2.16783	0.651956	2.37737	0.878531		1	1.01922	0.39343	3.11889	6.92692	0.574851	2.35064	0.140589	1.33935	0.13093	1.9262	4.84232	1.30778	9.57901	2.65306	0.388096	0.260551	1.5107	2.15179		0.142558	1.04206	3.42475	1.75021	0.637096	0.708051	8.34854	0.761454		0.419099	1.0461	2.59252	0.532737	1.31579	1.46894	0.859051	0.607467	1.17547	2.51038		1.21974
EMOR-00700	0.942872	0.587039	0.402794	0.092405	1.57832		1.20245	1.3232	0.614271	0.294504	0.755792	0.427891	2.04465	1.17787	1.51104	1.32593	1.12236	0.347171	0.936277	0.271034	0.416097	0.87557	0.222241	1	1	0.0617432	0.200241		0.604005	0.179366		0.330643	0.339865	0.452777	0.709632	1.37521		0.692847	1.1824	0.172328	2.96691	0.26729		0.745579	1.87145	0.689949	1		0.171916
EMOR-00701	0.83405	5.17888	0.394149	1.91556	0.717081	0.510918	1.12147		1.70129	3.82951	1.25337	1.76218	0.219575	0.822125	0.813621	2.30521	1.27245	1.5629		1.66854	1.48181	0.34974	0.978959	1.36096	0.289565	3.62908	0.692343	0.0821418	1.66542	3.37174	1.58625	1.58681	1.57544	1.91966	0.605843	0.154666		1.01456	0.847846	0.846562	0.759563	0.826356	2.34929	3.35203	0.935484		0.106707		0.651717
EMOR-00702	0.954369	4.16883	0.145251	1.9282	0.552214	0.696964	0.716755	0.621069	1.05003	6.04949	1.56911	1.91003	1.18427	0.295281	0.86475	1.39621	0.715555	1.44929		0.266777	0.996908	0.245684	1.02104	1.729	0.242179	1.39354	1		1.27545	2.02366	1.69498	1.75026	2.19891	3.14847	0.469336	0.562791		2.29207	0.846961	1.07251	0.543125	1.17129	1.53967	4.21972	0.70193	0.48266	0.126015		1.15842
EMOR-00703	0.507294	1.48275	2.58882	0.589283	4.4869		1.18483		1.03869	1.03149	0.0641217	0.265766	1.58188	2.3579	2.9258	0.868916	2.74689	0.304587	0.97556	8.40177	1.62441	9.27578	0.293667	0.86606	4.35976		1.33881		0.592128	0.086535		0.658325	0.115585	0.854094	1.46502	3.5905	0.234643	0.703517	2.00733	1.4655	1.03068	0.310001	0.132582	7.77324	3.76907	0.824526	1.45453	1.0086	0.378712
EMOR-00704	1.10318	1.53296	0.437166	0.975314	0.499247	0.708777	1.58169	0.925109	0.266252	0.49485	1.25948	1.30371	3.12132	0.526633	1.81217	1.13108	1.68236	1.69121	0.926681	0.466696	3.83044	1.29536	2.91302	3.24933	14.7495	1.01212	0.749145		2.45163	0.957937	1.56852	1.28075	1.3629	1.05534	0.958498	2.003	1.20942	4.24132	1.64364	1.25831	1.69372	1.99299	0.392141	6.53394	1.48617	8.89449	2.0312	1.14705	1.77507
EMOR-00705	1.31139	0.689441	0.355897	1.02469	0.745687	1	2.82594		0.657583	0.242638	1.49835	0.52402	0.590546	0.358346	1.91535	0.565461	1.7301	1.17875	0.88387	0.500354	1.00309	1.01683	0.655759	4.81933	10.3324	0.818286	1.17229		2.91817	0.0210522	0.579197	0.586303	2.65245	0.309004	0.752025	1.49627	2.05111	0.824184	1.83798	1.23526	0.458871	1.216		15.3316	2.27737	7.40611	1.55572	1	0.799673
EMOR-00706	1.69265		7.42649	0.674288	25.8886	3.61833	1.13318	1.30702	0.633171	0.980778	1.25581	0.424251	0.387195	4.10231	0.838173	0.48384	0.83368	0.764154	1.38692	1.21975	0.618217	3.98468	1.79917	0.558567		0.478371	0.29643		0.563344	0.740413	0.382678	0.603181	2.96397	1.30609	1.0415	0.807488		0.985443	0.876102	1.25131	28.3442	0.597024	0.462252	0.882544	1.06452	0.377271	0.0204336		0.680042
EMOR-00707	2.03314	1	1.52742	1.19278		2.32355	0.756269		1.11753	17.1217	0.831156	0.921693	0.321983	0.744908	0.509999	1.33334	0.795646	2.63296	1.81468	1.0329	0.837385	1.09179	1.62924			0.987877	1.39182	2.06792	2.91459	1.93917	0.854431	0.790149	0.498736	1.07266	1.20081	0.945886		1.20739	1.0879	0.829643	70.4459	0.961594	0.537808	0.881913	0.893213		0.0442867		1
EMOR-00708	1.04563	0.76401	1.62406	1.28942		0.513828	0.837244		1.12452	13.8757	0.788975	1.07831	0.230095	1.27621	0.513013	0.767744	0.634143	1.62985	0.949602	0.967099	0.984684	0.85066	1.80335		0.12401	1.26642	1.36971	1	2.12083	1.45891	1	1.20985	0.433226	0.944664	1.32335	1.05411		1.407	0.953903	0.927491	75.6751	1.03841	1	0.582778	0.74176		0.0203408		1.4617
EMOR-00709	0.198276	0.637662	2.17881	0.301548	1.25431		0.65757	1.07489	0.708788	0.605674	0.205231	0.157149	1.77931	2.06095	1.13525	1.3947	0.877643	0.225998	1.22665	0.438399	0.265375	0.609643	0.160954	0.563719	13.1315				0.407667	0.0400871		0.26389	0.0598824	0.60216	0.642158	0.494119	0.790582	0.282339	0.951436	0.0919805	0.969321	0.224098		1.11746	4.17794	1.30917	4.68969	0.443985
[truncated: 977 more columns]

## Sheet: Batch-norm Imputed Data
PARENT_SAMPLE_NAME	30	35	49	50	54	55	62	71	92	93	98	112	136	144	171	172	179	180	182	187	189	192	194	209	211	212	213	218	229	231	232	234	240	241	244	250	251	252	266	267	275	278	279	282	297	298	302	306	310
EMOR-00698	2.03834	0.871987	0.47258	0.328179	26.065	1.64623	0.704557	0.738123	0.266252	0.393796	1.16884	1.42279	0.815727	2.51569	0.526122	0.784526	0.705545	0.821246	1.02444	1.37421	3.18612	0.983172	0.689862	0.388096	0.12401	0.531817	0.975822	0.0821418	0.724547	1.38616	0.675915	1.47468	10.2065	1.82435	1.13316	2.12202	0.234643	1.3975	0.849822	0.221128	0.733711	1.09047	1.239	0.838324	0.546944	0.377271	0.0203408	0.279843	1.89223
EMOR-00699	0.949908	1.37831	7.76784	2.16783	0.651956	2.37737	0.878531	0.621069	1	1.01922	0.39343	3.11889	6.92692	0.574851	2.35064	0.140589	1.33935	0.13093	1.9262	4.84232	1.30778	9.57901	2.65306	0.388096	0.260551	1.5107	2.15179	0.0821418	0.142558	1.04206	3.42475	1.75021	0.637096	0.708051	8.34854	0.761454	0.234643	0.419099	1.0461	2.59252	0.532737	1.31579	1.46894	0.859051	0.607467	1.17547	2.51038	0.279843	1.21974
EMOR-00700	0.942872	0.587039	0.402794	0.092405	1.57832	0.510918	1.20245	1.3232	0.614271	0.294504	0.755792	0.427891	2.04465	1.17787	1.51104	1.32593	1.12236	0.347171	0.936277	0.271034	0.416097	0.87557	0.222241	1	1	0.0617432	0.200241	0.0821418	0.604005	0.179366	0.382678	0.330643	0.339865	0.452777	0.709632	1.37521	0.234643	0.692847	1.1824	0.172328	2.96691	0.26729	0.132582	0.745579	1.87145	0.689949	1	0.279843	0.171916
EMOR-00701	0.83405	5.17888	0.394149	1.91556	0.717081	0.510918	1.12147	0.621069	1.70129	3.82951	1.25337	1.76218	0.219575	0.822125	0.813621	2.30521	1.27245	1.5629	0.88387	1.66854	1.48181	0.34974	0.978959	1.36096	0.289565	3.62908	0.692343	0.0821418	1.66542	3.37174	1.58625	1.58681	1.57544	1.91966	0.605843	0.154666	0.234643	1.01456	0.847846	0.846562	0.759563	0.826356	2.34929	3.35203	0.935484	0.377271	0.106707	0.279843	0.651717
EMOR-00702	0.954369	4.16883	0.145251	1.9282	0.552214	0.696964	0.716755	0.621069	1.05003	6.04949	1.56911	1.91003	1.18427	0.295281	0.86475	1.39621	0.715555	1.44929	0.88387	0.266777	0.996908	0.245684	1.02104	1.729	0.242179	1.39354	1	0.0821418	1.27545	2.02366	1.69498	1.75026	2.19891	3.14847	0.469336	0.562791	0.234643	2.29207	0.846961	1.07251	0.543125	1.17129	1.53967	4.21972	0.70193	0.48266	0.126015	0.279843	1.15842
EMOR-00703	0.507294	1.48275	2.58882	0.589283	4.4869	0.510918	1.18483	0.621069	1.03869	1.03149	0.0641217	0.265766	1.58188	2.3579	2.9258	0.868916	2.74689	0.304587	0.97556	8.40177	1.62441	9.27578	0.293667	0.86606	4.35976	0.0617432	1.33881	0.0821418	0.592128	0.086535	0.382678	0.658325	0.115585	0.854094	1.46502	3.5905	0.234643	0.703517	2.00733	1.4655	1.03068	0.310001	0.132582	7.77324	3.76907	0.824526	1.45453	1.0086	0.378712
EMOR-00704	1.10318	1.53296	0.437166	0.975314	0.499247	0.708777	1.58169	0.925109	0.266252	0.49485	1.25948	1.30371	3.12132	0.526633	1.81217	1.13108	1.68236	1.69121	0.926681	0.466696	3.83044	1.29536	2.91302	3.24933	14.7495	1.01212	0.749145	0.0821418	2.45163	0.957937	1.56852	1.28075	1.3629	1.05534	0.958498	2.003	1.20942	4.24132	1.64364	1.25831	1.69372	1.99299	0.392141	6.53394	1.48617	8.89449	2.0312	1.14705	1.77507
EMOR-00705	1.31139	0.689441	0.355897	1.02469	0.745687	1	2.82594	0.621069	0.657583	0.242638	1.49835	0.52402	0.590546	0.358346	1.91535	0.565461	1.7301	1.17875	0.88387	0.500354	1.00309	1.01683	0.655759	4.81933	10.3324	0.818286	1.17229	0.0821418	2.91817	0.0210522	0.579197	0.586303	2.65245	0.309004	0.752025	1.49627	2.05111	0.824184	1.83798	1.23526	0.458871	1.216	0.132582	15.3316	2.27737	7.40611	1.55572	1	0.799673
EMOR-00706	1.69265	0.587039	7.42649	0.674288	25.8886	3.61833	1.13318	1.30702	0.633171	0.980778	1.25581	0.424251	0.387195	4.10231	0.838173	0.48384	0.83368	0.764154	1.38692	1.21975	0.618217	3.98468	1.79917	0.558567	0.12401	0.478371	0.29643	0.0821418	0.563344	0.740413	0.382678	0.603181	2.96397	1.30609	1.0415	0.807488	0.234643	0.985443	0.876102	1.25131	28.3442	0.597024	0.462252	0.882544	1.06452	0.377271	0.0204336	0.279843	0.680042
EMOR-00707	2.03314	1	1.52742	1.19278	0.499247	2.32355	0.756269	0.621069	1.11753	17.1217	0.831156	0.921693	0.321983	0.744908	0.509999	1.33334	0.795646	2.63296	1.81468	1.0329	0.837385	1.09179	1.62924	0.388096	0.12401	0.987877	1.39182	2.06792	2.91459	1.93917	0.854431	0.790149	0.498736	1.07266	1.20081	0.945886	0.234643	1.20739	1.0879	0.829643	70.4459	0.961594	0.537808	0.881913	0.893213	0.377271	0.0442867	0.279843	1
EMOR-00708	1.04563	0.76401	1.62406	1.28942	0.499247	0.513828	0.837244	0.621069	1.12452	13.8757	0.788975	1.07831	0.230095	1.27621	0.513013	0.767744	0.634143	1.62985	0.949602	0.967099	0.984684	0.85066	1.80335	0.388096	0.12401	1.26642	1.36971	1	2.12083	1.45891	1	1.20985	0.433226	0.944664	1.32335	1.05411	0.234643	1.407	0.953903	0.927491	75.6751	1.03841	1	0.582778	0.74176	0.377271	0.0203408	0.279843	1.4617
EMOR-00709	0.198276	0.637662	2.17881	0.301548	1.25431	0.510918	0.65757	1.07489	0.708788	0.605674	0.205231	0.157149	1.77931	2.06095	1.13525	1.3947	0.877643	0.225998	1.22665	0.438399	0.265375	0.609643	0.160954	0.563719	13.1315	0.0617432	0.200241	0.0821418	0.407667	0.0400871	0.382678	0.26389	0.0598824	0.60216	0.642158	0.494119	0.790582	0.282339	0.951436	0.0919805	0.969321	0.224098	0.132582	1.11746	4.17794	1.30917	4.68969	0.443985	0.171916
[truncated: 977 more columns]

## Sheet: Log Transformed Data
PARENT_SAMPLE_NAME	30	35	49	50	54	55	62	71	92	93	98	112	136	144	171	172	179	180	182	187	189	192	194	209	211	212	213	218	229	231	232	234	240	241	244	250	251	252	266	267	275	278	279	282	297	298	302	306	310
EMOR-00698	0.712137	-0.13698	-0.749548	-1.1142	3.26059	0.498488	-0.350186	-0.303645	-1.32331	-0.931923	0.156016	0.352617	-0.203675	0.922548	-0.642222	-0.242676	-0.348785	-0.196932	0.0241457	0.317879	1.1588	-0.0169708	-0.371264	-0.946503	-2.08739	-0.631456	-0.0244747	-2.49931	-0.322209	0.326539	-0.391688	0.388442	2.32302	0.601226	0.125006	0.752367	-1.44969	0.334685	-0.162729	-1.50902	-0.30964	0.0866073	0.214305	-0.17635	-0.603408	-0.974791	-3.89512	-1.27353	0.637759
EMOR-00699	-0.0513906	0.320856	2.04999	0.773726	-0.427778	0.865994	-0.129504	-0.476314	0	0.0190399	-0.932851	1.13748	1.93542	-0.553645	0.854689	-1.96191	0.292186	-2.03309	0.655549	1.57739	0.268329	2.25957	0.975713	-0.946503	-1.34496	0.412574	0.766299	-2.49931	-1.94801	0.0412027	1.23103	0.559737	-0.450835	-0.345239	2.12209	-0.272525	-1.44969	-0.869648	0.0450658	0.95263	-0.629727	0.274437	0.384539	-0.151927	-0.498457	0.161671	0.920433	-1.27353	0.198637
EMOR-00700	-0.058825	-0.532664	-0.909331	-2.38157	0.456359	-0.671545	0.184364	0.280051	-0.487319	-1.22246	-0.27999	-0.848886	0.715226	0.163712	0.412799	0.282111	0.115431	-1.05794	-0.0658443	-1.30551	-0.876837	-0.13288	-1.50399	0	0	-2.78477	-1.60824	-2.49931	-0.504173	-1.71833	-0.960562	-1.10672	-1.07921	-0.792356	-0.343009	0.318604	-1.44969	-0.366946	0.167544	-1.75836	1.08752	-1.31942	-2.02055	-0.293594	0.626712	-0.371137	0	-1.27353	-1.76075
EMOR-00701	-0.181462	1.64459	-0.931026	0.650009	-0.332566	-0.671545	0.114639	-0.476314	0.531388	1.34274	0.225832	0.566554	-1.51606	-0.195862	-0.20626	0.835173	0.240943	0.446544	-0.123445	0.511949	0.393268	-1.05057	-0.0212656	0.308192	-1.23937	1.28898	-0.367673	-2.49931	0.510079	1.21543	0.461371	0.461725	0.454532	0.652146	-0.501135	-1.86649	-1.44969	0.0144517	-0.165057	-0.166571	-0.275012	-0.19073	0.854111	1.20957	-0.0666909	-0.974791	-2.23767	-1.27353	-0.428145
EMOR-00702	-0.0467045	1.42764	-1.92929	0.656588	-0.593819	-0.361021	-0.333021	-0.476314	0.0488223	1.79997	0.450511	0.647117	0.169129	-1.21983	-0.145315	0.333763	-0.334697	0.371071	-0.123445	-1.32134	-0.00309671	-1.40371	0.0208228	0.547544	-1.41808	0.33185	0	-2.49931	0.243302	0.704909	0.52767	0.559763	0.78796	1.14692	-0.756437	-0.574847	-1.44969	0.829455	-0.1661	0.0700012	-0.610416	0.158106	0.431568	1.43977	-0.353922	-0.728443	-2.07136	-1.27353	0.147056
EMOR-00703	-0.678665	0.393896	0.951201	-0.528849	1.50116	-0.671545	0.169603	-0.476314	0.0379558	0.0310083	-2.74697	-1.32514	0.458613	0.857772	1.07357	-0.140509	1.01047	-1.1888	-0.0247431	2.12844	0.485145	2.22741	-1.22531	-0.143801	1.47242	-2.78477	0.291782	-2.49931	-0.524033	-2.44721	-0.960562	-0.418057	-2.15775	-0.157714	0.381872	1.27829	-1.44969	-0.351664	0.696807	0.382197	0.0302179	-1.17118	-2.02055	2.05069	1.32683	-0.192946	0.374685	0.00856326	-0.970979
EMOR-00704	0.0981959	0.427197	-0.827441	-0.0249963	-0.694655	-0.344215	0.458495	-0.0778432	-1.32331	-0.703501	0.230702	0.265214	1.13826	-0.641252	0.594523	0.123177	0.520198	0.525447	-0.0761455	-0.762076	1.34298	0.258792	1.06919	1.17845	2.69121	0.01205	-0.288823	-2.49931	0.896753	-0.0429736	0.45013	0.247444	0.309618	0.0538589	-0.0423882	0.694646	0.19014	1.44488	0.49691	0.229773	0.526927	0.689636	-0.936135	1.87701	0.396199	2.18543	0.708626	0.137192	0.573837
EMOR-00705	0.271086	-0.371873	-1.03311	0.0243867	-0.29345	0	1.03884	-0.476314	-0.419185	-1.41618	0.404362	-0.646226	-0.526707	-1.02626	0.6499	-0.570114	0.548177	0.164458	-0.123445	-0.692439	0.00308715	0.0166876	-0.421962	1.57263	2.33528	-0.200543	0.158956	-2.49931	1.07096	-3.86075	-0.546113	-0.533919	0.975484	-1.1744	-0.284986	0.402976	0.718382	-0.193361	0.608666	0.211279	-0.778986	0.195566	-2.02055	2.72992	0.82302	2.00231	0.441936	0	-0.223552
EMOR-00706	0.526294	-0.532664	2.00505	-0.394098	3.2538	1.28601	0.125025	0.267749	-0.457015	-0.0194094	0.227779	-0.857431	-0.948828	1.41155	-0.17653	-0.726001	-0.181906	-0.268987	0.327084	0.198643	-0.480915	1.38246	0.587328	-0.582381	-2.08739	-0.737368	-1.21594	-2.49931	-0.573865	-0.300547	-0.960562	-0.505538	1.08653	0.26704	0.0406642	-0.213827	-1.44969	-0.0146636	-0.132273	0.224187	3.34442	-0.515798	-0.771646	-0.124947	0.06252	-0.974791	-3.89057	-1.27353	-0.3856
EMOR-00707	0.70958	0	0.42358	0.176289	-0.694655	0.843097	-0.279358	-0.476314	0.111119	2.84034	-0.184938	-0.0815435	-1.13326	-0.294495	-0.673347	0.287686	-0.228601	0.968107	0.59591	0.0323715	-0.177472	0.0878188	0.488112	-0.946503	-2.08739	-0.012197	0.330613	0.726543	1.06973	0.66226	-0.157319	-0.235534	-0.695679	0.0701449	0.183	-0.0556337	-1.44969	0.188457	0.0842481	-0.18676	4.25484	-0.039163	-0.620254	-0.125662	-0.11293	-0.974791	-3.11707	-1.27353	0
EMOR-00708	0.0446201	-0.269174	0.484928	0.25419	-0.694655	-0.665867	-0.17764	-0.476314	0.117355	2.63014	-0.237021	0.0753926	-1.46926	0.243893	-0.667454	-0.264299	-0.455481	0.488487	-0.0517124	-0.0334546	-0.015435	-0.161742	0.589648	-0.946503	-2.08739	0.236192	0.3146	0	0.751807	0.377691	0	0.190497	-0.836496	-0.0569256	0.280164	0.0527011	-1.44969	0.34146	-0.047193	-0.0752727	4.32645	0.0376869	0	-0.539948	-0.298729	-0.974791	-3.89512	-1.27353	0.379597
EMOR-00709	-1.6181	-0.449947	0.778778	-1.19882	0.226588	-0.671545	-0.419205	0.0722188	-0.344198	-0.501414	-1.58362	-1.85056	0.576223	0.723167	0.126853	0.332679	-0.130516	-1.48723	0.204289	-0.824626	-1.32661	-0.494881	-1.82663	-0.573199	2.57501	-2.78477	-1.60824	-2.49931	-0.897304	-3.2167	-0.960562	-1.33222	-2.81537	-0.507233	-0.442921	-0.70498	-0.234987	-1.26465	-0.0497826	-2.38618	-0.0311595	-1.49567	-2.02055	0.111055	1.42982	0.269394	1.54537	-0.811964	-1.76075
[truncated: 977 more columns]
