# Supplementary material for: Bacteroides Fragilis in the gut microbiomes of Alzheimer’s disease activates microglia and triggers pathogenesis in neuronal C/EBPβ transgenic mice
Source: Nat Commun. 2023 Sep 6;14:5471. doi: 10.1038/s41467-023-41283-w (PMC10482867; doi:10.1038/s41467-023-41283-w)
Supplement: Supplementary file 4 — Supplementary Data 1 [file 41467_2023_41283_MOESM4_ESM.zip › EMOR-0201-20VW+/EMOR-0201-20VW+ DATA TABLE (SERUM).XLSX]

## Sheet: Data Key & Explanation
	Data Key & Explanation
Chemical Annotation	The column IDs for the metabolites in each of the above sets is "CHEM_ID" from this table. Use this table to find the name of the metabolite and other identifiers
Sample MetaData	A combination of client-reported and Metabolon-generated metadata linked to each sample analyzed (e.g. age, race, BMI, client-ID, etc.).
Peak Area Data	These are the unnormalized peak areas (i.e. total ion counts, integrated area-under-the-curve).
Batch-normalized Data	For each metabolite, the raw values in the experimental samples are divided by the median of those samples in each instrument batch, giving each batch and thus the metabolite a median of one. For studies containing < 144 total samples, typically no batch normalization is required and the Batch-normalized data simply reflect median-scaled raw data. Please see "Batch and Batch Correction" section b…
Batch-norm-Imputed Data	To remove batch variability, for each metabolite, the values in the experimental samples are divided by the median of those samples in each instrument batch, giving each batch and thus the metabolite a median of one. For each metabolite, the minimum value across all batches in the median scaled data is imputed for the missing values
Protein/DNA/Osmo/Mass/Vol-Normalized Data	For each sample, the Batch-normalized data is divided by the value of the normalizer. Then each metabolite is re-scaled to have median = 1 (divide the new values by the overall median for each metabolite). Then imputation is performed.
Log-Transformed Data	The Batch-norm-Imputed Data (or protein, volume, etc. normalized data if applicable) is transformed using the natural log. Metabolomic data typically displays a log-normal distribution, therefore, the log-transformed data is used for statistical analyses.
	The purpose of normalizing the data is to remove the instrument batch effects. The batch IDs for each arm of the platform are indicated by the LC Pos Early, LC Pos Late, LC Neg, and LC Polar. Note: there may be blank values for BATCH if there is not the corresponding sample on each arm of the platform (this typically occurs with the QC matrix samples)
Biochemical Name	Indicates a compound that has been confirmed based on an authentic chemical standard and we are highly confident in its identity. (Metabolomics Standards Initiative Tier 1 identification)
Biochemical Name*	Indicates a compound that has not been confirmed based on a standard, but we are confident in its identity. (Not Tier 1)
Biochemical Name**	Indicates a compound for which a standard is not available, but we are reasonably confident in its identity or the information provided. (Not Tier 1)
Biochemical Name (#) or [#]	Indicates a compound that is a structural isomer of another compound in the Metabolon spectral library. For example, a steroid that may be sulfated at one of several positions that are indistinguishable by the mass spectrometry data or a diacylglycerol for which more than one stereospecific molecule exists.
	Additional Definitions/Details
Missing Values/Compound Missingness	Missing metabolite values in an untargeted metabolomic dataset can typically be attributed to the signal falling below the limit of detection, which is influenced by several factors including, but not limited to, the sample amount available for extraction, sample type, extraction method, compound ionization efficiency, compound abundance, and compound reactivity. The untargeted metabolomics platf…
Imputation	Imputation is the process of replacing missing values in a dataset. Non-targeted metabolomics data usually contains missing values. When missing values are left blank in the data analysis, but are the result of falling below the limit of detection rather than a random event such as a random processing error (“missing-at-random”), the false negative rate increases, which weakens the statistical po…
Batch and Batch correction	Samples are run in analytical plates containing ~144 experimental samples per plate. Each plate represents one instrument "batch." For studies containing > 144 samples, it is necessary to normalize the data across the batches to generate the Batch-normalized data and correct for minor instrument technical variation from batch to batch. Essentially, each compound is corrected in instrument batch b…
	Chemical Annotation Descriptions
CHEM ID	Unique identifier for each biochemical. CHEM IDs are listed in the top row of the data tabs and should be used to identify biochemicals in these tabs by referencing column A in the Chemical Annotation tab.
PATHWAY SORTORDER	An internally-generated number intended for sorting compounds by biochemical SUPER PATHWAY and SUB PATHWAY
CHEMICAL NAME	The name of the identified biochemical
PLOT NAME	A shorter name of the identified biochemical, convenient for plotting
	Definition
SUPER PATHWAY	The general biochemical class assigned to the identified biochemical (e.g. lipid, amino acid, carbohydrate, etc.) intended for sorting compounds by broad biochemical classes
SUB PATHWAY	A more specific biochemical class assigned to the identified biochemical (e.g. TCA cycle, monoacylglycerols, etc.) intended for grouping/sorting compounds by biochemical pathway/class
PLATFORM	The Metabolon untargeted metabolomics platform consists of four different methods (i.e. Pos Late, Pos Early, Polar, and Neg). This column indicates which method was used to report the values associated with the detected biochemical.
PUBCHEM	A unique numerical identifier assigned by the National Center for Biotechnology Information (NCBI) and searchable in the PubChem database
KEGG	An alphanumeric compound identifier and link to compound information in the Kyoto Encyclopedia of Genes and Genomes (KEGG)
HMDB	An alphanumeric compound identifier and link to compound information maintained by the Human Metabolome Database (HMDB)
COMP ID	An internally-generated Metabolon compound identifier
TYPE	Indicates whether a compound is named or unnamed/unknown. An unnamed/unknown molecule is reported based on a unique molecular signature including its retention time, accurate mass, and fragmentation pattern as well as its recurrent nature.
INCHIKEY	IUPAC textual chemical identifier derived from INChI
SMILES	Simplified molecular-input line-entry system (SMILES) line notation string for the identified molecule
CHEMSPIDER	A numerical identifier for the identified molecule as maintained in the ChemSpider database
CAS	A unique numerical identifier assigned by the Chemical Abstracts Service (CAS) to every chemical substance described in the open scientific literature
	Sample Metadata/Descriptors
	Definition
PARENT SAMPLE NAME	An internally-generated Metabolon sample Identifier
NEG, POLAR, POS EARLY, POS LATE	Batch identifiers for a given platform arm. Corresponds to the PLATFORM column in "Chemical Annotation"
© Metabolon, Inc. All rights reserved. The Metabolon name, logo and related trademarks and service marks, owned by Metabolon, Inc. are registered and/or used in the United States and many foreign countries. Any use, copying or reproduction of the trademarks, logos, information, images or designs contained in this document is strictly prohibited without the prior written permission of Metabolon, I…

## Sheet: Chemical Annotation
CHEM_ID	LIB_ID	COMP_ID	CHRO_LIB_ENTRY_ID	SUPER_PATHWAY	SUB_PATHWAY	PATHWAY_SORTORDER	TYPE	INCHIKEY	SMILES	CHEMICAL_NAME	PLOT_NAME	CAS	CHEMSPIDER	HMDB	KEGG	PUBCHEM	PLATFORM
30	305	39583	146992	Lipid	Mevalonate Metabolism	3178	NAMED	KJTLQQUUPVSXIM-ZCFIWIBFBE	CC(CCO)(CC(O)=O)O	mevalonate	mevalonate	96949-03-0	388367	HMDB0000227	C02104	449	Polar
35	400	42370	166164	Amino Acid	Glutamate Metabolism	62	NAMED	DWAKNKKXGALPNW-REWHXWOFAV	OC(C1CCC=N1)=O	S-1-pyrroline-5-carboxylate	S-1-pyrroline-5-carboxylate	2906-39-0	10140206	HMDB0001301	C04322	11966181	Pos Early
49	400	1408	155357	Amino Acid	Polyamine Metabolism	537	NAMED	KIDHWZJUCRJVML-UHFFFAOYAX	NCCCCN	putrescine	putrescine	110-60-1	13837702	HMDB0001414	C00134	1045	Pos Early
50	400	485	155305	Amino Acid	Polyamine Metabolism	545	NAMED	ATHGHQPFGPMSJY-UHFFFAOYAK	NCCCCNCCCN	spermidine	spermidine	124-20-9	1071	HMDB0001257	C00315	1102	Pos Early
55	400	27665	155829	Cofactors and Vitamins	Nicotinate and Nicotinamide Metabolism	4317	NAMED	LDHMAVIPBRSVRG-UHFFFAOYAE	C[N+]1=CC(C([NH-])=O)=CC=C1	1-methylnicotinamide	1-methylnicotinamide	1005-24-9	8305504	HMDB0000699	C02918	457	Pos Early
62	209	38395	143675	Lipid	Fatty Acid, Dihydroxy	2031	NAMED	CQSLTKIXAJTQGA-FLIBITNWBI	CCCCCC(C(C/C=C\CCCCCCCC(O)=O)O)O	12,13-DiHOME	12,13-DiHOME	263399-35-5	8412123	HMDB0004705	C14829	10236635	Neg
71	209	437	123157	Amino Acid	Tryptophan Metabolism	290	NAMED	DUUGKQCEGZLZNO-UHFFFAOYAY	OC1=CC=C(NC=C2CC(O)=O)C2=C1	5-hydroxyindoleacetate	5-hydroxyindoleacetate	54-16-0	1760	HMDB0000763	C05635	1826	Neg
92	305	38347	147843	Amino Acid	Lysine Metabolism	125	NAMED	FGSBNBBHOZHUBO-UHFFFAOYAU	OC(C(CCCC(O)=O)=O)=O	2-oxoadipate	2-oxoadipate	3184-35-8	70	HMDB0000225	C00322	71	Polar
93	305	528	146398	Energy	TCA Cycle	1446	NAMED	KPGXRSRHYNQIFN-UHFFFAOYAN	O=C(C(O)=O)CCC(O)=O	alpha-ketoglutarate	alpha-ketoglutarate	328-50-7,22202-68-2,305-72-6	50	HMDB0000208	C00026	51	Polar
98	209	1417	124553	Amino Acid	Tryptophan Metabolism	272	NAMED	HCZHHEIFKROPDY-UHFFFAOYAN	OC1=C(C=CC=C2)C2=NC(C(O)=O)=C1	kynurenate	kynurenate	492-27-3	3712	HMDB0000715	C01717	3845	Neg
111	305	1549	147711	Amino Acid	Leucine, Isoleucine and Valine Metabolism	428	NAMED	DBXBTMSZEOQQDU-REWHXWOFAW	CC(C(O)=O)CO	3-hydroxyisobutyrate	3-hydroxyisobutyrate	2068-83-9	10140307	HMDB0000023,HMDB0000336	C01188,C06001	11966314	Polar
112	305	531	146400	Lipid	Mevalonate Metabolism	3176	NAMED	NPOAOTPXWNWTSH-NUQVWONBAH	CC(CC(O)=O)(CC(O)=O)O	3-hydroxy-3-methylglutarate	3-hydroxy-3-methylglutarate	503-49-1	4573695	HMDB0000355	C03761	1662,5459993	Polar
132	400	1414	155361	Carbohydrate	Glycolysis, Gluconeogenesis, and Pyruvate Metabolism	1237	NAMED	IACAHGYCKIUESG-REWHXWOFAW	OC(C(O)=O)COP(O)(O)=O	3-phosphoglycerate	3-phosphoglycerate	80731-10-8	10669764	HMDB0000807	C00597	724	Pos Early
136	209	22842	124689	Lipid	Primary Bile Acid Metabolism	3454	NAMED	BHQCQFFYRZLCQQ-OELDTZBJBZ	O[C@H]1[C@@]2([H])[C@]3([H])CC[C@H]([C@H](C)CCC(O)=O)[C@@]3(C)[C@@H](O)C[C@]2([H])[C@@]4(C)CC[C@@H](O)CC4C1	cholate	cholate	81-25-4		HMDB0000619	C00695	221493	Neg
144	209	541	123169	Amino Acid	Phenylalanine Metabolism	159	NAMED	XQXPVVBIMDBYFF-REWHXWOFAL	OC(CC1=CC=C(C=C1)O)=O	4-hydroxyphenylacetate	4-hydroxyphenylacetate	156-38-7	3881560	HMDB0000020	C00642	127	Neg
158	209	1418	123205	Nucleotide	Pyrimidine Metabolism, Thymine containing	4281	NAMED	NBAKTGXDIBVZOO-UHFFFAOYAR	O=C(NCC1C)NC1=O	5,6-dihydrothymine	5,6-dihydrothymine	696-04-8	84456	HMDB0000079	C00906	93556	Neg
171	209	3127	124615	Nucleotide	Purine Metabolism, (Hypo)Xanthine/Inosine containing	4121	NAMED	FDGQSTZJBFJUBT-UHFFFAOYAJ	O=C1C(N=CN2)=C2N=CN1	hypoxanthine	hypoxanthine	68-94-0	768	HMDB0000157	C00262	790,135398638	Neg
179	209	38399	143740	Lipid	Fatty Acid, Dihydroxy	2032	NAMED	XEBKSQSGNGRGDW-YFHOEESVBC	CCCCC/C=C\CC(C(CCCCCCCC(O)=O)O)O	9,10-DiHOME	9,10-DiHOME	263399-34-4	8142232	HMDB0004704	C14828	9966640	Neg
180	209	1105	125969	Lipid	Long Chain Polyunsaturated Fatty Acid (n3 and n6)	1568	NAMED	OYHQOLUKZRVURQ-HZJYTTRNBX	OC(CCCCCCC/C=C\C/C=C\CCCCC)=O	linoleate (18:2n6)	linoleate (18:2n6)	60-33-3	4444105	HMDB0006270,HMDB0000673	C01595	5280450	Neg
181	209	1645	125740	Lipid	Medium Chain Fatty Acid	1503	NAMED	POULHZVOKOAJMA-UHFFFAOYAP	O=C(O)CCCCCCCCCCC	laurate (12:0)	laurate (12:0)	143-07-7	3756	HMDB0000638	C02679	3893	Neg
182	400	1899	155456	Cofactors and Vitamins	Nicotinate and Nicotinamide Metabolism	4301	NAMED	GJAWHXHKYYXBSV-UHFFFAOYAW	OC(C(C=CC=N1)=C1C(O)=O)=O	quinolinate	quinolinate	89-00-9	1037	HMDB0000232	C03722	1066	Pos Early
189	400	1498	155380	Amino Acid	Lysine Metabolism	116	NAMED	MXNRLFUSFKVQSK-UHFFFAOYAO	C[N+](C)(CCCCC(C([O-])=O)N)C	N6,N6,N6-trimethyllysine	N6,N6,N6-trimethyllysine	23284-33-5	140379	HMDB0001325	C03793	440120	Pos Early
192	400	37496	156406	Amino Acid	Polyamine Metabolism	538	NAMED	KLZGKIDSEJWEDW-UHFFFAOYAE	CC(NCCCCN)=O	N-acetylputrescine	N-acetylputrescine	18233-70-0	109095	HMDB0002064	C02714	122356	Pos Early
194	209	2829	124831	Amino Acid	Methionine, Cysteine, SAM and Taurine Metabolism	437	NAMED	PYUSHNKNPOHWEZ-YFKPBYRVBS	CSCCC(C(O)=O)NC=O	N-formylmethionine	N-formylmethionine	4289-98-9	388809	HMDB0001015	C03145	439750	Neg
197	209	42382	124939	Amino Acid	Methionine, Cysteine, SAM and Taurine Metabolism	446	NAMED		OC1C(N2C=NC3=C2N=CN=C3N)OC(CSCCC(N)C(O)=O)C1O	S-adenosylhomocysteine (SAH)	S-adenosylhomocysteine (SAH)	979-92-0	16788012	HMDB00939	C00021	439155	Neg
203	305	15737	147745	Xenobiotics	Chemical	6160	NAMED	AEMRFAOFKBGASW-UHFFFAOYAR	OCC(O)=O	glycolate (hydroxyacetate)	glycolate (hydroxyacetate)	79-14-1	737	HMDB0000115	C00160	757	Polar
209	400	32342	155907	Nucleotide	Purine Metabolism, Adenine containing	4140	NAMED	UDMBCSSLTHHNCD-RWLQFSFNBF	NC1=NC=NC2=C1N=CN2C3OC(C(C3O)O)COP(O)(O)=O	adenosine 5'-monophosphate (AMP)	AMP	149022-20-8	10239183	HMDB0000045	C00020	6083	Pos Early
212	400	1419	155365	Amino Acid	Polyamine Metabolism	556	NAMED	WUUGFSXJNOTRMR-IOSLPCCCBD	NC1=NC=NC2=C1N=CN2[C@H]3[C@H](O)[C@H](O)[C@@H](CSC)O3	5-methylthioadenosine (MTA)	5-methylthioadenosine (MTA)	2457-80-9	388321	HMDB0001173	C00170	439176	Pos Early
218	305	33434	146950	Nucleotide	Purine Metabolism, (Hypo)Xanthine/Inosine containing	4135	NAMED	NUCLJNSWZCHRKL-UHFFFAOYAF	OC(C(NC(N)=O)NC(N)=O)=O	allantoic acid	allantoic acid	99-16-1	198	HMDB0001209	C00499	203	Polar
229	402	1110	157891	Lipid	Long Chain Polyunsaturated Fatty Acid (n3 and n6)	1574	NAMED	YZXBAPSDXZZRGB-DOFZRALJBE	CCCCC/C=C\C/C=C\C/C=C\C/C=C\CCCC(O)=O	arachidonate (20:4n6)	arachidonate (20:4n6)	506-32-1	392692	HMDB0001043	C00219	444899	Pos Late
231	400	1638	155435	Amino Acid	Urea cycle; Arginine and Proline Metabolism	483	NAMED	ODKSFYDXXFIFQN-UHFFFAOYAT	N=C(N)NCCCC(N)C(O)=O	arginine	arginine	1119-34-2	227	HMDB0000517	C00062	6322	Pos Early
232	400	15497	155552	Amino Acid	Urea cycle; Arginine and Proline Metabolism	484	NAMED	KDZOASGQNOPSCU-UHFFFAOYAF	NC(C(O)=O)CCCNC(NC(C(O)=O)CC(O)=O)=N	argininosuccinate	argininosuccinate	156637-58-0	805	HMDB0000052	C03406	60150382	Pos Early
233	400	32354	155914	Cofactors and Vitamins	Ascorbate and Aldarate Metabolism	4348	NAMED	CIWBSHSKHKDKBQ-JLAZNSOCBT	OCC(O)C1OC(C(O)=C1O)=O	ascorbate (Vitamin C)	ascorbate (Vitamin C)	134-03-2	10189562	HMDB0000044	D00018,C00072	54670067	Pos Early
234	400	443	155304	Amino Acid	Alanine and Aspartate Metabolism	36	NAMED	CKLJMWTZIZZHCS-REOHCLBHBW	NC(C(O)=O)CC(O)=O	aspartate	aspartate	56-84-8	5745	HMDB0000191	C00049	5960	Pos Early
235	305	1432	145724	Amino Acid	Phenylalanine Metabolism	156	NAMED	CCVYRRGZDBSHFU-UHFFFAOYAL	OC(CC1=C(O)C=CC=C1)=O	2-hydroxyphenylacetate	2-hydroxyphenylacetate	614-75-5	11476	HMDB0000669	C05852	11970	Polar
240	209	32197	123321	Amino Acid	Tyrosine Metabolism	181	NAMED	JVGVDSSUAVXRDY-UHFFFAOYAV	OC(C(O)=O)CC1=CC=C(O)C=C1	3-(4-hydroxyphenyl)lactate	3-(4-hydroxyphenyl)lactate (HPLA)	6482-98-0	9010	HMDB0000755	C03672	9378	Neg
241	209	566	124529	Amino Acid	Phenylalanine Metabolism	150	NAMED	BTNMPGBKDVTSJY-UHFFFAOYAU	O=C(C(O)=O)CC1=CC=CC=C1	phenylpyruvate	phenylpyruvate	156-06-9	972	HMDB0000205	C00166	997	Neg
244	400	55	155295	Nucleotide	Pyrimidine Metabolism, Uracil containing	4240	NAMED	UCMIRNVEIXFBKS-UHFFFAOYAL	NCCC(O)=O	beta-alanine	beta-alanine	107-95-9,56-41-7	234	HMDB0000056	C00099	239	Pos Early
249	400	1768	155446	Amino Acid	Histidine Metabolism	84	NAMED	CQOVPNPJLQNMDC-ZETCQYMHBX	OC([C@H](CC1=CNC=N1)NC(CCN)=O)=O	carnosine	carnosine	305-84-0	388363	HMDB0000033	C00386	439224	Pos Early
250	402	2137	158009	Cofactors and Vitamins	Hemoglobin and Porphyrin Metabolism	4412	NAMED	QBUVFDKTZJNUPP-BBROENKCBK	CC1=C(/C=C(N2)/C(C=C)=C(C)C2=O)NC(/C=C3C(CCC(O)=O)=C(C)C(/C=C(N4)\C(C)=C(C=C)C4=O)=N\3)=C1CCC(O)=O	biliverdin	biliverdin	55482-27-4,55482-27-4	10628548	HMDB0001008	C00500	5280353	Pos Late
251	400	568	155324	Cofactors and Vitamins	Biotin Metabolism	4385	NAMED	YBJHBAHKTGYVGT-ZKWXMUAHBB	OC(CCCCC(SC1)C(N2)C1NC2=O)=O	biotin	biotin	58-85-5	149962	HMDB0000030	C00120	171548	Pos Early
252	305	1437	147106	Energy	TCA Cycle	1449	NAMED	KDYFGRWQOYBRFD-UHFFFAOYAC	OC(CCC(O)=O)=O	succinate	succinate	110-15-6	1078	HMDB0000254	C00042	1110	Polar
254	305	542	145710	Lipid	Ketone Bodies	1939	NAMED	WHBMMWSBFZVSSR-UHFFFAOYAO	CC(O)CC(O)=O	3-hydroxybutyrate (BHBA)	3-hydroxybutyrate (BHBA)	625-72-9	428	HMDB0000442,HMDB0000357,HMDB0000011	C03197,C01089	94318,441,92135	Polar
266	402	63	164177	Lipid	Sterol	3193	NAMED	HVYWMOMLDIMFJA-LBHVWCRMBB	CC1(C2C(C)CCCC(C)C)C(CC2)C(CC=C3C4(CC[C@H](O)C3)C)C4CC1	cholesterol	cholesterol	57-88-5	4937803	HMDB0000067	C00187	5997,6432564,11025495	Pos Late
267	400	34396	156099	Lipid	Phospholipid Metabolism	2234	NAMED	YHHSONZFOIEMCP-UHFFFAOYAD	C[N+](C)(CCOP(O)([O-])=O)C	choline phosphate	phosphocholine	72556-74-2	119298	HMDB0001565	C00588	1014	Pos Early
272	209	5983	126005	Lipid	Corticosteroids	3298	NAMED	OMFXVFTZEKFJBZ-HJTSIMOOBD	CC(C(CC1)=CC2=O)(CC2)C3C1C(CCC4C(CO)=O)C4(C)CC3O	corticosterone	corticosterone	50-22-6	5550	HMDB0001547	C02140	5753	Neg
275	400	513	155307	Amino Acid	Creatine Metabolism	529	NAMED	DDRJAANPRJIHGJ-UHFFFAOYAV	CN(C(N1)=N)CC1=O	creatinine	creatinine	60-27-5	568	HMDB0000562	C00791	588	Pos Early
279	305	56	165241	Amino Acid	Methionine, Cysteine, SAM and Taurine Metabolism	462	NAMED	LEVWYRKDKASIDU-UHFFFAOYAA	NC(C(O)=O)CSSCC(N)C(O)=O	cystine	cystine	56-89-3	575	HMDB0000192	C00491	67678	Polar
282	400	2372	155469	Nucleotide	Pyrimidine Metabolism, Cytidine containing	4248	NAMED	IERHLVCPSMICTF-FHLVPPQOBD	NC1=NC(N(C2OC(C(C2O)O)COP(O)(O)=O)C=C1)=O	cytidine 5'-monophosphate (5'-CMP)	CMP	63-37-6	5414497	HMDB0000095	C00055	6131	Pos Early
291	305	31260	147190	Carbohydrate	Glycolysis, Gluconeogenesis, and Pyruvate Metabolism	1224	NAMED	VFRROHXSMXFLSN-NGXFZYQLBX	OC1OC(C(C(C1O)O)O)COP(O)(O)=O	glucose 6-phosphate	glucose 6-phosphate	103192-55-8	19952394	HMDB0001401	C00092	5958	Polar
297	402	17747	158164	Lipid	Sphingosines	3160	NAMED	WWUZIQQURGPMPG-CCEZHUSRBL	CCCCCCCCCCCCC/C=C/C(C(CO)N)O	sphingosine	sphingosine	123-78-4	4510275	HMDB0000252	C00319	5280335	Pos Late
302	209	1114	125714	Lipid	Secondary Bile Acid Metabolism	3480	NAMED	KXGVEGMKQFWNSR-LLQZFEROBK	CC12[C@@]([C@]3([H])CC[C@]4([H])C[C@H](O)CC[C@]4(C)[C@@]3([H])C[C@@H]2O)([H])CC[C@]1([H])[C@]([H])(C)CCC(O)=O	deoxycholate	deoxycholate	83-44-3	389318	HMDB0000626	C04483	222528,440355	Neg
309	400	15522	155557	Carbohydrate	Glycolysis, Gluconeogenesis, and Pyruvate Metabolism	1232	NAMED	GNGACRATGGDKBX-NUQVWONBAJ	OCC(COP(O)(O)=O)=O	dihydroxyacetone phosphate (DHAP)	dihydroxyacetone phosphate (DHAP)	102783-56-2	3833110	HMDB0001473	C00111	668	Pos Early
310	400	15705	155581	Amino Acid	Methionine, Cysteine, SAM and Taurine Metabolism	453	NAMED	ILRYLPWNYFXEMH-UHFFFAOYAH	OC(C(CCSCC(N)C(O)=O)N)=O	cystathionine	cystathionine	535-34-2	811	HMDB0000099	C02291	439258	Pos Early
313	402	17769	158166	Lipid	Sphingolipid Synthesis	3001	NAMED	OTKJDMGTUTTYMP-UHFFFAOYAS	CCCCCCCCCCCCCCCC(C(CO)N)O	sphinganine	sphinganine	3102-56-5	3014	HMDB0000269	C00836	3126	Pos Late
327	209	2134	124607	Cofactors and Vitamins	Riboflavin Metabolism	4334	NAMED	VWWQXMAJTJZDQX-UYBVJOGSBL	OC(C(O)C(O)COP(OP(OC[C@H]1O[C@@H](N(C=N2)C3=C2C(N)=NC=N3)[C@H](O)[C@@H]1O)(O)=O)(O)=O)CN(C(C=C(C)C(C)=C4)=C4N=C5C(N6)=O)C5=NC6=O	flavin adenine dinucleotide (FAD)	FAD	146-14-5,84366-81-4	559059	HMDB0001248	C00016	643975	Neg
330	305	1643	146876	Energy	TCA Cycle	1450	NAMED	VZCYOOQTPOCHFL-OWOJBTEDBF	OC(/C=C/C(O)=O)=O	fumarate	fumarate	100-17-8	10197150	HMDB0000134	C00122	444972	Polar
331	400	36738	156248	Peptide	Gamma-glutamyl Amino Acid	634	NAMED	OWQDWQKWSLFFFR-WDSKDSINBR	O=C(O)C(N)CCC(NC(C(O)=O)CCC(O)=O)=O	gamma-glutamylglutamate	gamma-glutamylglutamate	1116-22-9	83831	HMDB0011737	C05282	92865	Pos Early
338	305	587	147098	Xenobiotics	Food Component/Plant	4806	NAMED	RGHNJXZEOKUKBD-SQOUGZDYBY	OC([C@H](O)[C@@H](O)[C@H](O)[C@H](O)CO)=O	gluconate	gluconate	527-07-1	10240	HMDB0000625	C00257	10690,3085666	Polar
339	305	396	146390	Lipid	Fatty Acid, Dicarboxylate	1660	NAMED	JFCQEDHGNNZCLN-NUQVWONBAE	OC(CCCC(O)=O)=O	glutarate (C5-DC)	glutarate (C5-DC)	110-94-1	3618533	HMDB0000661	C00489	743,4418048	Polar
340	400	58	160611	Amino Acid	Glycine, Serine and Threonine Metabolism	1	NAMED	DHMQDGOQFOQNFH-UHFFFAOYAW	NCC(O)=O	glycine	glycine	56-40-6	730	HMDB0000123	C00037	750	Pos Early
342	209	18476	126842	Lipid	Primary Bile Acid Metabolism	3455	NAMED	RFDAIACWWDREDC-FRVQLJSFBG	O=C(CNC(CC[C@H]([C@@H]1[C@@]2(C)[C@@H](O)C[C@]3([H])[C@@]4(C)CC[C@@H](O)C[C@@]4([H])C[C@@H](O)[C@@]3([H])[C@]2([H])CC1)C)=O)O	glycocholate	glycocholate	475-31-0,863-57-0	9734	HMDB0000138	C01921	10140	Neg
344	400	43802	157048	Amino Acid	Creatine Metabolism	527	NAMED	BPMFZUMJYQTVII-UHFFFAOYAQ	NC(NCC(O)=O)=N	guanidinoacetate	guanidinoacetate	352-97-6	743	HMDB0000128	C00581	763	Pos Early
347	400	2849	155481	Nucleotide	Purine Metabolism, Guanine containing	4178	NAMED	RQFCJASXJCIDSX-UHFFFAOYAQ	NC1=NC2=C(C(N1)=O)N=CN2C3OC(C(C3O)O)COP(O)(O)=O	guanosine 5'-monophosphate (5'-GMP)	5'- GMP	5550-12-9	741	HMDB0001397	C00144	6804	Pos Early
354	400	1574	155412	Amino Acid	Histidine Metabolism	88	NAMED	NTYJJOPFIAHURM-UHFFFAOYAP	NCCC1=CNC=N1	histamine	histamine	51-45-6	753	HMDB0000870	C00388	774	Pos Early
355	209	59	123153	Amino Acid	Histidine Metabolism	70	NAMED	HNDVDQJCIGZPNO-UHFFFAOYAG	NC(C(O)=O)CC1=CN=CN1	histidine	histidine	5934-29-2	752	HMDB0000177	C00135	6274	Neg
358	305	590	146416	Amino Acid	Methionine, Cysteine, SAM and Taurine Metabolism	470	NAMED	VVIUBCNYACGLLV-UHFFFAOYAM	NCCS(O)=O	hypotaurine	hypotaurine	300-84-5	96959	HMDB0000965	C00519	107812	Polar
361	209	1123	123191	Nucleotide	Purine Metabolism, (Hypo)Xanthine/Inosine containing	4120	NAMED	UGQMRVRMYYASKQ-DGPXGRDGBU	O[C@H]1[C@H](N2C(N=CN=C3O)=C3N=C2)O[C@H](CO)[C@H]1O	inosine	inosine	58-63-9	21241953	HMDB0000195	C00294	6021	Neg
363	305	1124	145716	Lipid	Inositol Metabolism	2202	NAMED	CDAISMWEOUEBRE-GPIVLXJGBG	O[C@@H]1[C@@H](O)[C@H](O)[C@H](O)[C@H](O)[C@H]1O	myo-inositol	myo-inositol	87-89-8	10239179	HMDB0000211	C00137	892	Polar
376	400	1125	155350	Amino Acid	Leucine, Isoleucine and Valine Metabolism	385	NAMED	AGPKZVBTJJNPAG-UHFFFAOYAW	NC(C(O)=O)C(C)CC	isoleucine	isoleucine	73-32-5	769	HMDB0000172	C06418,C00407,C16424	6306	Pos Early
381	305	6146	147948	Amino Acid	Lysine Metabolism	123	NAMED	OYIFNHCXNCRBQI-UHFFFAOYAC	OC(CCCC(N)C(O)=O)=O	2-aminoadipate	2-aminoadipate	1118-90-7,542-32-5	456	HMDB0000510	C00956	92136	Polar
391	400	2132	155460	Amino Acid	Urea cycle; Arginine and Proline Metabolism	492	NAMED	RHGKLRLOHDJJDR-UHFFFAOYAQ	NC(C(O)=O)CCCNC(N)=O	citrulline	citrulline	372-75-8	810	HMDB0000904	C00327	9750	Pos Early
397	400	60	155300	Amino Acid	Leucine, Isoleucine and Valine Metabolism	332	NAMED		O=C([C@H](CC(C)C)N)O	leucine	leucine	61-90-5		HMDB0000687	C00123	6106	Pos Early
407	400	1301	155354	Amino Acid	Lysine Metabolism	105	NAMED	KDXKERNSBIXSRK-YFKPBYRVBE	NC(C(O)=O)CCCCN	lysine	lysine	56-87-1	5747	HMDB0003405	C00739,C00047	5962	Pos Early
409	209	1303	123199	Energy	TCA Cycle	1452	NAMED	BJEPYKJPYRNKOW-UHFFFAOYAM	OC(C(O)=O)CC(O)=O	malate	malate	6915-15-7	510	HMDB0031518,HMDB0000156,HMDB0000744	C00149,C00711,C00497	525	Neg
415	400	1302	155355	Amino Acid	Methionine, Cysteine, SAM and Taurine Metabolism	434	NAMED	FFEARJCKVFRZRR-BYPYZUCNBW	CSCCC(N)C(O)=O	methionine	methionine	63-68-3	5907	HMDB0000696	C00073	6137	Pos Early
418	305	1496	145730	Lipid	Fatty Acid Metabolism (also BCAA Metabolism)	1775	NAMED	ZIYVHBGGAOATLY-UHFFFAOYAT	O=C(C(C(O)=O)C)O	methylmalonate (MMA)	methylmalonate (MMA)	516-05-2	473	HMDB0000202	C02170	487	Polar
424	209	1336	125720	Lipid	Long Chain Saturated Fatty Acid	1511	NAMED	IPCSVZSSVZVIGE-UHFFFAOYAJ	OC(CCCCCCCCCCCCCCC)=O	palmitate (16:0)	palmitate (16:0)	57-10-3	960	HMDB0000220	C00249	985	Neg
432	400	594	155332	Cofactors and Vitamins	Nicotinate and Nicotinamide Metabolism	4305	NAMED	DFPAKSUCGFBDDF-UHFFFAOYAZ	NC(C1=CN=CC=C1)=O	nicotinamide	nicotinamide	98-92-0	911	HMDB0001406	C00153	936	Pos Early
439	209	1358	125724	Lipid	Long Chain Saturated Fatty Acid	1515	NAMED	QIQXTHQIDYTFRH-UHFFFAOYAB	CCCCCCCCCCCCCCCCCC(O)=O	stearate (18:0)	stearate (18:0)	57-11-4	5091	HMDB0000827	C01530	5281	Neg
444	400	1493	155375	Amino Acid	Urea cycle; Arginine and Proline Metabolism	487	NAMED	AHLPHDHHMVZTML-BYPYZUCNBZ	O=C(O)[C@@H](N)CCCN	ornithine	ornithine	3184-13-2	6026	HMDB0000214	C00077	6262	Pos Early
445	305	1505	146440	Nucleotide	Pyrimidine Metabolism, Orotate containing	4208	NAMED	PXQPEWDEAKTCGB-UHFFFAOYAD	O=C(C1=CC(O)=NC(O)=N1)O	orotate	orotate	50887-69-9	942	HMDB0000226	C00295	967	Polar
448	400	27727	155840	Amino Acid	Glutathione Metabolism	567	NAMED	YPZRWBKMTBYPTK-BJDJZHNGBD	O=C([C@@H](NC(CC[C@@H](C(O)=O)N)=O)CSSC[C@@H](C(NCC(O)=O)=O)NC(CC[C@@H](C(O)=O)N)=O)NCC(O)=O	glutathione, oxidized (GSSG)	glutathione, oxidized (GSSG)	103239-24-3	58835	HMDB0003337	D00031,C00127	65359	Pos Early
452	209	33447	126083	Lipid	Long Chain Monounsaturated Fatty Acid	1530	NAMED	SECPZKHBENQXJG-FPLPWBNLBE	CCCCCC\C=C/CCCCCCCC(O)=O	palmitoleate (16:1n7)	palmitoleate (16:1n7)	373-49-9	393216	HMDB0003229	C08362	445638	Neg
460	400	64	155301	Amino Acid	Phenylalanine Metabolism	140	NAMED	COLNVLDHVKWLRT-QMMMGPOBBC	NC(C(O)=O)CC1=CC=CC=C1	phenylalanine	phenylalanine	63-91-2	5910	HMDB0000159	C00079	6140	Pos Early
461	400	42109	156915	Energy	Oxidative Phosphorylation	1469	NAMED	NBIIXXVUZAFLBC-DFZHHIFOAA	O=P(O)(O)O	phosphate	phosphate	7664-38-2	1032	HMDB0001429	C00009	1061	Pos Early
463	209	597	124535	Carbohydrate	Glycolysis, Gluconeogenesis, and Pyruvate Metabolism	1238	NAMED	DTBNBXWJWCWCIK-UHFFFAOYAU	O=P(O)(OC(C(O)=O)=C)O	phosphoenolpyruvate (PEP)	phosphoenolpyruvate (PEP)	10526-80-4	980	HMDB0000263	C00074	1005	Neg
480	400	1898	155455	Amino Acid	Urea cycle; Arginine and Proline Metabolism	495	NAMED	ONIBWKKTOPOVIA-BYPYZUCNBZ	OC(C1CCCN1)=O	proline	proline	147-85-3	128566	HMDB0000162,HMDB0003411	C00148,C000763	8988,145742,614	Pos Early
482	305	527	146396	Carbohydrate	Glycolysis, Gluconeogenesis, and Pyruvate Metabolism	1240	NAMED	JVTAAEKCZFNVCJ-UHFFFAOYAX	CC(O)C(O)=O	lactate	lactate	79-33-4	592	HMDB0000190	C00186	612	Polar
491	400	1651	155439	Cofactors and Vitamins	Vitamin B6 Metabolism	4451	NAMED	RADKZDMFGJYCBB-UHFFFAOYAP	OC1=C(C)N=CC(CO)=C1C=O	pyridoxal	pyridoxal	65-22-5	1021	HMDB0001545	C00250	1050	Pos Early
498	402	1806	165222	Cofactors and Vitamins	Vitamin A Metabolism	4430	NAMED	FPIPGXGPPPQFEQ-OVSJKPMPBW	C/C(/C=C/C(C(C)(CCC1)C)=C1C)=C\C=C\C(C)=C\CO	retinol (Vitamin A)	retinol (Vitamin A)	68-26-8	393012	HMDB0000305	C00473	445354	Pos Late
500	209	1827	123225	Cofactors and Vitamins	Riboflavin Metabolism	4333	NAMED	AUNGANRZJHBGPY-SCRDCRAPBG	OC(C(O)C(O)CO)CN1C(C=C2C)=C(C=C2C)N=C(C(N3)=O)C1=NC3=O	riboflavin (Vitamin B2)	riboflavin (Vitamin B2)	83-88-5	431981	HMDB0000244	C00255	493570	Neg
501	209	1515	124801	Xenobiotics	Drug - Topical Agents	5960	NAMED	4000	OC1=C(C(O)=O)C=CC=C1	salicylate	salicylate	69-72-7	331	HMDB0001895	C00805	338	Neg
503	400	1648	155437	Amino Acid	Glycine, Serine and Threonine Metabolism	10	NAMED	MTCFGRXMJLQNBG-REOHCLBHBX	OC([C@@H](N)CO)=O	serine	serine	56-45-1	5736	HMDB0000187	C00065	5951	Pos Early
504	400	2342	155468	Amino Acid	Tryptophan Metabolism	287	NAMED	QZAYGJVTTNCVMB-UHFFFAOYAX	NCCC1=CNC(C=C2)=C1C=C2O	serotonin	serotonin	153-98-0	5013	HMDB0000259	C00780	5202	Pos Early
507	400	603	155336	Amino Acid	Polyamine Metabolism	552	NAMED	PFNFFQXMRSDOHW-UHFFFAOYAC	NCCCNCCCCNCCCN	spermine	spermine	71-44-3	1072	HMDB0001256	C00750	1103	Pos Early
512	305	2125	147494	Amino Acid	Methionine, Cysteine, SAM and Taurine Metabolism	471	NAMED	XOAAWQZATWQOTB-UHFFFAOYAA	NCCS(=O)(O)=O	taurine	taurine	107-35-7	1091	HMDB0000251	C00245	1123	Polar
519	209	1365	125728	Lipid	Long Chain Saturated Fatty Acid	1508	NAMED	TUNFSRHWOTWDNC-UHFFFAOYAZ	OC(CCCCCCCCCCCCC)=O	myristate (14:0)	myristate (14:0)	544-63-8	10539	HMDB0000806	C06424	11005	Neg
523	400	15798	164851	Cofactors and Vitamins	Thiamine Metabolism	4422	NAMED	HZSAJDVWZRBGIF-UHFFFAOYAQ	CC1=NC=C(C[N+]2=CSC(CCOP(O)([O-])=O)=C2C)C(N)=N1	thiamin monophosphate	thiamin monophosphate	532-40-1	2627905	HMDB0002666	C01081	1131,3382778	Pos Early
533	209	1670	124597	Amino Acid	Urea cycle; Arginine and Proline Metabolism	485	NAMED	XSQUKJJJFZCRTK-UHFFFAOYAF	O=C(N)N	urea	urea	57-13-6	1143	HMDB0000294	C00086	1176	Neg
535	209	606	123185	Nucleotide	Pyrimidine Metabolism, Uracil containing	4220	NAMED	DRTQHJPVMGBUCF-XVFCMESIBG	OC1C(N(C=CC2=O)C(N2)=O)OC(CO)C1O	uridine	uridine	58-96-8	5807	HMDB0000296	C00299	6029	Neg
536	209	52602	165330	Nucleotide	Pyrimidine Metabolism, Uracil containing	4236	NAMED	MXHRCPNRJAMMIM-SHYZEUOFBK	O=C(NC1=O)N(C=C1)C(CC2O)OC2CO	2'-deoxyuridine	2'-deoxyuridine	951-78-0	13118	HMDB0000012	C00526	13712	Neg
537	400	607	155340	Amino Acid	Histidine Metabolism	78	NAMED	LOIYMIARKYCTBW-OWOJBTEDBA	O=C(O)/C=C/C1=CNC=N1	trans-urocanate	trans-urocanate	104-98-3	643824	HMDB0000301	C00785	736715	Pos Early
561	400	57	155297	Amino Acid	Glutamate Metabolism	44	NAMED	WHUUTDBJXJRKMK-UHFFFAOYAD	O=C(O)[C@@H](N)CCC(O)=O	glutamate	glutamate	56-86-0	591	HMDB0000148	C00025,C00217	33032	Pos Early
563	400	53	155293	Amino Acid	Glutamate Metabolism	45	NAMED	ZDXPYRJPNDTMRX-VKHMYHEABV	OC([C@@H](N)CCC(N)=O)=O	glutamine	glutamine	56-85-9	5746	HMDB0000641	C00064	5961	Pos Early
564	400	1284	155352	Amino Acid	Glycine, Serine and Threonine Metabolism	17	NAMED	AYFVYJQAPQTCCC-GBXIJSLDBG	N[C@H](C(O)=O)[C@H](O)C	threonine	threonine	72-19-5	6051	HMDB0000167	C00188	6288	Pos Early
565	400	54	155294	Amino Acid	Tryptophan Metabolism	254	NAMED	QIVBCDIJIAJPQS-VIFPVBQEBP	O=C(O)[C@@H](N)CC1=CNC2=C1C=CC=C2	tryptophan	tryptophan	73-22-3	6066	HMDB0000929	C00078	6305	Pos Early
566	400	1649	155438	Amino Acid	Leucine, Isoleucine and Valine Metabolism	416	NAMED	KZSNJWFQEVHDMF-BYPYZUCNBW	N[C@H](C(O)=O)C(C)C	valine	valine	72-18-4	6050	HMDB0000883	C00183	6287	Pos Early
572	305	20488	146506	Carbohydrate	Glycolysis, Gluconeogenesis, and Pyruvate Metabolism	1223	NAMED	WQZGKKKJIJFFOK-DVKNGEFBBQ	O[C@H]1O[C@H](CO)[C@@H](O)[C@H](O)[C@H]1O	glucose	glucose	50-99-7	71358	HMDB0000122	C00031	5793	Polar
798	209	555	124777	Nucleotide	Purine Metabolism, Adenine containing	4147	NAMED	OIRDTQYFTABQOQ-KQYNXXCUBX	NC1=NC=NC2=C1N=CN2[C@@]3([H])[C@@](O)([H])[C@@](O)([H])[C@](CO)([H])O3	adenosine	adenosine	58-61-7	54923	HMDB0000050	C00212	60961	Neg
799	400	3141	155487	Amino Acid	Glycine, Serine and Threonine Metabolism	7	NAMED	KWIUHFFTVRNATP-UHFFFAOYAI	O=C(C[N+](C)(C)C)[O-]	betaine	betaine	107-43-7	19951173,242	HMDB0000043	C00719	247	Pos Early
800	400	1868	155454	Amino Acid	Methionine, Cysteine, SAM and Taurine Metabolism	455	NAMED	XUJNEKJLAYXESH-REOHCLBHBU	SC[C@H](N)C(O)=O	cysteine	cysteine	56-89-3,52-90-4	5653	HMDB0000574	C00097	5862	Pos Early
803	305	584	146414	Carbohydrate	Fructose, Mannose and Galactose Metabolism	1353	NAMED	GZCGUPFRVQAUEE-KVTDHHQDBB	O[C@@H]1C(CO)O[C@@H](O)[C@@H](O)[C@H]1O	mannose	mannose	3458-28-4	141983	HMDB0000169	C00159,C02209,C00936	82308,439680,185698,18950	Polar
806	400	5086	155492	Amino Acid	Glycine, Serine and Threonine Metabolism	6	NAMED	FFDGPVCHZBVARC-UHFFFAOYAX	CN(C)CC(O)=O	dimethylglycine	dimethylglycine	1118-68-9	653	HMDB0000092	C03626	673	Pos Early
811	400	1126	155351	Amino Acid	Alanine and Aspartate Metabolism	29	NAMED	QNAYBMKLOCPYGJ-REOHCLBHBS	O=C(O)[C@@H](N)C	alanine	alanine	56-41-7	5735	HMDB0000161	C00041	5950	Pos Early
815	400	1299	155353	Amino Acid	Tyrosine Metabolism	162	NAMED	OUYCCCASQSFEME-QMMMGPOBBZ	N[C@@H](CC1=CC=C(O)C=C1)C(O)=O	tyrosine	tyrosine	60-18-4	5833	HMDB0000158	C00082	6057	Pos Early
818	305	15872	147518	Lipid	Fatty Acid Synthesis	1473	NAMED	OFOBLEOULBTSOW-UHFFFAOYAJ	O=C(O)CC(O)=O	malonate	malonate	26522-22-85-0,141-82-2	844	HMDB0000691	C00383	867	Polar
821	209	33442	125870	Nucleotide	Pyrimidine Metabolism, Uracil containing	4222	NAMED	HZIOZCLEXIYJAD-JWMKEVCDBU	O[C@]1([H])[C@@](O)([H])[C@](CO)([H])O[C@]1(C2=CNC(NC2=O)=O)[H]	pseudouridine	pseudouridine	1445-07-4	21403010	HMDB0000767	C02067	15047	Neg
823	305	48990	160586	Carbohydrate	Glycolysis, Gluconeogenesis, and Pyruvate Metabolism	1239	NAMED	LCTONWCANYUPML-REWHXWOFAD	CC(C(O)=O)=O	pyruvate	pyruvate	127-17-3	96901	HMDB0000243	C00022	1060	Polar
825	400	605	155338	Nucleotide	Pyrimidine Metabolism, Uracil containing	4221	NAMED	ISAKRJDGNUQOIC-UHFFFAOYAV	O=C(NC=C1)NC1=O	uracil	uracil	66-22-8	1141	HMDB0000300	C00106	1174	Pos Early
826	305	15581	146484	Carbohydrate	Pentose Metabolism	1267	NAMED	PYMYPHUHKUWMLA-WISUUJSJBP	O=C[C@@H]([C@H]([C@@H](CO)O)O)O	xylose	xylose	609-06-3	85957	HMDB0000098	C00181	135191	Polar
827	400	514	155308	Nucleotide	Pyrimidine Metabolism, Cytidine containing	4252	NAMED	UHDGCWIWMRVCDJ-XVFCMESIBD	OC[C@@H]1[C@H]([C@H]([C@H](N2C(N=C(C=C2)N)=O)O1)O)O	cytidine	cytidine	65-46-3	5940	HMDB0000089	C00475	6175	Pos Early
828	305	575	146408	Carbohydrate	Pentose Metabolism	1269	NAMED	PYMYPHUHKUWMLA-WDCZJNDABW	O[C@@H]1CO[C@@H](O)[C@@H](O)[C@@H]1O	arabinose	arabinose	28697-53-2	59687	HMDB0029942	C00216	66308	Polar
872	209	2183	124827	Nucleotide	Pyrimidine Metabolism, Thymine containing	4275	NAMED	IQFYYKKMVGJFEH-XLPZGREQBQ	O=C(NC(C(C)=C1)=O)N1[C@]2([C@@]([C@@]([C@@](CO)(O2)[H])(O)[H])([H])[H])[H]	thymidine	thymidine	50-89-5	5585	HMDB0000273	C00214	5789	Neg
873	209	5341	124617	Cofactors and Vitamins	Thiamine Metabolism	4421	NAMED		NC1=C(C[N+]2=CSC(CC[O-])=C2C)C=NC(C)=N1	thiamin (Vitamin B1)	thiamin (Vitamin B1)	59-43-8		HMDB0000235	DG00125,C00378,D08580	1130	Neg
878	305	577	146410	Carbohydrate	Fructose, Mannose and Galactose Metabolism	1347	NAMED	BJHIKXHVCXFQLS-UYFOZJQFBH	OC[C@@]1(O)O[C@H](CO)[C@@H](O)[C@@H]1O	fructose	fructose	57-48-7	5764	HMDB0000660	C00095	2723872	Polar
880	400	554	155319	Nucleotide	Purine Metabolism, Adenine containing	4148	NAMED	GFFGJBXGBJISGV-UHFFFAOYAT	NC1=NC=NC2=C1N=CN2	adenine	adenine	73-24-5	185	HMDB0000034	C00147	190	Pos Early
881	400	573	155326	Nucleotide	Pyrimidine Metabolism, Cytidine containing	4253	NAMED	OPTASPLRGRRNAP-UHFFFAOYAY	NC1=NC(NC=C1)=O	cytosine	cytosine	71-30-7	577	HMDB0000630	C00380	597	Pos Early
882	209	604	126810	Nucleotide	Pyrimidine Metabolism, Thymine containing	4278	NAMED	RWQNBRDOKXIBIV-UHFFFAOYAL	O=C1C(C)=CNC(N1)=O	thymine	thymine	65-71-4	1103	HMDB0000262	C00178	1135	Neg
888	209	1642	125736	Lipid	Medium Chain Fatty Acid	1495	NAMED	GHVNFZFCNZKVNT-UHFFFAOYAC	CCCCCCCCCC(O)=O	caprate (10:0)	caprate (10:0)	334-48-5	2863	HMDB0000511	C01571	2969	Neg
891	209	1121	125718	Lipid	Long Chain Saturated Fatty Acid	1513	NAMED	KEMQGTRYUADPNZ-UHFFFAOYAT	O=C(O)CCCCCCCCCCCCCCCC	margarate (17:0)	margarate (17:0)	506-12-7	10033	HMDB0002259		10465	Neg
892	209	1356	125722	Lipid	Long Chain Saturated Fatty Acid	1517	NAMED	ISYWECDDZWTKFF-UHFFFAOYAR	CCCCCCCCCCCCCCCCCCC(O)=O	nonadecanoate (19:0)	nonadecanoate (19:0)	646-30-0	12071	HMDB0000772	C16535	12591	Neg
893	209	1118	125716	Lipid	Long Chain Saturated Fatty Acid	1518	NAMED	VKOBVWXKNCXXDE-UHFFFAOYAB	CCCCCCCCCCCCCCCCCCCC(O)=O	arachidate (20:0)	arachidate (20:0)	506-30-9	10035	HMDB0002212	C06425	10467	Neg
913	305	15586	146486	Carbohydrate	Glycogen Metabolism	1300	NAMED	GUBGYTABKSRVRQ-ASMJPISFBF	O[C@@H]1[C@H]([C@H](O[C@@H]([C@H]1O)CO)O[C@H]2[C@@H]([C@H]([C@H](O[C@@H]2CO)O)O)O)O	maltose	maltose	6363-53-7	388469	HMDB0000163	C00208	10991489	Polar
914	305	1471	147709	Carbohydrate	Pentose Metabolism	1261	NAMED	PYMYPHUHKUWMLA-LMVFSUKVBD	O=C[C@@H]([C@@H]([C@@H](CO)O)O)O	ribose	ribose	50-69-1	4470639	HMDB0000283	C00121	5779	Polar
917	400	512	155306	Amino Acid	Alanine and Aspartate Metabolism	40	NAMED	DCXYFEDJOCDNAF-REOHCLBHBD	NC(C[C@H](N)C(O)=O)=O	asparagine	asparagine	70-47-3	6031	HMDB0000168	C00152	6267	Pos Early
923	305	601	145712	Nucleotide	Pyrimidine Metabolism, Orotate containing	4207	NAMED	UFIVEPVSAGBUSI-UHFFFAOYAI	O=C(C(NC1=O)CC(N1)=O)O	dihydroorotate	dihydroorotate	155-54-4	628	HMDB03349	C00337	648	Polar
926	209	32489	125850	Lipid	Medium Chain Fatty Acid	1490	NAMED	FUZZWVXGSFPDMH-UHFFFAOYAY	CCCCCC(O)=O	caproate (6:0)	caproate (6:0)	142-62-1	8552	HMDB0000535	C01585	8892	Neg
935	209	1519	124565	Carbohydrate	Disaccharides and Oligosaccharides	1326	NAMED	CZMRCDWAGMRECN-UGDNZRGBBE	OC[C@]1(O[C@@H]2[C@@H]([C@H]([C@@H]([C@H](O2)CO)O)O)O)[C@H]([C@@H]([C@@H](CO)O1)O)O	sucrose	sucrose	57-50-1	5768	HMDB0000258	C00089	5988	Neg
1001	400	32306	155905	Amino Acid	Urea cycle; Arginine and Proline Metabolism	513	NAMED	PMMYEEVYMWASQN-DMTCNVIQBF	O[C@@H]1C[C@@H](C(O)=O)NC1	trans-4-hydroxyproline	hydroxyproline	51-35-4	5605	HMDB0000725	C01157	5810	Pos Early
1002	305	1107	146424	Nucleotide	Purine Metabolism, (Hypo)Xanthine/Inosine containing	4134	NAMED	POJWUDADGALRAB-UHFFFAOYAE	O=C(N1)C(NC(N)=O)NC1=O	allantoin	allantoin	97-59-6	199	HMDB0000462	C02348,C01551,C02350	439714,204,439713	Polar
1004	209	3147	123237	Nucleotide	Purine Metabolism, (Hypo)Xanthine/Inosine containing	4122	NAMED	LRFVTYWOQMYALW-UHFFFAOYAT	O=C(N1)C(N=CN2)=C2NC1=O	xanthine	xanthine	69-89-6	1151	HMDB0000292	C00385	1188	Neg
1021	209	1494	123209	Amino Acid	Glutathione Metabolism	579	NAMED	ODHCTXKNWHHXJC-VKHMYHEABY	O=C1CC[C@@H]([C@@](O)=O)N1	5-oxoproline	5-oxoproline	98-79-3	7127	HMDB0000267	C02237,C01879	439685,7405	Neg
1022	400	1512	155387	Amino Acid	Tryptophan Metabolism	282	NAMED	SIOXPEMLGUPBBT-UHFFFAOYAC	O=C(O)C1=NC=CC=C1	picolinate	picolinate	98-98-6	993	HMDB0002243	C10164	1018	Pos Early
1023	400	1516	155390	Amino Acid	Glycine, Serine and Threonine Metabolism	5	NAMED	FSYKKLYZXJSNPZ-UHFFFAOYAL	CNCC(O)=O	sarcosine	sarcosine	107-97-1	1057	HMDB0000271	C00213	1088	Pos Early
1024	400	1508	155385	Cofactors and Vitamins	Pantothenate and CoA Metabolism	4337	NAMED	GHOKWGTUZJEAQD-ZETCQYMHBS	O=C(NCCC(O)=O)[C@H](O)C(C)(C)CO	pantothenate	pantothenate (Vitamin B5)	137-08-6	6361	HMDB0000210	C00864	6613	Pos Early
1025	400	1444	155369	Amino Acid	Lysine Metabolism	131	NAMED		OC(C1NCCCC1)=O	pipecolate	pipecolate	4043-87-2		HMDB0000070			Pos Early
1026	209	1600	124589	Lipid	Phospholipid Metabolism	2239	NAMED	SUHOOTKUPISOBE-UHFFFAOYAT	NCCOP(O)(O)=O	phosphoethanolamine	phosphoethanolamine (PE)	1071-23-4	990	HMDB0000224	C00346	1015	Neg
1052	305	1572	146444	Carbohydrate	Glycolysis, Gluconeogenesis, and Pyruvate Metabolism	1243	NAMED	RBNPOMFGQQGHHO-UHFFFAOYAE	O=C(O)C(O)CO	glycerate	glycerate	600-19-1	732	HMDB0000139,HMDB0006372	C00258	439194,752	Polar
1053	305	3155	147504	Nucleotide	Pyrimidine Metabolism, Uracil containing	4239	NAMED	JSJWCHRYRHKBBW-UHFFFAOYAH	OC(CCNC(N)=O)=O	3-ureidopropionate	3-ureidopropionate	462-88-4	109	HMDB0000026	C02642	111	Polar
1082	209	1587	126818	Amino Acid	Leucine, Isoleucine and Valine Metabolism	336	NAMED	WXNXCEHXYPACJF-ZETCQYMHBF	O=C(O)[C@H](CC(C)C)NC(C)=O	N-acetylleucine	N-acetylleucine	1188-21-2	64075	HMDB0011756	C02710	70912	Neg
1083	209	1589	124587	Amino Acid	Methionine, Cysteine, SAM and Taurine Metabolism	435	NAMED	XUYPXLNMDZIRQH-LURJTMIEBN	O=C(O)[C@H](CCSC)NC(C)=O	N-acetylmethionine	N-acetylmethionine	65-82-7	395338	HMDB0011745	C02712	448580	Neg
1084	209	1591	124807	Amino Acid	Leucine, Isoleucine and Valine Metabolism	417	NAMED	IHYJTAOFMMMOPX-LURJTMIEBI	O=C(O)[C@@H](NC(C)=O)C(C)C	N-acetylvaline	N-acetylvaline	96-81-1	60154	HMDB0011757		66789	Neg
1087	209	1552	125983	Lipid	Long Chain Monounsaturated Fatty Acid	1548	NAMED	DPUOLQHDNGRHBS-UHFFFAOYAW	OC(CCCCCCCCCCC\C=C/CCCCCCCC)=O	erucate (22:1n9)	erucate (22:1n9)	112-86-7	7924	HMDB0002068	C08316	8216,5281116	Neg
1090	402	43807	159596	Cofactors and Vitamins	Hemoglobin and Porphyrin Metabolism	4409	NAMED	BPYKTIZUTYGOLE-IFADSCNNBS	CC(C(N\1)=O)=C(C=C)C1=C/C2=C(C)C(CCC(O)=O)=C(CC3=C(CCC(O)=O)C(C)=C(/C=C4NC(C(C=C)=C/4C)=O)N3)N2	bilirubin (Z,Z)	bilirubin	635-65-4	4444055	HMDB0000054	C00486	5280352	Pos Late
1094	209	2761	161549	Amino Acid	Tyrosine Metabolism	245	NAMED	XUIIKFGFIJCVMT-LBPRGKRZBS	OC1=C(I)C=C(OC2=C(I)C=C(C[C@H](N)C(O)=O)C=C2I)C=C1I	thyroxine	thyroxine	51-48-9	5614	HMDB0000248	C01829	5819	Neg
1099	209	1573	124583	Nucleotide	Purine Metabolism, Guanine containing	4183	NAMED	NYHBQMYGNKIUIF-UUOKFMHZBU	O=C1C(N=CN2[C@@]3([H])[C@@](O)([H])[C@@](O)([H])[C@](CO)([H])O3)=C2N=C(N)N1	guanosine	guanosine	118-00-3	6544	HMDB0000133	C00387	6802	Neg
1102	209	2734	123231	Peptide	Gamma-glutamyl Amino Acid	646	NAMED	VVLXCWVSSLFQDS-QWRGUYRKBA	OC(C=C1)=CC=C1C[C@@H](C(O)=O)NC(CC[C@@H](C(O)=O)N)=O	gamma-glutamyltyrosine	gamma-glutamyltyrosine	7432-23-7	85142	HMDB0011741		94340	Neg
1104	400	1584	155418	Xenobiotics	Food Component/Plant	4964	NAMED	KTHADMDGDNYQRX-UHFFFAOYAX	O=C(OC)CC1=CNC2=C1C=CC=C2	methyl indole-3-acetate	methyl indole-3-acetate	1912-33-0	67279	HMDB0029738		74706	Pos Early
1105	402	1561	164189	Cofactors and Vitamins	Tocopherol Metabolism	4361	NAMED	GVJHHUAWPYXKBD-IEOSBIPEBS	CC1=C2C(O[C@@](CCC[C@H](C)CCC[C@H](C)CCC[C@H](C)C)(C)CC2)=C(C)C(C)=C1O	alpha-tocopherol	alpha-tocopherol	10191-41-0,59-02-9	14265	HMDB0001893	C02477	86472	Pos Late
1108	305	1594	147490	Nucleotide	Pyrimidine Metabolism, Orotate containing	4206	NAMED	HLKXYZVTANABHZ-MRIHDYNCBG	OC([C@H](CC(O)=O)NC(N)=O)=O	N-carbamoylaspartate	N-carbamoylaspartate	923-37-5	4573859	HMDB0000828	C00438	93072	Polar
1110	305	1585	147717	Amino Acid	Alanine and Aspartate Metabolism	31	NAMED	KTHDTJVBEPMMGL-VKHMYHEABO	O=C(O)[C@@H](NC(C)=O)C	N-acetylalanine	N-acetylalanine	97-69-8	79449	HMDB0000766	C02847	88064	Polar
1113	400	1558	155399	Amino Acid	Polyamine Metabolism	560	NAMED	UZTFMUBKZQVKLK-UHFFFAOYAY	CC(NCCCC(O)=O)=O	4-acetamidobutanoate	4-acetamidobutanoate	3025-96-5	17180	HMDB0003681	C02946	18189	Pos Early
1114	400	1566	155405	Nucleotide	Pyrimidine Metabolism, Thymine containing	4284	NAMED	QCHPKSFMDHPSNR-UHFFFAOYAN	O=C(O)C(C)CN	3-aminoisobutyrate	3-aminoisobutyrate	214139-20-5,10569-72-9	58481	HMDB0002166	C05145	64956	Pos Early
1123	209	1563	125732	Lipid	Primary Bile Acid Metabolism	3457	NAMED		C[C@]12CC[C@]3([H])[C@@]4(C)CC[C@@H](O)C[C@@]4([H])C[C@@H](O)[C@@]3([H])[C@]1([H])CC[C@@]2(C(CCC(O)=O)C)[H]	chenodeoxycholate	chenodeoxycholate	474-25-9,474-24-9		HMDB0000518	C02528	10133	Neg
1124	209	1564	124575	Energy	TCA Cycle	1440	NAMED	KRKNYBCHXYNGOX-UHFFFAOYAM	OC(CC(CC(O)=O)(O)C(O)=O)=O	citrate	citrate	77-92-9	305	HMDB0000094	C00158	311	Neg
1125	209	1559	124573	Nucleotide	Pyrimidine Metabolism, Uracil containing	4232	NAMED	OIVLITBTBDPEFK-UHFFFAOYAM	O=C(CCN1)NC1=O	5,6-dihydrouracil	5,6-dihydrouracil	504-07-4	629	HMDB0000076	C00429	649	Neg
1128	400	42374	156916	Amino Acid	Glutathione Metabolism	580	NAMED	QWCKQJZIFLGMSD-GSVOUGTGBL	N[C@H](CC)C(O)=O	2-aminobutyrate	2-aminobutyrate	1492-24-6	388757	HMDB0000452	C02356	80283	Pos Early
1134	209	1604	124593	Nucleotide	Purine Metabolism, (Hypo)Xanthine/Inosine containing	4132	NAMED	LEHOTFFKMJEONL-UHFFFAOYAN	O=C1NC(NC(NC2=O)=O)=C2N1	urate	urate	120K5305,69-93-2		HMDB0000289	C00366	1175	Neg
1135	209	1605	125991	Lipid	Secondary Bile Acid Metabolism	3505	NAMED	RUDATBOHQWOJDD-UZVSRGJWBC	O[C@@H]1[C@@]2([H])[C@]3([H])CC[C@@]([C@@H](CCC(O)=O)C)([H])[C@@]3(C)CC[C@]2([H])[C@@]4(C)CC[C@@H](O)C[C@@]4([H])C1	ursodeoxycholate	ursodeoxycholate	128-13-2	29131	HMDB0000946	C07880	31401	Neg
1137	402	38102	158973	Lipid	Endocannabinoid	2160	NAMED	BOWVQLFMWHZBEF-KTKRTIGZBW	O=C(NCCO)CCCCCCC/C=C\CCCCCCCC	oleoyl ethanolamide	oleoyl ethanolamide	111-58-0,11-58-0	4446574	HMDB0002088		5283454	Pos Late
1140	400	2730	155470	Peptide	Gamma-glutamyl Amino Acid	635	NAMED	JBFYFLXEJFQWMU-WDSKDSINBP	O=C(N)CC[C@@H](C(O)=O)NC(CC[C@@H](C(O)=O)N)=O	gamma-glutamylglutamine	gamma-glutamylglutamine	10148-81-9	133013	HMDB0011738	C05283	150914	Pos Early
1141	209	1669	124595	Amino Acid	Tyrosine Metabolism	175	NAMED	KKADPXVIOXHVKN-UHFFFAOYAH	OC1=CC=C(CC(C(O)=O)=O)C=C1	4-hydroxyphenylpyruvate	4-hydroxyphenylpyruvate	156-39-8	954	HMDB0000707	C01179	979	Neg
1143	209	40605	223227	Lipid	Short Chain Fatty Acid	1488	NAMED	FERIUCNNQQJTOY-UHFFFAOYAP	OC(CCC)=O	butyrate/isobutyrate (4:0)	butyrate/isobutyrate (4:0)	109-92-6	259	HMDB0000039	C00246	264	Neg
1161	400	1598	155427	Amino Acid	Leucine, Isoleucine and Valine Metabolism	402	NAMED	WRUSVQOKJIDBLP-HWKANZROBR	O=C(O)CNC(/C(C)=C/C)=O	tigloylglycine	tigloylglycine	35842-45-6	4945715	HMDB0000959		6441567	Pos Early
1162	305	32377	147564	Carbohydrate	Aminosugar Metabolism	1419	NAMED	KBGAYAKRZNYFFG-BOHATCBPBL	OC1(C(O)=O)CC(O)C(NC(C)=O)C(C(O)C(O)CO)O1	N-acetylneuraminate	N-acetylneuraminate	131-48-6	10292217	HMDB0000230	C00270	439197	Polar
1206	400	12110	155516	Energy	TCA Cycle	1444	NAMED	ODBLHEXUDAPZAU-UHFFFAOYAX	OC(C[C@@H]([C@H](O)C(O)=O)[C@@](O)=O)=O	isocitrate	isocitrate	20226-99-7	1161	HMDB0001874	C00451	5318532	Pos Early
1215	400	48149	157725	Carbohydrate	Aminosugar Metabolism	1431	NAMED	YTTRPBWEMMPYSW-VFFCQLMOBE	O[C@H]1[C@H](O)[C@@H](CO)O[C@@H](NC(CC(N)C(O)=O)=O)[C@@H]1NC(C)=O	N-acetylglucosaminylasparagine	N-acetylglucosaminylasparagine	2776-93-4	21403014	HMDB0000489	C04540	123826	Pos Early
1221	209	27718	124913	Amino Acid	Creatine Metabolism	528	NAMED	CVSVTCORWBXHQV-UHFFFAOYAV	CN(C(N)=N)CC(O)=O	creatine	creatine	57-00-1	566	HMDB0000064	C00300	586	Neg
1231	209	17805	126039	Lipid	Long Chain Polyunsaturated Fatty Acid (n3 and n6)	1571	NAMED	XSXIVVZCUAHUJO-HZJYTTRNBM	O=C(O)CCCCCCCCC/C=C\C/C=C\CCCCC	dihomo-linoleate (20:2n6)	dihomolinoleate (20:2n6)	2091-39-6	4944228	HMDB0005060	C16525	6439848	Neg
1235	400	18245	155638	Peptide	Gamma-glutamyl Amino Acid	637	NAMED	PXVCMZCJAUJLJP-YUMQZZPRBD	O=C(O)[C@@H](N)CCC(N[C@@H](CC1=CNC=N1)C(O)=O)=O	gamma-glutamylhistidine	gamma-glutamylhistidine	37460-15-4	5380197	HMDB0029151		7017195	Pos Early
1239	209	17945	126830	Lipid	Fatty Acid, Monohydroxy	1972	NAMED	KIHBGTRZFAVZRV-UHFFFAOYAD	OC([C@H](O)CCCCCCCCCCCCCCCC)=O	2-hydroxystearate	2-hydroxystearate	629-22-1	62625	HMDB0062549	C03042,C03045	439887,439885,69417	Neg
1242	400	15650	155564	Nucleotide	Purine Metabolism, Adenine containing	4154	NAMED	QQBGTSSELNKRID-IOSLPCCCBM	N=C1C2=C(N([C@@]3([H])[C@@](O)([H])[C@@](O)([H])[C@](CO)([H])O3)C=N2)N=CN1C	N1-methyladenosine	1-methyladenosine	15763-06-1	4573813	HMDB0003331	C02494	27476	Pos Early
1244	209	18330	124657	Cofactors and Vitamins	Folate Metabolism	4390	NAMED	ZNOVTXRBGFNYRX-UHFFFAOYAM	CN1C(C2=O)=C(NC(N)=N2)NCC1CNC3=CC=C(C(NC(C(O)=O)CCC(O)=O)=O)C=C3	5-methyltetrahydrofolate (5MeTHF)	5-methyltetrahydrofolate (5MeTHF)	68792-52-9,68703-91-3	143	HMDB0001396	C00440	3729	Neg
1254	209	15122	126021	Lipid	Glycerolipid Metabolism	2842	NAMED	PEDCQBHIVMGVHV-UHFFFAOYAF	OC(CO)CO	glycerol	glycerol	56-81-5	733	HMDB0000131	C00116	753	Neg
1256	400	15506	155556	Lipid	Phospholipid Metabolism	2233	NAMED	CRBHXDCYXIISFC-UHFFFAOYAW	[O-]CC[N+](C)(C)C	choline	choline	67-48-1	149278	HMDB0000097	C00114	305	Pos Early
1258	400	4970	155491	Amino Acid	Tryptophan Metabolism	275	NAMED	RWZYAGGXGHYGMB-UHFFFAOYAS	OC(C1=CC=CC=C1N)=O	anthranilate	anthranilate	118-92-3	222	HMDB0001123	C00108	227	Pos Early
1259	209	12115	152424	Xenobiotics	Food Component/Plant	4853	NAMED	WBYWAXJHAXSJNI-VOTSOKGWBT	OC(/C=C/C1=CC=CC=C1)=O	cinnamate	cinnamate	140-10-3	392447	HMDB0000930	C00423	444539	Neg
1261	209	57393	210941	Lipid	Eicosanoid	2149	NAMED	KUKJHGXXZWHSBG-WBGSEQOABE	O[C@@H](CCCCC)/C=C/C=C/C/C=C\CCCC(O)=O	12-HHTrE	12-HHTrE	54397-84-1	4446265	HMDB0012535	C20388	5283141	Neg
1268	209	18369	123285	Peptide	Gamma-glutamyl Amino Acid	639	NAMED	MYFMARDICOWMQP-YUMQZZPRBM	CC(C)C[C@@H](C(O)=O)NC(CC[C@@H](C(O)=O)N)=O	gamma-glutamylleucine	gamma-glutamylleucine	2566-39-4	133115	HMDB0011171		151023	Neg
1276	209	17665	124879	Xenobiotics	Benzoate Metabolism	4511	NAMED	RGHHSNMVTDWUBI-UHFFFAOYAN	OC1=CC=C(C([H])=O)C=C1	p-hydroxybenzaldehyde	p-hydroxybenzaldehyde	123-08-0	123	HMDB0011718	C00633	126	Neg
1308	209	17807	144966	Lipid	Eicosanoid	2081	NAMED	XNRNNGPBEPRNAR-JQBLCGNGBX	OC(O1)C[C@H](O)[C@H](C/C=C\CCCC(O)=O)[C@H]1/C=C/[C@@H](O)CCCCC	thromboxane B2	thromboxane B2	54397-85-2	4446261	HMDB0003252	C05963	5283137	Neg
1342	400	12017	155509	Amino Acid	Tyrosine Metabolism	204	NAMED	PFDUUKDQEHURQC-ZETCQYMHBZ	COC1=C(O)C=CC(C[C@@H](C(O)=O)N)=C1	3-methoxytyrosine	3-methoxytyrosine	300-48-1	8948	HMDB0001434		9307	Pos Early
1442	209	12129	126017	Amino Acid	Leucine, Isoleucine and Valine Metabolism	363	NAMED	4000	CC(C)(O)CC(O)=O	beta-hydroxyisovalerate	beta-hydroxyisovalerate	625-08-1	62571	HMDB0000754		69362	Neg
1488	402	32463	158509	Lipid	Endocannabinoid	2168	NAMED	LGEQQWMQCRIYKG-DOFZRALJBA	O=C(NCCO)CCC/C=C\C/C=C\C/C=C\C/C=C\CCCCC	arachidonoyl ethanolamide	arachidonoyl ethanolamide	94421-68-8	4445241	HMDB0004080	C11695	5281969	Pos Late
1489	402	38165	159012	Lipid	Endocannabinoid	2163	NAMED	HXYVTAGFYLMHSO-UHFFFAOYAE	CCCCCCCCCCCCCCCC(NCCO)=O	palmitoyl ethanolamide	palmitoyl ethanolamide	544-31-0	4509	HMDB0002100	C16512	4671	Pos Late
1518	402	44877	164219	Lipid	Ceramides	3022	NAMED	YDNKGFDKKRUKPY-TURZORIXBD	OC[C@@H]([C@H](O)/C=C/CCCCCCCCCCCCC)NC(CCCCCCCCCCCCCCC)=O	N-palmitoyl-sphingosine (d18:1/16:0)	N-palmitoyl-sphingosine (d18:1/16:0)	24696-26-2	4446677	HMDB0004949		5283564	Pos Late
1526	402	19263	164198	Lipid	Phosphatidylethanolamine (PE)	2409	NAMED	FHQVHHIBKUMWTI-OTMQOFQLBI	CCCCCCCC\C=C/CCCCCCCC(O[C@](COC(CCCCCCCCCCCCCCC)=O)(COP([O-])(OCC[N+]([H])([H])[H])=O)[H])=O	1-palmitoyl-2-oleoyl-GPE (16:0/18:1)	1-palmitoyl-2-oleoyl-GPE (16:0/18:1)	26662-94-2	4446615	HMDB0005320		5283496	Pos Late
1528	402	52450	210818	Lipid	Phosphatidylinositol (PI)	2537	NAMED	BSNJSZUDOMPYIR-DMDPBSJXBZ	O=C(CCCCCCC/C=C\C/C=C\CCCCC)O[C@@H](COP(OC1C(O)C(O)C(O)C(O)C1O)(O)=O)COC(CCCCCCCCCCCCCCC)=O	1-palmitoyl-2-linoleoyl-GPI (16:0/18:2)	1-palmitoyl-2-linoleoyl-GPI (16:0/18:2)		21403024	HMDB0009784		46891795	Pos Late
1537	402	42446	165129	Lipid	Phosphatidylcholine (PC)	2287	NAMED	JLPULHDHAOZNQI-ZTIMHPMXBU	O=P([O-])(OC[C@@H](COC(CCCCCCCCCCCCCCC)=O)OC(CCCCCCC/C=C\C/C=C\CCCCC)=O)OCC[N+](C)(C)C	1-palmitoyl-2-linoleoyl-GPC (16:0/18:2)	1-palmitoyl-2-linoleoyl-GPC (16:0/18:2)	40811-94-7	4450224	HMDB0007973		5287971	Pos Late
1538	402	19503	164530	Lipid	Sphingomyelins	3106	NAMED	LKQLRGMMMAHREN-YJFXYUILBI	CCCCCCCCCCCCCCCCCC(N[C@@](COP([O-])(OCC[N+](C)(C)C)=O)([C@](O)(/C=C/CCCCCCCCCCCCC)[H])[H])=O	stearoyl sphingomyelin (d18:1/18:0)	stearoyl sphingomyelin (d18:1/18:0)	85187-10-6,85187-10-6	4956085	HMDB0001348	C00550	6453725	Pos Late
1539	402	52461	165127	Lipid	Phosphatidylcholine (PC)	2284	NAMED	WTJKGGKOPKCXLL-MRCUWXFGBH	O=C(CCCCCCC/C=C\CCCCCCCC)O[C@@H](COC(CCCCCCCCCCCCCCC)=O)COP(OCC[N+](C)(C)C)([O-])=O	1-palmitoyl-2-oleoyl-GPC (16:0/18:1)	1-palmitoyl-2-oleoyl-GPC (16:0/18:1)	26853-31-6,26853-31-6	4940699	HMDB0007972	C13875	6436017	Pos Late
1547	402	54979	208064	Lipid	Ceramides	3026	NAMED	VODZWWMEJITOND-NXCSZAMKBA	OC[C@H](NC(CCCCCCCCCCCCCCCCC)=O)[C@H](O)/C=C/CCCCCCCCCCCCC	N-stearoyl-sphingosine (d18:1/18:0)*	N-stearoyl-sphingosine (d18:1/18:0)*	104404-17-3	4446678	HMDB0004950		5283565	Pos Late
1548	209	12358	124841	Cofactors and Vitamins	Tetrahydrobiopterin Metabolism	4391	NAMED	LHQIJBMDNUYRAM-DZSWIPIPBD	O=C1C2=NC([C@H](O)[C@H](O)C)=CNC2=NC(N)=N1	biopterin	biopterin	22150-76-1	392795	HMDB0000468	C06313	445040	Neg
1629	209	18494	124667	Lipid	Primary Bile Acid Metabolism	3463	NAMED	BHTRKEVKTKCXOH-BJLOMENOBE	C[C@@]12[C@@]([H])(CC[C@@]2([C@@H](CCC(NCCS(O)(=O)=O)=O)C)[H])[C@@]([C@@H](C[C@]3([H])C[C@H](O)CC4)O)([H])[C@]([C@]34C)([H])CC1	taurochenodeoxycholate	taurochenodeoxycholate	6009-98-9	343282	HMDB0000951	C05465	387316	Neg
1648	209	18497	125762	Lipid	Primary Bile Acid Metabolism	3456	NAMED	WBWWGRHZICKQGZ-HZAMXZRMBW	C[C@@]12[C@@]([H])(CC[C@]2([H])[C@@H](CCC(NCCS(O)(=O)=O)=O)C)[C@@]([C@H](O)C[C@@]3([H])[C@@]4(CC[C@@H](O)C3)C)([H])[C@@]4([H])C[C@@H]1O	taurocholate	taurocholate	145-42-6		HMDB0000036	C05122	6675,46783527	Neg
1668	209	12261	124839	Lipid	Secondary Bile Acid Metabolism	3490	NAMED	AWDRATDZQPNJFN-VAYUFCLWBR	C[C@@]12[C@@]([H])(CC[C@]2([H])[C@@H](CCC(NCCS(O)(=O)=O)=O)C)[C@@](CC[C@@]3([H])[C@@]4(CC[C@@H](O)C3)C)([H])[C@@]4([H])C[C@@H]1O	taurodeoxycholate	taurodeoxycholate	207737-97-1	2015539	HMDB0000896	C05463	2733768	Neg
1869	305	18281	145774	Xenobiotics	Benzoate Metabolism	4467	NAMED	ONJSZLXSECQROL-UHFFFAOYAK	O=C(C1=CC=CC=C1O)NCC(O)=O	2-hydroxyhippurate (salicylurate)	2-hydroxyhippurate (salicylurate)	487-54-7	9835	HMDB0000840	C07588	10253	Polar
2029	209	18362	124661	Lipid	Fatty Acid, Dicarboxylate	1680	NAMED	BDJRBEYXGGNYIS-UHFFFAOYAK	O=C(O)CCCCCCCC(O)=O	azelate (C9-DC)	azelate (C9-DC)	123-99-9	2179	HMDB0000784	C08261	2266	Neg
2050	209	18467	126840	Lipid	Long Chain Polyunsaturated Fatty Acid (n3 and n6)	1561	NAMED	JAZBEHYOTPTENJ-JLNKQSITBZ	O=C(O)CCC\C=C/C/C=C\C/C=C\C/C=C\C/C=C\CC	eicosapentaenoate (EPA; 20:5n3)	eicosapentaenoate (EPA; 20:5n3)	10-2005-9,10417-94-4	393682	HMDB0001999	C06428	446284	Neg
2051	305	15745	146490	Amino Acid	Leucine, Isoleucine and Valine Metabolism	410	NAMED	WXUAQHNMJWJLTG-UHFFFAOYAC	CC(C(O)=O)CC(O)=O	methylsuccinate	methylsuccinate	498-21-5	9922	HMDB0001844		10349	Polar
2054	305	15765	147158	Amino Acid	Leucine, Isoleucine and Valine Metabolism	407	NAMED	UKFXDFUAPNAMPJ-UHFFFAOYAZ	CCC(C(O)=O)C(O)=O	ethylmalonate	ethylmalonate	601-75-2	11263	HMDB0000622		11756	Polar
100000007	400	15500	155554	Lipid	Carnitine Metabolism	1933	NAMED	PHIQHXFUZVPYII-ZCFIWIBFBS	[O-]C(C[C@@H](O)C[N+](C)(C)C)=O	carnitine	carnitine	461-05-2	10455	HMDB0000062	C00487,C00308	288	Pos Early
100000008	209	15778	124867	Xenobiotics	Benzoate Metabolism	4477	NAMED	WPYMKLBDIGXBTP-UHFFFAOYAD	OC(C1=CC=CC=C1)=O	benzoate	benzoate	65-85-0	238	HMDB0001870	C00180	243	Neg
100000010	209	15749	126035	Xenobiotics	Benzoate Metabolism	4575	NAMED	XMIIGOLPHOKFCH-UHFFFAOYAR	OC(CCC1=CC=CC=C1)=O	3-phenylpropionate (hydrocinnamate)	3-phenylpropionate (hydrocinnamate)	501-52-0	10181339	HMDB0000764	C05629	107	Neg
100000011	209	57745	213340	Amino Acid	Phenylalanine Metabolism	155	NAMED	WLJVXDMOQOGPHL-UHFFFAOYAR	O=C(O)CC1=CC=CC=C1	phenylacetate	phenylacetate	103-82-2	10181341	HMDB0000209	C07086	999	Neg
100000014	209	15753	124647	Xenobiotics	Benzoate Metabolism	4463	NAMED	QIAFMBKCNZACKA-UHFFFAOYAD	O=C(C1=CC=CC=C1)NCC(O)=O	hippurate	hippurate	495-69-2	451	HMDB0000714	C01586	464	Neg
100000015	209	15679	123267	Amino Acid	Tryptophan Metabolism	278	NAMED	FBZONXHGGPHHIY-UHFFFAOYAE	OC1=C2C(C(O)=CC(C(O)=O)=N2)=CC=C1	xanthurenate	xanthurenate	59-007	5497	HMDB0000881	C02470	5699	Neg
100000016	305	15730	145770	Lipid	Fatty Acid, Dicarboxylate	1677	NAMED	TYFQFVWCELRYAO-UHFFFAOYAN	OC(CCCCCCC(O)=O)=O	suberate (C8-DC)	suberate (C8-DC)	505-48-6	10025	HMDB0000893	C08278	10457	Polar
100000036	209	15676	123263	Amino Acid	Leucine, Isoleucine and Valine Metabolism	394	NAMED	JVQYSWDUAOAHFM-UHFFFAOYAW	CCC(C)C(C(O)=O)=O	3-methyl-2-oxovalerate	3-methyl-2-oxovalerate	51829-07-3,1460-34-0	46	HMDB0000491	C03465,C06008,C00671	439286,440877	Neg
100000039	400	18374	155665	Amino Acid	Methionine, Cysteine, SAM and Taurine Metabolism	440	NAMED	QEFRNWWLZKMPFJ-YGVKFDHGBW	O=C(O)[C@@H](N)CCS(C)=O	methionine sulfoxide	methionine sulfoxide	3226-65-1	139840	HMDB0002005	C02989	158980	Pos Early
100000042	209	15677	123265	Amino Acid	Histidine Metabolism	72	NAMED	JDHILDINMRGULE-LURJTMIEBU	N[C@H](C(O)=O)CC1=CN=CN1C	3-methylhistidine	3-methylhistidine	368-16-1	58494	HMDB0000479	C01152	64969	Neg
100000044	400	15747	155593	Amino Acid	Histidine Metabolism	87	NAMED	MYYIAHXIVFADCU-QMMMGPOBBJ	CN1C=NC=C1C[C@@H]([C@@](O)=O)NC(CCN)=O	anserine	anserine	10030-52-1	100482	HMDB0000194	C01262	112072	Pos Early
100000054	400	15685	155573	Amino Acid	Lysine Metabolism	119	NAMED	YSMODUONRAFBET-UHFFFAOYAX	N[C@@H](CCC(O)CN)C(O)=O	5-hydroxylysine	5-hydroxylysine	13204-98-3	1002	HMDB0000450	C16741	3032849	Pos Early
100000092	305	15306	145760	Carbohydrate	Fructose, Mannose and Galactose Metabolism	1369	NAMED	VBUYCZFBVCCYFD-NUNKFHFFBO	OC[C@H](O)[C@@H](O)[C@H](O)C(C(O)=O)=O	2-ketogulonate	2-ketogulonate	342385-52-8	92502	HMDB0011732	C15673	50	Polar
100000096	400	15681	155572	Amino Acid	Guanidino and Acetamido Metabolism	563	NAMED	TUHVEAJXIMEOSA-UHFFFAOYAM	N=C(N)NCCCC(O)=O	4-guanidinobutanoate	4-guanidinobutanoate	463-003,463-00-3	486	HMDB0003464	C01035	500	Pos Early
100000101	305	15704	147156	Lipid	Fatty Acid, Dicarboxylate	1674	NAMED	WLJVNTCWHIRURA-UHFFFAOYAR	OC(CCCCCC(O)=O)=O	pimelate (C7-DC)	pimelate (C7-DC)	111-16-0	376	HMDB0000857	C02656	385	Polar
100000125	400	15949	155608	Nucleotide	Pyrimidine Metabolism, Cytidine containing	4263	NAMED	CKTSBUTUHBMZGZ-SHYZEUOFBO	[H][C@]1([H])[C@@](O)([H])[C@](CO)([H])O[C@]1(N2C(N=C(N)C=C2)=O)[H]	2'-deoxycytidine	2'-deoxycytidine	951-77-9	13117	HMDB0000014	C00881	13711	Pos Early
100000257	305	15443	146478	Carbohydrate	Aminosugar Metabolism	1407	NAMED	IAJILQKETJEXLJ-QTBDOELSBX	O[C@@H]1O[C@H]([C@](O)=O)[C@@H](O)[C@H](O)[C@H]1O	glucuronate	glucuronate	207300-70-7	58552	HMDB0000127	C16245	441478,23677976,94715,65041,444791	Polar
100000258	400	43847	157058	Lipid	Glycerolipid Metabolism	2843	NAMED	AWUCVROLDVIAJX-UHFFFAOYAM	O=P(O)(OCC(CO)O)O	glycerol 3-phosphate	glycerol 3-phosphate	29849-82-9	734	HMDB0000126	C0093	754	Pos Early
100000263	400	15716	155583	Amino Acid	Histidine Metabolism	83	NAMED	ACZFBYCNAVEFLC-YFKPBYRVBI	OC(C(O)=O)CC1=CN=CN1	imidazole lactate	imidazole lactate	14403-45-3	389128	HMDB0002320	C05568	793	Pos Early
100000265	400	15140	155539	Amino Acid	Tryptophan Metabolism	267	NAMED	YGPSJZOEDVAXAB-QMMMGPOBBJ	N[C@H](C(O)=O)CC(C1=CC=CC=C1N)=O	kynurenine	kynurenine	2922-83-0	141580	HMDB0000684	C00328	161166	Pos Early
100000269	400	15990	155613	Lipid	Phospholipid Metabolism	2237	NAMED	SUHOQUVVVLNYQR-MRVPVSSYBR	O=P(OCC[N+](C)(C)C)([O-])OC[C@H](O)CO	glycerophosphorylcholine (GPC)	glycerophosphorylcholine (GPC)	28319-77-9	571409	HMDB0000086	C00670	71920	Pos Early
100000282	400	15720	155584	Amino Acid	Glutamate Metabolism	47	NAMED	RFMMMVDNIPUKGG-QUCRTXIXBK	O=C(O)CC[C@@H](C(O)=O)NC(C)=O	N-acetylglutamate	N-acetylglutamate	5817-08-3	1266066	HMDB0001138	C00624	70914	Pos Early
100000299	209	15136	124851	Nucleotide	Purine Metabolism, (Hypo)Xanthine/Inosine containing	4124	NAMED	UBORTCNDUKBEOP-UUOKFMHZBM	OC1=C(N=CN2[C@@]3([H])[C@@](O)([H])[C@@](O)([H])[C@](CO)([H])O3)C2=NC(O)=N1	xanthosine	xanthosine	146-80-5	58484	HMDB0000299	C01762	64959	Neg
100000406	305	15772	146492	Carbohydrate	Pentose Metabolism	1262	NAMED	HEBKCHPVOIAQTA-ZXFHETKHBG	OC[C@@H](O)[C@@H](O)[C@@H](O)CO	ribitol	ribitol	488-81-3	10254628	HMDB0002917,HMDB0001851,HMDB0000568,HMDB0000508	C00379,C01904,C00474,C00532	6912	Polar
100000409	305	15667	152132	Xenobiotics	Food Component/Plant	4781	NAMED	BITYXLXUCSKTJS-UHFFFAOYAE	OC(CC(O)=O)(C(C)C)C(O)=O	2-isopropylmalate	2-isopropylmalate	3237-44-3	76	HMDB0000402	C02504	77	Polar
100000442	305	18335	146498	Xenobiotics	Food Component/Plant	4906	NAMED	AAWZDTNXLSGCEK-WYWMIBKRBU	O[C@@]1([C@](O)(C[C@@](C(O)=O)(C[C@]1(O)[H])O)[H])[H]	quinate	quinate	77-95-2	10246715	HMDB0003072	C00296	6508	Polar
100000446	305	18493	147528	Energy	TCA Cycle	1462	NAMED	HNEGQIOMVPPMNR-NSCUHMNNBN	C/C(C(O)=O)=C\C(O)=O	mesaconate (methylfumarate)	mesaconate (methylfumarate)	498-24-8	10289044	HMDB0000749	C01732	638129	Polar
100000447	209	18280	123281	Amino Acid	Tyrosine Metabolism	219	NAMED	WXTMDXOMEHJXQO-UHFFFAOYAO	O=C(O)C1=CC(O)=CC=C1O	gentisate	gentisate	490-79-9	3350	HMDB0000152	C00628	3469	Neg
100000454	400	18319	155648	Amino Acid	Lysine Metabolism	136	NAMED	JJMDCOVWQOJGCB-UHFFFAOYAD	OC(CCCCN)=O	5-aminovalerate	5-aminovalerate	660-88-8	135	HMDB0003355	C00431	138	Pos Early
100000455	305	18373	147757	Energy	TCA Cycle	1456	NAMED	LVHBHZANLOWSRM-UHFFFAOYAS	C=C(C(O)=O)CC(O)=O	itaconate	itaconate	97-65-4	789	HMDB0002092	C00490	811	Polar
100000459	400	46732	238381	Amino Acid	Urea cycle; Arginine and Proline Metabolism	514	NAMED	PMMYEEVYMWASQN-UHFFFAOYAE	O=C(O)C(C1)NCC1O	cis-4-hydroxyproline	cis-4-hydroxyproline	2584-71-6	802	HMDB0060460	C03440	440014	Pos Early
100000463	209	18349	124659	Amino Acid	Tryptophan Metabolism	298	NAMED	XGILAAMKEQUXLS-UHFFFAOYAH	OC(C(O)=O)CC1=CNC2=C1C=CC=C2	indolelactate	indolelactate	832-97-3	83867	HMDB0000671	C02043	92904	Neg
100000467	209	27672	123315	Amino Acid	Tryptophan Metabolism	322	NAMED	BXFFHSIDQOFMLE-UHFFFAOYAB	O=S(OC2=CNC1=CC=CC=C12)(O)=O	3-indoxyl sulfate	3-indoxyl sulfate	2642-37-7	9840	HMDB0000682		10258	Neg
100000487	400	18357	155655	Peptide	Dipeptide	829	NAMED	STKYPAFSDFAEPH-LURJTMIEBB	CC(C)[C@@H](C(O)=O)NC(CN)=O	glycylvaline	glycylvaline	1963-21-9	2006926	HMDB0028854		2724807	Pos Early
100000491	209	33422	126077	Peptide	Gamma-glutamyl Amino Acid	643	NAMED	XHHOHZPNYFQJKL-QWRGUYRKBO	O=C(O)[C@H](CC1=CC=CC=C1)NC(CC[C@@H](C(O)=O)N)=O	gamma-glutamylphenylalanine	gamma-glutamylphenylalanine	7432-24-8	99868	HMDB0000594		111299	Neg
100000551	209	22116	124905	Amino Acid	Leucine, Isoleucine and Valine Metabolism	343	NAMED	BKAJNAXTPSGJCU-UHFFFAOYAG	CC(C)CC(C(O)=O)=O	4-methyl-2-oxopentanoate	4-methyl-2-oxopentanoate	816-66-0	69	HMDB0000695	C00233	70	Neg
100000580	209	20675	123293	Carbohydrate	Glycolysis, Gluconeogenesis, and Pyruvate Metabolism	1220	NAMED	MPCAJMNYNOGXPB-SLPGGIOYBT	O[C@@H]1[C@@H](CO)OC[C@H](O)[C@H]1O	1,5-anhydroglucitol (1,5-AG)	1,5-anhydroglucitol (1,5-AG)	154-58-5		HMDB0002712	C07326	64960	Neg
100000584	209	19266	125764	Lipid	Monoacylglycerol	2874	NAMED	RCRCTBLIHCHWDZ-DOFZRALJBN	CCCCC\C=C/C\C=C/C\C=C/C/C=C\CCCC(OC(CO)CO)=O	2-arachidonoylglycerol (20:4)	2-arachidonoylglycerol (20:4)	53847-30-6	4445451	HMDB0004666	C13856	5282280	Neg
100000616	402	52449	208070	Lipid	Phosphatidylinositol (PI)	2557	NAMED	KRTOMQDUKGRFDJ-OALUUITLBO	CCCCCCCCCCCCCCCCCC(OC[C@]([H])(COP(O)(O[C@](C(O)(C(O)(C(O)([C@](O)1[H])[H])[H])[H])([C@]1(O)[H])[H])=O)OC(CCC/C=C\C/C=C\C/C=C\C/C=C\CCCCC)=O)=O	1-stearoyl-2-arachidonoyl-GPI (18:0/20:4)	1-stearoyl-2-arachidonoyl-GPI (18:0/20:4)	383907-33-3	21403055	HMDB0009815			Pos Late
100000626	305	34445	152172	Lipid	Sphingosines	3162	NAMED	DUYSYHSSBDVJSM-KRWOKUGFBM	OP([O-])(OC[C@@]([H])([C@](O)(/C=C/CCCCCCCCCCCCC)[H])[NH3+])=O	sphingosine 1-phosphate	sphingosine 1-phosphate	26993-30-6	4446673	HMDB0000277	C06124	5283560	Polar
100000656	209	19324	128173	Lipid	Lysophospholipid	2722	NAMED	LXUGKKVCSTYZFK-DYLKWFMLBW	[H]C(C(O)(C(O)([C@](O)1[H])[H])[H])([C@@](OP(O)(OC[C@@]([H])(COC(CCCCCCCCCCCCCCCCC)=O)O)=O)([C@]1(O)[H])[H])O	1-stearoyl-GPI (18:0)	1-stearoyl-GPI (18:0)	796963-93-4	21403067	HMDB0240261		71581135,42607495	Neg
100000657	402	19130	164201	Lipid	Phosphatidylcholine (PC)	2279	NAMED	KILNVBDSWZSGLL-KXQOOQHDBV	CCCCCCCCCCCCCCCC(OC[C@]([H])(COP([O-])(OCC[N+](C)(C)C)=O)OC(CCCCCCCCCCCCCCC)=O)=O	1,2-dipalmitoyl-GPC (16:0/16:0)	1,2-dipalmitoyl-GPC (16:0/16:0)	63-89-8	398235	HMDB0000564	D03585	452110	Pos Late
100000665	209	44675	126139	Lipid	Long Chain Polyunsaturated Fatty Acid (n3 and n6)	1564	NAMED	MBMBGCFOFBJSGT-KUBAVDMBBZ	CC\C=C/C\C=C/C\C=C/C/C=C\C/C=C\C/C=C\CCC(O)=O	docosahexaenoate (DHA; 22:6n3)	docosahexaenoate (DHA; 22:6n3)	6217-54-5	393183	HMDB0002183	C06429	445580	Neg
100000672	402	19258	164196	Lipid	Phosphatidylcholine (PC)	2263	NAMED	RFVFQQWKPSOBED-PSXMRANNBM	CCCCCCCCCCCCCCCC(O[C@](COC(CCCCCCCCCCCCC)=O)(COP([O-])(OCC[N+](C)(C)C)=O)[H])=O	1-myristoyl-2-palmitoyl-GPC (14:0/16:0)	1-myristoyl-2-palmitoyl-GPC (14:0/16:0)	69525-80-0	114798	HMDB0007869		129657	Pos Late
100000706	209	22132	124683	Amino Acid	Leucine, Isoleucine and Valine Metabolism	347	NAMED	LVRFTAZAXQPQHI-YFKPBYRVBW	OC(C(CC(C)C)O)=O	alpha-hydroxyisocaproate	alpha-hydroxyisocaproate	10303-64-7	75520	HMDB0000665,HMDB00746,HMDB0000624	C03264	83697,92779,439960	Neg
100000707	305	20676	147767	Lipid	Fatty Acid, Dicarboxylate	1672	NAMED	VZCYOOQTPOCHFL-UPHRSURJBG	O=C(C=CC(O)=O)O	maleate	maleate	110-16-7	392248	HMDB0000176	C01384	444266	Polar
100000708	209	44656	126996	Amino Acid	Leucine, Isoleucine and Valine Metabolism	351	NAMED	GWYFCOCPABKNJV-UHFFFAOYAV	CC(C)CC(O)=O	isovalerate (i5:0)	isovalerate (C5)	503-74-2	10001	HMDB0000718	C08262	10430	Neg
100000711	209	44620	126992	Xenobiotics	Benzoate Metabolism	4518	NAMED	HOFGLAYWQRGTKC-UHFFFAOYAS	O=S(OC1=CC=C(C(C)=O)C=C1)(O)=O	4-acetylphenol sulfate	4-acetylphenyl sulfate		3872009			4684006	Neg
100000715	400	48114	157704	Amino Acid	Guanidino and Acetamido Metabolism	562	NAMED	VJQCNCOGZPSOQZ-UHFFFAOYAR	N=C(N)NC	1-methylguanidine	1-methylguanidine	22661-87-6	28576	HMDB0001522	C02294	10111	Pos Early
100000743	209	22036	126061	Lipid	Fatty Acid, Monohydroxy	1961	NAMED	JKRDADVRIYVCCY-UHFFFAOYAG	O=C(C(CCCCCC)O)O	2-hydroxyoctanoate	2-hydroxyoctanoate	617-73-2	84994	HMDB0002264		94180,6995013,5312860	Neg
100000763	400	22119	155786	Nucleotide	Pyrimidine Metabolism, Cytidine containing	4256	NAMED	ZAYHVCMSTBRABG-JXOAFFINBK	O[C@H]1[C@@H](O)[C@H](N2C(N=C(N)C(C)=C2)=O)O[C@@H]1CO	5-methylcytidine	5-methylcytidine	2140-61-6	83877	HMDB0000982		92918	Pos Early
100000773	209	22001	126860	Lipid	Fatty Acid, Monohydroxy	1981	NAMED	NDPLAKGOSZHTPH-UHFFFAOYAI	OC(CC(O)=O)CCCCC	3-hydroxyoctanoate	3-hydroxyoctanoate	88930-08-9	24791	HMDB0001954	C20793	26613	Neg
100000774	209	22130	124681	Amino Acid	Phenylalanine Metabolism	151	NAMED	VOXXWSYKYCBWHO-UHFFFAOYAI	OC(C(O)=O)CC1=CC=CC=C1	phenyllactate (PLA)	phenyllactate (PLA)	828-01-3	3715	HMDB0000779,HMDB0000563	C05607	3848	Neg
100000776	402	44681	159624	Lipid	Fatty Acid Metabolism (Acyl Carnitine, Long Chain Saturated)	1865	NAMED	XOMRRQXKHMYMOC-UHFFFAOYAU	[O-]C(CC(OC(CCCCCCCCCCCCCCC)=O)C[N+](C)(C)C)=O	palmitoylcarnitine (C16)	palmitoylcarnitine (C16)	6865-14-1	448	HMDB0000222	C02990	461	Pos Late
100000777	209	27531	126073	Lipid	Secondary Bile Acid Metabolism	3529	NAMED	DGABKXLVXPYZII-SIBKNCMHBP	[H][C@@]12C[C@H](O)CC[C@]1(C)[C@]3([H])[C@@]([C@@](CC[C@@H]4[C@@H](CCC(O)=O)C)([H])[C@@]4(C)CC3)([H])C[C@@H]2O	hyodeoxycholate	hyodeoxycholate	83-49-8	4446908	HMDB0000733	C15517	5283820	Neg
100000781	400	32328	155906	Lipid	Fatty Acid Metabolism (Acyl Carnitine, Medium Chain)	1845	NAMED	VVPRQWTYSNDTEA-UHFFFAOYAN	O=C(CCCCC)OC(CC([O-])=O)C[N+](C)(C)C	hexanoylcarnitine (C6)	hexanoylcarnitine (C6)	6920-35-0	4932273	HMDB0000756		6426853	Pos Early
100000787	305	22185	147184	Amino Acid	Alanine and Aspartate Metabolism	37	NAMED	OTCCIMWXFLJLIA-BYPYZUCNBM	OC([C@@H](NC(C)=O)CC(O)=O)=O	N-acetylaspartate (NAA)	N-acetylaspartate (NAA)	997-55-7,997-55-7	58576	HMDB0000812	C01042	65065	Polar
100000800	209	22114	126063	Amino Acid	Tryptophan Metabolism	304	NAMED	PLVPPLCLBIEYEA-AATRIKPKBL	O=C(O)/C=C/C1=CNC2=C1C=CC=C2	indoleacrylate	indoleacrylate	1204-06-4	4524636	HMDB0000734		5375048	Neg
100000802	400	32198	155890	Lipid	Fatty Acid Metabolism (Acyl Carnitine, Short Chain)	1841	NAMED	RDHQFKQIGNGIED-MRVPVSSYBU	C[N+](C)(C)C[C@H](OC(C)=O)CC([O-])=O	acetylcarnitine (C2)	acetylcarnitine (C2)	5080-50-2	5406074	HMDB0000201	C02571	7045767	Pos Early
100000806	209	22273	127567	Lipid	Fatty Acid, Branched	1627	NAMED	FGKJLKRYENPLQH-UHFFFAOYAB	CC(C)CCC(O)=O	isocaproate (i6:0)	isocaproate (i6:0)	646-07-1	12067	HMDB00689		12587	Neg
100000808	305	22176	165753	Amino Acid	Methionine, Cysteine, SAM and Taurine Metabolism	461	NAMED	NOKPBJYHPHHWAN-REOHCLBHBK	N[C@H](C(O)=O)CSS(O)(=O)=O	cysteine s-sulfate	cysteine s-sulfate	1637-71-4	102939	HMDB0000731	C05824	115015	Polar
100000827	209	21127	126053	Lipid	Monoacylglycerol	2852	NAMED	QHZLMUACJMDIAE-UHFFFAOYAU	O=C(CCCCCCCCCCCCCCC)OCC(O)CO	1-palmitoylglycerol (16:0)	1-palmitoylglycerol (16:0)	542-44-9	14201	HMDB0011564		14900	Neg
100000840	209	20693	143841	Xenobiotics	Food Component/Plant	5207	NAMED	ROBFUDYVXSDBQM-UHFFFAOYAD	O=C(C(O)C(O)=O)O	tartronate (hydroxymalonate)	tartronate (hydroxymalonate)	80-69-3	44	HMDB0035227	C02287	45	Neg
100000841	209	20694	143843	Cofactors and Vitamins	Ascorbate and Aldarate Metabolism	4357	NAMED	MUBZPKHOEPUJKR-UHFFFAOYAQ	O=C(O)C(O)=O	oxalate (ethanedioate)	oxalate (ethanedioate)	144-62-7	946	HMDB0002329	C00209	971	Neg
100000846	305	20699	146508	Xenobiotics	Food Component/Plant	4896	NAMED	UNXHWFMMPAWVPI-UHFFFAOYAU	OCC(O)C(CO)O	erythritol	erythritol	149-32-6	13835932	HMDB0002994	C00503	222285	Polar
100000862	209	21133	126055	Xenobiotics	Benzoate Metabolism	4487	NAMED	FJKROLUGYXJWQN-UHFFFAOYAQ	OC1=CC=C(C(O)=O)C=C1	4-hydroxybenzoate	4-hydroxybenzoate	99-96-7	132	HMDB0000500	C00156	135	Neg
100000863	305	21134	147544	Lipid	Fatty Acid, Dicarboxylate	1666	NAMED	WNLRTRBMVRJNCN-UHFFFAOYAY	OC(CCCCC(O)=O)=O	adipate (C6-DC)	adipate	124-04-9	191	HMDB0000448	C06104	196	Polar
100000882	209	21158	152464	Lipid	Fatty Acid, Monohydroxy	1987	NAMED	ATRNZOYKSNPPBF-UHFFFAOYAM	CCCCCCCCCCCC(O)CC(O)=O	3-hydroxymyristate	3-hydroxymyristate	3422-31-9	15252	HMDB0061656		16064	Neg
100000924	209	21184	126057	Lipid	Monoacylglycerol	2856	NAMED	RZRNAYUHWVFMIP-KTKRTIGZBM	O=C(OCC(O)CO)CCCCCCC/C=C\CCCCCCCC	1-oleoylglycerol (18:1)	1-oleoylglycerol (18:1)	111-03-5	4446588	HMDB0011567		5283468	Neg
100000936	209	44526	124713	Amino Acid	Leucine, Isoleucine and Valine Metabolism	423	NAMED	QHKABHOOEWYVLI-UHFFFAOYAY	OC(C(C(C)C)=O)=O	3-methyl-2-oxobutyrate	3-methyl-2-oxobutyrate	3715-29-5	48	HMDB0000019	C00141	49	Neg
100000943	209	21232	126858	Lipid	Monoacylglycerol	2872	NAMED	UPWGQKDVAURUGE-KTKRTIGZBO	O=C(OC(CO)CO)CCCCCCC/C=C\CCCCCCCC	2-oleoylglycerol (18:1)	2-oleoylglycerol (18:1)	3443-84-3	4478086	HMDB0011537		5319879	Neg
100000961	400	22137	155792	Amino Acid	Urea cycle; Arginine and Proline Metabolism	493	NAMED	QUOGESRFPZDMMT-YFKPBYRVBD	N[C@H](C(O)=O)CCCCNC(N)=N	homoarginine	homoarginine	156-86-5	8732	HMDB0000670	C01924	9085	Pos Early
100000963	305	22138	147550	Amino Acid	Urea cycle; Arginine and Proline Metabolism	494	NAMED	XIGSAGMEBXLVJJ-YFKPBYRVBI	N[C@H](C(O)=O)CCCCNC(N)=O	homocitrulline	homocitrulline	1190-49-4	58582	HMDB0000679	C02427	65072	Polar
100000983	209	27503	127569	Lipid	Fatty Acid, Monohydroxy	1988	NAMED	CBWALJHXHCJYTE-UHFFFAOYAR	OC(CC(O)=O)CCCCCCCCCCCCC	3-hydroxypalmitate	3-hydroxypalmitate	928-17-6	266538	HMDB0010734		15569776	Neg
100000987	209	32506	125864	Lipid	Monoacylglycerol	2873	NAMED	IEPGNWMPIFDNSD-HZJYTTRNBY	O=C(OC(CO)CO)CCCCCCC/C=C\C/C=C\CCCCC	2-linoleoylglycerol (18:2)	2-linoleoylglycerol (18:2)	3443-82-1	4517636	HMDB0011538		5365676	Neg
100000997	209	22053	123301	Lipid	Fatty Acid, Monohydroxy	1983	NAMED	FYSSBMZUBSBFJL-UHFFFAOYAJ	OC(CC(O)=O)CCCCCCC	3-hydroxydecanoate	3-hydroxydecanoate	5561-87-5	24790	HMDB0002203		26612	Neg
100001006	305	27710	146518	Amino Acid	Glycine, Serine and Threonine Metabolism	2	NAMED	OKJIRPAQVSHGFK-UHFFFAOYAB	O=C(O)C(NC(C)=O)[H]	N-acetylglycine	N-acetylglycine	543-24-8	10507	HMDB0000532		10972	Polar
100001007	305	27731	147186	Carbohydrate	Pentose Metabolism	1263	NAMED	QXKAIJAYHKCRRA-BXXZVTAOBP	OC([C@H](O)[C@H](O)[C@H](O)CO)=O	ribonate	ribonate	5336-08-3	4574162	HMDB0000867	C01685	5460677	Polar
100001022	305	27738	146524	Cofactors and Vitamins	Ascorbate and Aldarate Metabolism	4354	NAMED	JPIJQSOTBSSVTP-GBXIJSLDBD	O=C(O)C(O)([H])C([H])(O)CO	threonate	threonate	70753-61-6	133224	HMDB0062620,HMDB0000943	C01620	151152,5460407	Polar
100001026	305	27719	152158	Carbohydrate	Fructose, Mannose and Galactose Metabolism	1373	NAMED	RGHNJXZEOKUKBD-SQOUGZDYBY	O[C@H]([C@H]([C@H]([C@@H](CO)O)O)O)C(O)=O	galactonate	galactonate	299-28-5	114198	HMDB0000565	C00880,C15930	12310779,128869	Polar
100001034	209	27513	126866	Amino Acid	Tryptophan Metabolism	299	NAMED	SEOVTRFCIGRIMH-UHFFFAOYAT	OC(CC1=CNC2=C1C=CC=C2)=O	indoleacetate	indoleacetate	6505-45-9	780	HMDB0000197	C00954	802	Neg
100001040	209	27447	126071	Lipid	Monoacylglycerol	2857	NAMED	WECGLUPZRHILCT-HZJYTTRNBQ	CCCCC/C=C\C/C=C\CCCCCCCC(OCC(O)CO)=O	1-linoleoylglycerol (18:2)	1-linoleoylglycerol (18:2)	2277-28-3	4446589	HMDB0011568		5283469	Neg
100001048	209	33419	125868	Lipid	Monoacylglycerol	2869	NAMED	BBNYCLAREVXOSG-UHFFFAOYAG	OCC(CO)OC(CCCCCCCCCCCCCCC)=O	2-palmitoylglycerol (16:0)	2-palmitoylglycerol (16:0)	23470-00-0	110006	HMDB0011533		123409	Neg
100001051	209	30460	124693	Amino Acid	Histidine Metabolism	71	NAMED	BRMWTNUJHUMWMS-LURJTMIEBU	N[C@H](C(O)=O)CC1=CN(C)C=N1	1-methylhistidine	1-methylhistidine	332-80-9	83153	HMDB0000001	C01152	92105	Neg
100001054	400	32412	155935	Lipid	Fatty Acid Metabolism (also BCAA Metabolism)	1769	NAMED	QWYFHHGCZUCMBN-SECBINFHBA	CCCC(O[C@H](CC([O-])=O)C[N+](C)(C)C)=O	butyrylcarnitine (C4)	butyrylcarnitine (C4)	25576-40-3	184820	HMDB0002013	C02862	439829	Pos Early
100001055	400	33441	156017	Amino Acid	Leucine, Isoleucine and Valine Metabolism	426	NAMED		CC(C)C(O[C@@H](CC([O-])=O)C[N+](C)(C)C)=O	isobutyrylcarnitine (C4)	isobutyrylcarnitine (C4)	25518-49-4		HMDB0000736		168379	Pos Early
100001062	209	43835	125880	Lipid	Secondary Bile Acid Metabolism	3533	NAMED	OEKUSRBIIZNLHZ-YXRVOZSUBN	C[C@H](CCC(O)=O)[C@]1([H])CC[C@@]2([H])[C@]3([H])[C@H](O)C[C@]4([H])CC(CC[C@]4(C)[C@@]3([H])C[C@H](O)[C@]12C)=O	3-dehydrocholate	3-dehydrocholate	2304-89-4	140376	HMDB00502		159655	Neg
100001063	209	31904	125786	Lipid	Secondary Bile Acid Metabolism	3538	NAMED	RHCPKKNRWFXMAT-RRWYKFPJBR	[H][C@]1([C@]2(C)[C@](CC1)([H])[C@]3([H])C(C[C@]4([H])C[C@H](O)CC[C@]4(C)[C@@]3([H])C[C@@H]2O)=O)[C@H](C)CCC(O)=O	7-ketodeoxycholate	7-ketodeoxycholate	911-40-0	163659	HMDB0000391		188292	Neg
100001065	209	31889	125784	Lipid	Secondary Bile Acid Metabolism	3502	NAMED	QBYUNVOYXHFVKC-JIOVCDOMBQ	C[C@]1(CC2)[C@](CC[C@@H]1[C@H](C)CCC(NCCS(O)(=O)=O)=O)([H])[C@@](CC3)([H])[C@]2([H])[C@](CC4)(C)[C@]3([H])C[C@@H]4O	taurolithocholate	taurolithocholate	516-90-5	10150	HMDB0000722	C02592	439763	Neg
100001066	209	31885	126874	Lipid	Primary Bile Acid Metabolism	3464	NAMED	DKPMWHFRUGMUKF-CWNVCPLQBG	CC(C1CCC2C3[C@H]([C@H]([C@@]4(C[C@@H](CC[C@@]4(C3CC[C@]12C)C)O)[H])O)O)CCC(O)=O	beta-muricholate	beta-muricholate	2393-59-1	2340919	HMDB0000415	C17726	5283853	Neg
100001083	209	32405	125818	Amino Acid	Tryptophan Metabolism	305	NAMED	GOLXRNDWAUTYKT-UHFFFAOYAW	OC(CCC1=CNC2=C1C=CC=C2)=O	indolepropionate	indolepropionate	830-96-6	3613	HMDB0002302		3744	Neg
100001086	209	31536	125774	Xenobiotics	Food Component/Plant	4968	NAMED	KSPQDMRTZZYQLM-UHFFFAOYAM	O=C(NCC(O)=O)C1=CC=CO1	N-(2-furoyl)glycine	N-(2-furoyl)glycine	5657-19-2,5657-19-2	20549	HMDB0000439		21863	Neg
100001092	400	32401	155930	Cofactors and Vitamins	Nicotinate and Nicotinamide Metabolism	4323	NAMED	WWNNZCOKKKDOPX-UHFFFAOYAV	C[N+]1=CC(C([O-])=O)=CC=C1	trigonelline (N'-methylnicotinate)	trigonelline (N'-methylnicotinate)	535-83-1	5369	HMDB0000875	C01004	5570	Pos Early
100001102	209	32388	125800	Lipid	Fatty Acid, Dicarboxylate	1687	NAMED	TVIDDXQYHWJXFK-UHFFFAOYAC	OC(CCCCCCCCCCC(O)=O)=O	dodecanedioate (C12-DC)	dodecanedioate (C12)	693-23-2	12213	HMDB0000623	C02678	12736	Neg
100001104	209	32390	125802	Amino Acid	Tyrosine Metabolism	163	NAMED	CAHKINHBCWCHCF-JTQLQIEIBT	OC1=CC=C(C[C@@H](C(O)=O)NC(C)=O)C=C1	N-acetyltyrosine	N-acetyltyrosine	537-55-3	61606	HMDB0000866		68310	Neg
100001112	209	32457	151499	Lipid	Fatty Acid, Monohydroxy	1986	NAMED	MUCMKTPAZLSKTL-UHFFFAOYAV	OC(CC(CCCCCCCCC)O)=O	3-hydroxylaurate	3-hydroxylaurate	53941-38-1	85026	HMDB0000387		94216	Neg
100001121	209	31555	124697	Cofactors and Vitamins	Vitamin B6 Metabolism	4452	NAMED	HXACOUQIXZGNBF-UHFFFAOYAG	OC1=C(C(O)=O)C(CO)=CN=C1C	pyridoxate	pyridoxate	82-82-6	6467	HMDB0000017	C00847	6723	Neg
100001126	209	43829	125876	Peptide	Gamma-glutamyl Amino Acid	647	NAMED	SITLTJHOQZFJGG-UUEFVBAFBQ	O=C(N[C@H]([C@@](O)=O)C(C)C)CC[C@@H]([C@](O)=O)N	gamma-glutamylvaline	gamma-glutamylvaline	2746-34-1		HMDB0011172		7015683	Neg
100001143	305	31936	213875	Lipid	Fatty Acid, Monohydroxy	1982	NAMED	ARJZZFJXSNJKGR-UHFFFAOYAL	O=C(O)CCCCC(O)CC(O)=O	3-hydroxysuberate	3-hydroxysuberate	73141-47-6	13498677	HMDB0000325		22328017	Polar
100001145	209	31943	125798	Lipid	Fatty Acid, Monohydroxy	1985	NAMED	OQYZCCKCJQWHIE-UHFFFAOYAK	OC(CC(O)CCCCCCC(O)=O)=O	3-hydroxysebacate	3-hydroxysebacate	73141-46-5	2285525	HMDB0000350		3017884	Neg
100001148	209	31938	125792	Lipid	Fatty Acid, Monohydroxy	1996	NAMED	YDCRNMJQROAWFT-UHFFFAOYAI	CC(O)CCCC(O)=O	5-hydroxyhexanoate	5-hydroxyhexanoate	44843-89-2	149280	HMDB0000409,HMDB0000525		170748	Neg
100001149	400	31940	155885	Amino Acid	Leucine, Isoleucine and Valine Metabolism	361	NAMED	PFWQSHXPNKRLIV-UHFFFAOYAM	O=C(O)CNC(/C=C(C)/C)=O	3-methylcrotonylglycine	3-methylcrotonylglycine	33008-07-0	148224	HMDB0000459	C20828	169485	Pos Early
100001150	209	31932	143851	Lipid	Fatty Acid Metabolism (also BCAA Metabolism)	1773	NAMED	WOMAZEJKVZLLFE-UHFFFAOYAY	O=C(CC)NCC(O)=O	propionylglycine	propionylglycine (C3)	21709-90-0	89122	HMDB0000783		98681	Neg
100001151	209	31850	125782	Lipid	Fatty Acid Metabolism (also BCAA Metabolism)	1770	NAMED	WPSSBBPLVMTKRN-UHFFFAOYAS	O=C(CNC(CCC)=O)O	butyrylglycine	butyrylglycine (C4)	20208-73-5	79766	HMDB0000808		88412	Neg
100001153	305	31934	145806	Lipid	Fatty Acid, Dicarboxylate	1668	NAMED	OTTXIFWBPRRYOG-UHFFFAOYAL	O=C(O)C(O)CCCC(O)=O	2-hydroxyadipate	2-hydroxyadipate	18294-85-4	167943	HMDB0000321	C02360	193530	Polar
100001155	209	31928	125790	Amino Acid	Leucine, Isoleucine and Valine Metabolism	399	NAMED	HOACIBQKYRHBOW-UHFFFAOYAM	O=C(O)CNC(C(C)CC)=O	2-methylbutyrylglycine	2-methylbutyrylglycine (C5)	52320-67-9	168243	HMDB0000339		193872	Neg
100001162	400	32452	155955	Lipid	Fatty Acid Metabolism (also BCAA Metabolism)	1772	NAMED	UFAHZIUFPNSHSL-UHFFFAOYAT	[O-]C(CC(OC(CC)=O)C[N+](C)(C)C)=O	propionylcarnitine (C3)	propionylcarnitine (C3)	17298-37-2	96904	HMDB0000824	C03017	107738	Pos Early
100001167	400	35127	156146	Amino Acid	Urea cycle; Arginine and Proline Metabolism	515	NAMED	ONPXCLZMBSJLSP-ALKRTJFJBT	OC([C@H]1N(C([C@H]2NCCC2)=O)CC(O)C1)=O	pro-hydroxy-pro	prolylhydroxyproline	18684-24-7	9847785	HMDB0006695		11902893	Pos Early
100001170	209	32397	125810	Amino Acid	Leucine, Isoleucine and Valine Metabolism	405	NAMED	ZMZQVAUJTDKQGE-UHFFFAOYAZ	O=C(O)C(CC)CO	3-hydroxy-2-ethylpropionate	3-hydroxy-2-ethylpropionate	4374-62-3	164207	HMDB0000396		188979	Neg
100001178	209	31787	142911	Lipid	Fatty Acid, Dicarboxylate	1706	NAMED	WMCQWXZMVIETAO-UHFFFAOYAJ	CCCC1=C(C)C(C(O)=O)=C(CCC(O)=O)O1	3-carboxy-4-methyl-5-propyl-2-furanpropanoate (CMPF)	3-carboxy-4-methyl-5-propyl-2-furanpropanoate (CMPF)	86879-39-2	110498	HMDB0061112		123979	Neg
100001181	209	32504	125862	Lipid	Long Chain Polyunsaturated Fatty Acid (n3 and n6)	1563	NAMED	YUFFSWGQGVEMMI-RCHUDCCIBW	O=C(O)CCCCC/C=C\C/C=C\C/C=C\C/C=C\C/C=C\CC	docosapentaenoate (n3 DPA; 22:5n3)	docosapentaenoate (DPA; 22:5n3)	2234-74-4		HMDB0006528,HMDB0001976	C16513	6441454	Neg
100001182	209	32415	125824	Lipid	Long Chain Polyunsaturated Fatty Acid (n3 and n6)	1578	NAMED	HVGRZDASOHMCSK-AVQMFFATBO	CCCCC/C=C/C/C=C/CCCCCCCCCCCC(O)=O	docosadienoate (22:2n6)	docosadienoate (22:2n6)	7370-49-2	4445934	HMDB0061714	C16533	5282807	Neg
100001193	209	32980	125866	Lipid	Long Chain Polyunsaturated Fatty Acid (n3 and n6)	1576	NAMED	TWSWSIQAPQLDBP-CGRWFSSPBH	O=C(CCCCC/C=C/C/C=C/C/C=C/C/C=C/CCCCC)O	adrenate (22:4n6)	adrenate (22:4n6)	2091-25-0	4445971	HMDB0002226	C16527	5282844,5497181	Neg
100001197	209	32497	125854	Lipid	Medium Chain Fatty Acid	1501	NAMED	FRPZMMHWLSIFAZ-UHFFFAOYAJ	O=C(CCCCCCCCC=C)O[H]	10-undecenoate (11:1n1)	10-undecenoate (11:1n1)	1333-28-4	10771160	HMDB0033724	C13910	14891	Neg
100001198	209	32418	125828	Lipid	Long Chain Monounsaturated Fatty Acid	1527	NAMED	YWWVWXASSLXJHU-WAYWQWQTBZ	O=C(CCCCCCC/C=C\CCCC)O	myristoleate (14:1n5)	myristoleate (14:1n5)	544-64-9	4444564	HMDB0002000	C08322	5281119	Neg
100001204	400	43831	157053	Amino Acid	Histidine Metabolism	90	NAMED	FHQDWPCFSJMNCT-UHFFFAOYAR	CN1C=C(CCN)N=C1	1-methylhistamine	1-methylhistamine	501-75-7	3488	HMDB0000898	C05127	3614	Pos Early
100001207	305	32349	146946	Amino Acid	Histidine Metabolism	97	NAMED	PRJKNHOMHKJCEJ-UHFFFAOYAF	O=C(O)CC1=CNC=N1	4-imidazoleacetate	4-imidazoleacetate	645-65-8	86856	HMDB0002024	C02835	96215	Polar
100001208	400	32350	155911	Amino Acid	Histidine Metabolism	91	NAMED	ZHCKPJGJQOPTLB-UHFFFAOYAW	O=C(O)CC1=CN(C)C=N1	1-methyl-4-imidazoleacetate	1-methyl-4-imidazoleacetate	2625-49-2	68319	HMDB0002820	C05828	75810	Pos Early
100001211	209	32398	125812	Lipid	Fatty Acid, Dicarboxylate	1682	NAMED	CXMXRPHRNRROMY-UHFFFAOYAE	OC(CCCCCCCCC(O)=O)=O	sebacate (C10-DC)	sebacate (C10-DC)	111-20-6	5004	HMDB0000792	C08277	5192	Neg
100001212	305	32446	152164	Amino Acid	Guanidino and Acetamido Metabolism	564	NAMED	VVHOUVWJCQOYGG-UHFFFAOYAC	N=C(N)NC(C(O)=O)CC(O)=O	guanidinosuccinate	guanidinosuccinate	6133-30-8	88329	HMDB0003157	C03139	439918	Polar
100001219	209	32453	125842	Xenobiotics	Food Component/Plant	4872	NAMED	ZQSIJRDFPHDXIC-UHFFFAOYAG	OC1=CC2=C(C(C(C3=CC=C(O)C=C3)=CO2)=O)C=C1	daidzein	daidzein	486-66-8	4445025	HMDB0003312	C10208	5281708	Neg
100001221	209	32448	125838	Xenobiotics	Food Component/Plant	4691	NAMED	TZBJGXHYKVUXJN-UHFFFAOYAH	O=C1C(C(O)=C2)=C(C=C2O)OC=C1C(C=C3)=CC=C3O	genistein	genistein	446-72-0	4444448	HMDB0003217	C06563	5280961	Neg
100001229	209	33969	126890	Lipid	Long Chain Polyunsaturated Fatty Acid (n3 and n6)	1558	NAMED	JIWBIWFOSCKQMA-LTKCOYKYBT	CC\C=C/C\C=C/C\C=C/C\C=C/CCCCC(O)=O	stearidonate (18:4n3)	stearidonate (18:4n3)	111174-40-4	4471933	HMDB0006547	C16300	5312508	Neg
100001232	209	33968	126127	Lipid	Medium Chain Fatty Acid	1505	NAMED	IJBFSOLHRKELLR-FPLPWBNLBG	CCCCCC\C=C/CCCC(O)=O	5-dodecenoate (12:1n7)	5-dodecenoate (12:1n7)	2430-94-6	4471803	HMDB0000529		5312378	Neg
100001247	402	33936	158581	Lipid	Fatty Acid Metabolism (Acyl Carnitine, Medium Chain)	1853	NAMED	CXTATJFJDMJMIY-UHFFFAOYAP	[O-]C(CC(C[N+](C)(C)C)OC(CCCCCCC)=O)=O	octanoylcarnitine (C8)	octanoylcarnitine (C8)	3671-77-0	110274	HMDB0000791	C02838	123701,11953814	Pos Late
100001250	209	33983	126892	Lipid	Primary Bile Acid Metabolism	3467	NAMED	XSOLDPYUICCHJX-OEYGYFRSBZ	O=S(CCNC(CC[C@@H](C)[C@@]1([H])CCC2C3[C@@H](O)[C@@H](O)[C@]4([H])C[C@H](O)CC[C@]4(C)C3CC[C@]12C)=O)(O)=O	tauro-beta-muricholate	tauro-beta-muricholate	25696-60-0	147312	HMDB0000932		121596216,21124703,168408	Neg
100001251	402	33941	158585	Lipid	Fatty Acid Metabolism (Acyl Carnitine, Medium Chain)	1861	NAMED	LZOSYCMHQXPBFU-UHFFFAOYAC	[O-]C(CC(C[N+](C)(C)C)OC(CCCCCCCCC)=O)=O	decanoylcarnitine (C10)	decanoylcarnitine (C10)	1492-27-9	8420677	HMDB0000651		10245190	Pos Late
100001253	400	33943	156041	Amino Acid	Glutamate Metabolism	48	NAMED	KSMRODHGGIIXDV-YFKPBYRVBV	OC([C@H](CCC(N)=O)NC(C)=O)=O	N-acetylglutamine	N-acetylglutamine	2490-97-3	158492	HMDB0006029	C02716	182230	Pos Early
100001254	209	33959	126119	Amino Acid	Tryptophan Metabolism	255	NAMED	DZTHIGRZJZPRDV-LBPRGKRZBS	O=C(O)[C@@H](NC(C)=O)CC1=CNC2=C1C=CC=C2	N-acetyltryptophan	N-acetyltryptophan	1218-34-4	610602	HMDB0013713	C03137	439917,700653	Neg
100001256	209	33950	126109	Amino Acid	Phenylalanine Metabolism	141	NAMED	CBQJSKKFNMDLON-JTQLQIEIBY	O=C(O)[C@@H](NC(C)=O)CC1=CC=CC=C1	N-acetylphenylalanine	N-acetylphenylalanine	2018-61-3	67404	HMDB0000512	C03519	74839	Neg
100001257	400	33942	156040	Amino Acid	Alanine and Aspartate Metabolism	42	NAMED	HXFOXFJUNFFYMO-BYPYZUCNBZ	OC([C@@H](NC(C)=O)CC(N)=O)=O	N-acetylasparagine	N-acetylasparagine	4033-40-3	90090	HMDB0006028		99715	Pos Early
100001258	400	34398	156101	Peptide	Dipeptide	819	NAMED	DKEXFJVMVGETOO-LURJTMIEBJ	OC([C@@H](NC(CN)=O)CC(C)C)=O	glycylleucine	glycylleucine	869-19-2	83812	HMDB0000759	C02155	92843	Pos Early
100001259	400	33944	156042	Amino Acid	Glutathione Metabolism	574	NAMED	QTQDDTSVRVWHMO-UHFFFAOYAD	O=C(NCC(O)=O)C(CSC)NC(CCC(N)C(O)=O)=O	S-methylglutathione	S-methylglutathione	2922-56-7	2841309		C11347	115260	Pos Early
100001262	400	33934	156033	Peptide	Gamma-glutamyl Amino Acid	641	NAMED	JPKNLFVGUZRHOB-YUMQZZPRBM	N[C@H](C(O)=O)CCCCNC(CC[C@@H](C(O)=O)N)=O	gamma-glutamyl-epsilon-lysine	gamma-glutamyl-epsilon-lysine	17105-15-6	5378717	HMDB0003869		7015685	Pos Early
100001263	402	33955	158599	Lipid	Lysophospholipid	2601	NAMED	ASWBNKHCZGQVJV-UHFFFAOYAM	O=P(OCC[N+](C)(C)C)([O-])OCC(O)COC(CCCCCCCCCCCCCCC)=O	1-palmitoyl-GPC (16:0)	1-palmitoyl-GPC (16:0)	17364-16-8	78064	HMDB0010382	C04102	86554	Pos Late
100001266	400	33953	156051	Amino Acid	Urea cycle; Arginine and Proline Metabolism	499	NAMED	SNEIUMQYRCDYCH-LURJTMIEBE	O=C(O)[C@@H](NC(C)=O)CCCNC(N)=N	N-acetylarginine	N-acetylarginine	155-84-0	60752	HMDB0004620	C02562	67427	Pos Early
100001269	402	33997	164179	Lipid	Sterol	3225	NAMED	SGNBVLSWZMBQTH-PODYLUTMBW	C[C@H](CC[C@@H](C)C(C)C)[C@@]1([H])CC[C@@]2([H])[C@]3([H])CC=C4C[C@@H](O)CC[C@]4(C)[C@@]3([H])CC[C@@]21C	campesterol	campesterol	474-62-4	151215	HMDB0002869	C01789	173183	Pos Late
100001270	402	33952	158596	Lipid	Fatty Acid Metabolism (Acyl Carnitine, Long Chain Saturated)	1863	NAMED	PSHXNVGSVNEJBD-UHFFFAOYAV	O=C(CCCCCCCCCCCCC)OC(CC([O-])=O)C[N+](C)(C)C	myristoylcarnitine (C14)	myristoylcarnitine (C14)	18822-89-4	4932274	HMDB000506		6426854	Pos Late
100001271	402	33961	158603	Lipid	Lysophospholipid	2612	NAMED	IHNKQIMGVNPMTC-RUZDIDTEBJ	O[C@H](COC(CCCCCCCCCCCCCCCCC)=O)COP(OCC[N+](C)(C)C)([O-])=O	1-stearoyl-GPC (18:0)	1-stearoyl-GPC (18:0)	19420-57-6	435389	HMDB0010384		497300	Pos Late
100001272	402	48258	160285	Lipid	Lysophospholipid	2614	NAMED	YAMUFBLWGFFICM-PTGWMXDIBX	O[C@H](COC(CCCCCCC/C=C\CCCCCCCC)=O)COP(OCC[N+](C)(C)C)([O-])=O	1-oleoyl-GPC (18:1)	1-oleoyl-GPC (18:1)	19420-56-5	17240641	HMDB0002815	C03916	16081932	Pos Late
100001274	209	33939	126095	Amino Acid	Glycine, Serine and Threonine Metabolism	18	NAMED	PEDXUVCGOLSNLQ-UHFFFAOYAC	CC(O)C(C(O)=O)NC(C)=O	N-acetylthreonine	N-acetylthreonine	17093-74-2	3841173	HMDB0062557		152204	Neg
100001275	400	33945	156043	Peptide	Acetylated Peptides	1190	NAMED	UTYVDVLMYQPLQB-UHFFFAOYAZ	OC(CNC(CC1=CC=CC=C1)=O)=O	phenylacetylglycine	phenylacetylglycine	500-98-1	61452	HMDB0000821	C05598	68144	Pos Early
100001276	209	33967	126125	Amino Acid	Leucine, Isoleucine and Valine Metabolism	387	NAMED	JDTWZSUNGHMMJM-MSZQBOFLBT	CC(N[C@H](C(O)=O)C(C)CC)=O	N-acetylisoleucine	N-acetylisoleucine	3077-46-1	2081100	HMDB0061684		306109	Neg
100001277	209	33972	126131	Lipid	Long Chain Monounsaturated Fatty Acid	1541	NAMED	BBOWBNGUEWHNQZ-KTKRTIGZBX	O=C(O)CCCCCCCC/C=C\CCCCCCCC	10-nonadecenoate (19:1n9)	10-nonadecenoate (19:1n9)	73033-09-7	4471938	HMDB0013622		5312513	Neg
100001278	209	33971	126129	Lipid	Long Chain Monounsaturated Fatty Acid	1532	NAMED	GDTXICBNEOEPAZ-FPLPWBNLBM	O=C(O)CCCCCCCC/C=C\CCCCCC	10-heptadecenoate (17:1n7)	10-heptadecenoate (17:1n7)	29743-97-3	4471860	HMDB0060038		5312435	Neg
100001279	209	34093	126896	Lipid	Secondary Bile Acid Metabolism	3526	NAMED	DKPMWHFRUGMUKF-OAEKOJLIBK	C[C@]12CC[C@@H](O)C[C@@]1([H])[C@@H](O)[C@@H](O)C3C2CC[C@@]4(C)C3CCC4C(CCC(O)=O)C	hyocholate	hyocholate	547-75-1	21403098	HMDB0000760	C17649	92805	Neg
100001293	400	33946	156044	Amino Acid	Histidine Metabolism	73	NAMED	KBOJOGQFRVVWBH-ZETCQYMHBN	OC([C@@H](NC(C)=O)CC1=CNC=N1)=O	N-acetylhistidine	N-acetylhistidine	39145-52-3	68142	HMDB0032055	C02997	75619	Pos Early
100001294	400	33949	156047	Peptide	Gamma-glutamyl Amino Acid	636	NAMED	ACIJGUBIMXQCMF-BYPYZUCNBW	O=C(O)[C@@H](N)CCC(NCC(O)=O)=O	gamma-glutamylglycine	gamma-glutamylglycine	1948-29-4	145071	HMDB0011667		100099	Pos Early
100001295	209	33947	126107	Peptide	Gamma-glutamyl Amino Acid	645	NAMED	CATMPQFFVNKDEY-AAEUAGOBBU	O=C(O)[C@@H](N)CCC(N[C@@H](CC1=CNC2=C1C=CC=C2)C(O)=O)=O	gamma-glutamyltryptophan	gamma-glutamyltryptophan	66471-20-3	2302065	HMDB0029160		3989307	Neg
100001296	400	34384	156088	Xenobiotics	Food Component/Plant	5064	NAMED	CMUNUTVVOOHQPW-LURJTMIEBI	C[N+]1(C)[C@H]([C@@]([O-])=O)CCC1	stachydrine	stachydrine	4136-37-2	103115	HMDB0004827	C10172	115244	Pos Early
100001300	209	33937	126093	Amino Acid	Leucine, Isoleucine and Valine Metabolism	424	NAMED	NGEWQZIDQIYUNV-UHFFFAOYAS	OC(C(O)=O)C(C)C	alpha-hydroxyisovalerate	alpha-hydroxyisovalerate	600-37-3	90190	HMDB0000407		99823	Neg
100001310	400	33013	155997	Cofactors and Vitamins	Nicotinate and Nicotinamide Metabolism	4308	NAMED		NC(C1=C[N+](C2C(C(C(C[O-])O2)O)O)=CC=C1)=O	nicotinamide riboside	nicotinamide riboside	1341-23-7		HMDB0000855	C03150	439924	Pos Early
100001311	400	34592	156127	Amino Acid	Glutathione Metabolism	584	NAMED	JCMUOFQHZLPHQP-UHFFFAOYAD	O=C(NC(CC)C(NCC(O)=O)=O)CCC(C(O)=O)N	ophthalmate	ophthalmate	495-27-2	7993181	HMDB0005765		7018721	Pos Early
100001313	209	44872	127729	Peptide	Gamma-glutamyl Amino Acid	642	NAMED	RQNSKRXMANOPQY-BQBZGAKWBR	O=C(O)[C@H](CCSC)NC(CC[C@@H](C(O)=O)N)=O	gamma-glutamylmethionine	gamma-glutamylmethionine	17663-87-5	5373147	HMDB0029155		7009567	Neg
100001314	400	33364	156009	Peptide	Gamma-glutamyl Amino Acid	644	NAMED	GWNXFCYUJXASDX-JUZNGCLZBW	CC(O)[C@@H](C(O)=O)NC(CC[C@@H](C(O)=O)N)=O	gamma-glutamylthreonine	gamma-glutamylthreonine	5652-48-2	21403107	HMDB0029159		76078708	Pos Early
100001315	209	36103	143727	Xenobiotics	Benzoate Metabolism	4553	NAMED	WGNAKZGUSRVWRH-REWHXWOFAB	O=S(OC1=CC=C(C)C=C1)(O)=O	p-cresol sulfate	p-cresol sulfate	3233-57-7	3806480	HMDB0011635		4615423	Neg
100001316	400	33471	156023	Cofactors and Vitamins	Nicotinate and Nicotinamide Metabolism	4303	NAMED	PUEDDPCUCPRQNY-ZYUZMQFOBW	O[C@H]([C@@H]1O)[C@@H](O[C@@H]1CO)[N@+]2=CC(C([O-])=O)=CC=C2	nicotinate ribonucleoside	nicotinate ribonucleoside	2625-49-2	141635	HMDB0006809	C05841	161233	Pos Early
100001320	305	42420	148204	Carbohydrate	Aminosugar Metabolism	1432	NAMED	JPIJQSOTBSSVTP-PWNYCUMCBA	OC[C@@H](O)[C@@H](O)C(O)=O	erythronate*	erythronate*	88759-55-1	2061231	HMDB0000613		2781043	Polar
100001334	400	34387	156090	Amino Acid	Urea cycle; Arginine and Proline Metabolism	505	NAMED	GNMSLDIYJOSUSW-UHFFFAOYAD	O=C(O)C(CCC1)N1C(C)=O	N-acetylproline	N-acetylproline	1074-79-9	285677	HMDB0094701		322640	Pos Early
100001335	209	33587	143715	Lipid	Long Chain Monounsaturated Fatty Acid	1544	NAMED	BITHHVVYSMSWAG-KTKRTIGZBC	O=C(O)CCCCCCCCC/C=C\CCCCCCCC	eicosenoate (20:1)	eicosenoate (20:1n9 or 1n11)		4445895	HMDB0002231,HMDB0062436	C16526	5282768,5282769,94159	Neg
100001337	209	34035	143703	Lipid	Long Chain Polyunsaturated Fatty Acid (n3 and n6)	1570	NAMED	DTOSIQBPPRVQHS-PDBXOOCHBH	O=C(O)CCCCCCC/C=C\C/C=C\C/C=C\CC	linolenate [alpha or gamma; (18:3n3 or 6)]	linolenate (18:3n3 or 3n6)		4444437	HMDB0003073,HMDB0001388	C06426,C06427	5280933,5280934	Neg
100001359	209	46173	144239	Energy	TCA Cycle	1442	NAMED			aconitate [cis or trans]	aconitate [cis or trans]			HMDB0000958,HMDB000072	C004174,C02341	444212,643757	Neg
100001386	402	41754	159409	Cofactors and Vitamins	Hemoglobin and Porphyrin Metabolism	4408	NAMED		CC1=C(CCC(O)=O)C(/C=C(C(CCC([O-])=O)=C/2C)\[N-]C2=C/C3=N/C(C(C=C)=C3C)=C\4)=N/C1=C\C(N([Fe+2])C4=C5C)=C5C=C	heme	heme	14875-96-8		HMDB0003178	C00032	26945	Pos Late
100001391	402	34409	158657	Lipid	Fatty Acid Metabolism (Acyl Carnitine, Long Chain Saturated)	1867	NAMED	FNPHNLNTJNMAEE-HSZRJFAPBW	[O-]C(C[C@@H](OC(CCCCCCCCCCCCCCCCC)=O)C[N+](C)(C)C)=O	stearoylcarnitine (C18)	stearoylcarnitine (C18)	18822-91-8	21233653	HMDB0000848		3006797	Pos Late
100001392	402	34534	158670	Lipid	Fatty Acid Metabolism (Acyl Carnitine, Medium Chain)	1862	NAMED	FUJLYHJROOYKRA-UHFFFAOYAK	[O-]C(CC(C[N+](C)(C)C)OC(CCCCCCCCCCC)=O)=O	laurylcarnitine (C12)	laurylcarnitine (C12)	25518-54-1	8602997	HMDB000225		168381	Pos Late
100001393	400	34407	156109	Amino Acid	Leucine, Isoleucine and Valine Metabolism	354	NAMED	IGQBPDJNUXPEMT-UHFFFAOYAB	[O-]C(CC(C[N+](C)(C)C)OC(CC(C)C)=O)=O	isovalerylcarnitine (C5)	isovalerylcarnitine (C5)	31023-24-2	4932271	HMDB0000688	C20826	169235	Pos Early
100001394	400	34406	156108	Lipid	Fatty Acid Metabolism (Acyl Carnitine, Short Chain)	1842	NAMED	VSNFQQXVMPSASB-UHFFFAOYAG	[O-]C(CC(C[N+](C)(C)C)OC(CCCC)=O)=O	valerylcarnitine (C5)	valerylcarnitine (C5)	40225-14-7	4932322	HMDB0013128		6426903	Pos Early
100001395	209	34419	126944	Lipid	Lysophospholipid	2617	NAMED	SPJFYYJXNPEZDW-UTJQPWESBU	O=P(OCC(O)COC(CCCCCCC/C=C\C/C=C\CCCCC)=O)([O-])OCC[N+](C)(C)C	1-linoleoyl-GPC (18:2)	1-linoleoyl-GPC (18:2)		10160888	HMDB0010386	C04100	11988421	Neg
100001408	209	34383	126898	Lipid	Monoacylglycerol	2868	NAMED	TVIMZSOUQXNWHO-UHFFFAOYAT	O=C(CCCCCCCCCCCCC)OC(CO)CO	2-myristoylglycerol (14:0)	2-myristoylglycerol (14:0)	27214-38-6	121585	HMDB0011530		137938	Neg
100001409	400	48351	179271	Nucleotide	Purine Metabolism, (Hypo)Xanthine/Inosine containing	4127	NAMED	WJNGQIYEQLPJMN-UHFFFAOYAL	OC(C1O)C(OC1CO)N(C=N2)C(N=CN3C)=C2C3=O	N1-methylinosine	N1-methylinosine	20245-33-4	513976	HMDB0002721		650095	Pos Early
100001412	400	35137	156155	Nucleotide	Purine Metabolism, Guanine containing	4193	NAMED	RSPURTUNRHNVGF-IOSLPCCCBE	O=C1C(N=CN2[C@@]3([H])[C@@](O)([H])[C@@](O)([H])[C@](CO)([H])O3)=C2N=C(N(C)C)N1	N2,N2-dimethylguanosine	N2,N2-dimethylguanosine	2140-67-2	83878	HMDB0004824		135501639	Pos Early
100001413	400	35130	156149	Nucleotide	Pyrimidine Metabolism, Cytidine containing	4257	NAMED	NIDVTARKFBZMOT-PEBGCTIMBU	O[C@]1([H])[C@@](O)([H])[C@](CO)([H])O[C@]1(N2C(N=C(NC(C)=O)C=C2)=O)[H]	N4-acetylcytidine	N4-acetylcytidine	3768-18-1	96702	HMDB0005923		107461	Pos Early
100001415	209	35157	126974	Nucleotide	Purine Metabolism, Adenine containing	4165	NAMED	GYCVHQYQICRFAX-GQFURFNTBM	OC(C)C(C(O)=O)NC(NC1=NC=NC2=C1N=CN2[C@@H]3O[C@H](CO)[C@@H](O)[C@H]3O)=O	N6-carbamoylthreonyladenosine	N6-carbamoylthreonyladenosine	24719-82-2	141829	HMDB0041623		161466	Neg
100001416	305	35172	147813	Nucleotide	Pyrimidine Metabolism, Orotate containing	4210	NAMED	FKCRAVPPBFWEJD-XVFCMESIBQ	O=C(C=C(C(O)=O)N1[C@H]2[C@H](O)[C@H](O)[C@@H](CO)O2)NC1=O	orotidine	orotidine	314-50-1	83729	HMDB0000788		92751	Polar
100001417	209	35126	126960	Peptide	Acetylated Peptides	1187	NAMED	JFLIEFSWGNOPJJ-UHFFFAOYAD	O=C(CC1=CC=CC=C1)N[C@@H](CCC(N)=O)C(O)=O	phenylacetylglutamine	phenylacetylglutamine	28047-15-6	270643	HMDB0006344	C04148	92258	Neg
100001418	400	35117	156141	Amino Acid	Methionine, Cysteine, SAM and Taurine Metabolism	479	NAMED	JKLRIMRKZBSSED-UHFFFAOYAU	N=C(NCCS(O)(=O)=O)N	taurocyamine	taurocyamine	543-18-0	61635	HMDB0003584	C01959	68340	Pos Early
100001423	209	35527	127577	Xenobiotics	Benzoate Metabolism	4471	NAMED	ZMHLUFWWWPBTIU-UHFFFAOYAI	O=C(NCC(O)=O)C1=CC=C(O)C=C1	4-hydroxyhippurate	4-hydroxyhippurate	2482-25-9	133104	HMDB0013678		151012	Neg
100001425	209	61833	218435	Nucleotide	Pyrimidine Metabolism, Uracil containing	4223	NAMED	ZPTBLXKRQACLCR-XVFCMESIBI	OC[C@H]1O[C@@H](N2CCC(NC2=O)=O)[C@@H]([C@@H]1O)O	5,6-dihydrouridine	5,6-dihydrouridine	5627-05-4	85115	HMDB0000497		94312	Neg
100001426	209	62924	220780	Nucleotide	Pyrimidine Metabolism, Uracil containing	4245	NAMED	YXNIEZJFCGTDKV-JANFQQFMBG	OCC1C(O)C(O)C(N2C=CC(N(CCC(C(O)=O)N)C2=O)=O)O1	3-(3-amino-3-carboxypropyl)uridine*	3-(3-amino-3-carboxypropyl)uridine*	52745-94-5	149669			171198	Neg
100001431	209	47898	151551	Lipid	Monoacylglycerol	2851	NAMED	QSKPZDMBULYMDQ-UHFFFAOYAZ	O=C(CCCCCCCCCCCCCC)OCC(O)CO	1-pentadecanoylglycerol (15:0)	1-pentadecanoylglycerol (15:0)	104140-07-0	165667			190750	Neg
100001433	209	34397	126918	Lipid	Monoacylglycerol	2863	NAMED	DCPCOKIYJYGMDN-DOFZRALJBT	O=C(CCC/C=C\C/C=C\C/C=C\C/C=C\CCCCC)OCC(O)CO	1-arachidonylglycerol (20:4)	1-arachidonylglycerol (20:4)	35474-99-8	4445452	HMDB11578	C13857	16019980,5282281	Neg
100001435	209	34393	126910	Lipid	Monoacylglycerol	2858	NAMED	XQBHBEXBUZDCRY-QNEBEIHSBO	O=C(OCC(O)CO)CCCC\C=C/C\C=C/C\C=C/CCCCC	1-linolenoylglycerol (18:3)	1-linolenoylglycerol (18:3)	124151-74-2	21403134	HMDB0011569		53480978	Neg
100001437	400	35159	161190	Amino Acid	Glutathione Metabolism	573	NAMED	BNRXZEPOHPEEAS-UHFFFAOYAL	NC(C(O)=O)CCC(NC(CSSCC(N)C(O)=O)C(NCC(O)=O)=O)=O	cysteine-glutathione disulfide	cysteine-glutathione disulfide	13081-14-6	3455404	HMDB0000656	R00900	3080690	Pos Early
100001446	209	35136	128207	Nucleotide	Pyrimidine Metabolism, Uracil containing	4225	NAMED	DWRXFEITVBNRMK-JXOAFFINBW	O[C@@H]1[C@H](O)[C@@H](CO)O[C@H]1N(C=C2C)C(NC2=O)=O	5-methyluridine (ribothymidine)	5-methyluridine (ribothymidine)	1463-10-1	393058	HMDB0000884		445408	Neg
100001451	209	36768	128295	Lipid	Fatty Acid Metabolism (Acyl Glycine)	1804	NAMED	NYZBWOSRZJKQAI-UHFFFAOYAR	OC(CNC(CCCC)=O)=O	valerylglycine	valerylglycine (C5)	24003-66-5	3924818	HMDB0000927		4737557	Neg
100001452	209	35107	126956	Amino Acid	Leucine, Isoleucine and Valine Metabolism	353	NAMED	ZRQXMKMBBMNNQC-UHFFFAOYAA	O=C(O)CNC(CC(C)C)=O	isovalerylglycine	isovalerylglycine	16284-60-9	475516	HMDB00678		546304	Neg
100001456	400	35114	156140	Nucleotide	Purine Metabolism, Guanine containing	4187	NAMED	FZWGECJQACGGTI-UHFFFAOYAT	O=C1C(N2C)=C(N=C2)N=C(N)N1	7-methylguanine	7-methylguanine	578-76-7	10883	HMDB0000897	C02242	135398679	Pos Early
100001461	402	42398	159466	Lipid	Lysophospholipid	2670	NAMED	BBYWOYAFBUOUFP-JOCHJYFZBR	O=P(OCC[NH3+])([O-])OC[C@H](O)COC(CCCCCCCCCCCCCCCCC)=O	1-stearoyl-GPE (18:0)	1-stearoyl-GPE (18:0)	69747-55-3	7826018	HMDB0011130		9547068	Pos Late
100001462	209	34437	126952	Lipid	Lysophospholipid	2712	NAMED	HFJVKBVEKQHVTO-OZAIVSQSBD	O=P(OCC(O)CO)(O)OC[C@H](O)COC(CCCCCCCCCCCCCCCCC)=O	1-stearoyl-GPG (18:0)	1-stearoyl-GPG (18:0)		21403138				Neg
100001468	209	40469	143005	Cofactors and Vitamins	Nicotinate and Nicotinamide Metabolism	4325	NAMED	JLQSXXWTCJPCBC-UHFFFAOYAD	O=C(C1=C([H])N(C(C([H])=C1[H])=O)C([H])([H])[H])N([H])[H]	N1-Methyl-2-pyridone-5-carboxamide	N1-Methyl-2-pyridone-5-carboxamide	701-44-0	62899	HMDB0004193	C05842	69698	Neg
100001481	209	35153	128209	Lipid	Monoacylglycerol	2867	NAMED	JWPHORDRFVRZPP-KUBAVDMBBG	O=C(OCC(O)CO)CC/C=C\C/C=C\C/C=C\C/C=C\C/C=C\C/C=C\CC	1-docosahexaenoylglycerol (22:6)	1-docosahexaenoylglycerol (22:6)		10477810	HMDB0011587		53480995	Neg
100001485	400	34456	156123	Peptide	Gamma-glutamyl Amino Acid	638	NAMED	SNCKGJWJABDZHI-SIPWABPFBP	CCC(C)[C@@H](C(O)=O)NC(CC[C@@H](C(O)=O)N)=O	gamma-glutamylisoleucine*	gamma-glutamylisoleucine*		21403145	HMDB0011170		22885096	Pos Early
100001491	400	37123	156335	Carbohydrate	Aminosugar Metabolism	1435	NAMED	FDJKUWYYUZCUJX-UHFFFAOYAD	OC(C1(O)OC(C(NC(CO)=O)C(C1)O)C(C(CO)O)O)=O	N-glycolylneuraminate	N-glycolylneuraminate	1113-83-3	3794850	HMDB0000833	C03410	123802	Pos Early
100001501	402	35160	158710	Lipid	Fatty Acid Metabolism (Acyl Carnitine, Monounsaturated)	1887	NAMED	IPOLTUVFXFHAHI-WHIOSMTNBE	[O-]C(C[C@@H](OC(CCCCCCC/C=C\CCCCCCCC)=O)C[N+](C)(C)C)=O	oleoylcarnitine (C18:1)	oleoylcarnitine (C18:1)	38677-66-6	21403150	HMDB0005065		6441392	Pos Late
100001502	400	37092	156314	Peptide	Gamma-glutamyl Amino Acid	650	NAMED	FUZOZPRKGAXGOB-UHFFFAOYAE	O=C(O)C(CCC(NC(CC)C(O)=O)=O)N	gamma-glutamyl-2-aminobutyrate	gamma-glutamyl-2-aminobutyrate	16869-42-4	21403151				Pos Early
100001506	209	35129	128203	Cofactors and Vitamins	Tetrahydrobiopterin Metabolism	4392	NAMED	ZHQJVZLJDXWFFX-UHFFFAOYAV	O=C1C(C(NC2)=NC(N)=N1)=NC2C(O)C(O)C	dihydrobiopterin	dihydrobiopterin	6779-87-9	1808	HMDB0000038	C00268	135402011	Neg
100001507	400	34585	156126	Lipid	Fatty Acid, Monohydroxy	1958	NAMED	SJZRECIVHVDYJC-UHFFFAOYAR	OC(CCCO)=O	4-hydroxybutyrate (GHB)	4-hydroxybutyrate (GHB)	502-85-2	9984	HMDB0000710	C00989	10413	Pos Early
100001509	400	45095	157090	Amino Acid	Leucine, Isoleucine and Valine Metabolism	397	NAMED	IHCPDBBYTYJYIL-UHFFFAOYAT	CCC(C)C(OC(CC([O-])=O)C[N+](C)(C)C)=O	2-methylbutyrylcarnitine (C5)	2-methylbutyrylcarnitine (C5)	31023-25-3	4932320	HMDB0000378		6426901	Pos Early
100001510	209	32553	143728	Amino Acid	Tyrosine Metabolism	190	NAMED	CTYRPMDGLDAWRQ-UHFFFAOYAC	OS(OC1=CC=CC=C1)(=O)=O	phenol sulfate	phenol sulfate	937-34-8	67018	HMDB0060015	C02180	74426	Neg
100001511	402	33230	158553	Lipid	Lysophospholipid	2603	NAMED	LFUDDCMNKWEORN-KHPPLWFEBO	O=P(OCC[N+](C)(C)C)([O-])OCC(O)COC(CCCCCCC/C=C\CCCCCC)=O	1-palmitoleoyl-GPC (16:1)*	1-palmitoleoyl-GPC* (16:1)*		21403152	HMDB0010383		24779461	Pos Late
100001526	400	37059	156288	Lipid	Fatty Acid Synthesis	1472	NAMED	ZGNBLKBZJBJFDG-UHFFFAOYAY	O=C(CC(O)=O)OC(CC([O-])=O)C[N+](C)(C)C	malonylcarnitine	malonylcarnitine	853728-01-5	21403153	HMDB0002095		22833583	Pos Early
100001527	209	35436	128227	Lipid	Fatty Acid Metabolism (Acyl Glycine)	1806	NAMED	UPCKIPHSXMXJOX-UHFFFAOYAU	O=C(O)CNC(CCCCC)=O	hexanoylglycine	hexanoylglycine (C6)	24003-67-6	89859	HMDB0000701		99463	Neg
100001531	305	57549	211438	Nucleotide	Pyrimidine Metabolism, Uracil containing	4238	NAMED	PHENTZNALBMCQD-UHFFFAOYAG	CC(CNC(N)=O)C(O)=O	3-ureidoisobutyrate	3-ureidoisobutyrate	2905-86-4	141172	HMDB0002031	C05100	160663	Polar
100001540	400	46225	157124	Partially Characterized Molecules	Partially Characterized Molecules	6453	NAMED	NPWMTBZSRRLQNJ-UHFFFAOYAH	O=C(CCC1N)NC1=O	glutamine_degradant*	glutamine_degradant*	2353-44-8					Pos Early
100001541	209	36746	128281	Amino Acid	Leucine, Isoleucine and Valine Metabolism	395	NAMED	RILPIWOPNGRASR-UHFFFAOYAI	O=C(C(C(CC)C)O)O	2-hydroxy-3-methylvalerate	2-hydroxy-3-methylvalerate	488-15-3	144317	HMDB0000317		164623	Neg
100001542	209	35630	128243	Xenobiotics	Food Component/Plant	4901	NAMED	KSEBMYQBYZTDHS-HWKANZROBE	COC1=CC(/C=C/C(O)=O)=CC=C1O	ferulate	ferulate	537-98-4	393368	HMDB0000954	C01494	445858	Neg
100001550	400	33009	155996	Xenobiotics	Food Component/Plant	4934	NAMED	XULZWQRXYTVUTE-ZETCQYMHBF	C[N+]1(C)[C@@H](CCCC1)[C@]([O-])=O	homostachydrine*	homostachydrine*	1195-94-4	390180	HMDB0033433	C08283	441447	Pos Early
100001551	402	33228	158552	Lipid	Lysophospholipid	2636	NAMED	LAXQYRRMGGEGOH-JXRLJXCWBN	C[N+](C)(C)CCOP(OC[C@@](O)([H])COC(CCC\C=C/C\C=C/C/C=C\C/C=C\CCCCC)=O)([O-])=O	1-arachidonoyl-GPC (20:4n6)*	1-arachidonoyl-GPC* (20:4)*		21403155	HMDB0010395	C05208	24779476	Pos Late
100001561	209	47118	148450	Lipid	Lysophospholipid	2604	NAMED	GKXPPJQBVCKAGD-DJYGDJEFBY	OC[C@](OC(CCCCCCCC/C=C\CCCCC)=O)([H])COP(OCC[N+](C)(C)C)([O-])=O	2-palmitoleoyl-GPC (16:1)*	2-palmitoleoyl-GPC* (16:1)*		21403164	HMDB10383		122164832	Neg
100001562	209	35253	126137	Lipid	Lysophospholipid	2602	NAMED	NEGQHKSYEYVFTD-HSZRJFAPBY	OC[C@](OC(CCCCCCCCCCCCCCC)=O)([H])COP(OCC[N+](C)(C)C)([O-])=O	2-palmitoyl-GPC (16:0)*	2-palmitoyl-GPC* (16:0)*		21403165	HMDB0061702		15061532	Neg
100001567	209	35631	128245	Lipid	Lysophospholipid	2663	NAMED	YVYMBNSKXOXSKW-HXUWFJFHBX	O=P(OCC[NH3+])([O-])OC[C@H](O)COC(CCCCCCCCCCCCCCC)=O	1-palmitoyl-GPE (16:0)	1-palmitoyl-GPE (16:0)	53862-35-4	7826019	HMDB0011503		9547069	Neg
100001569	402	35628	158745	Lipid	Lysophospholipid	2672	NAMED	PYVRVRFVLRNJLY-MZMPXXGTBD	O=P(OCC[NH3+])([O-])OC[C@H](O)COC(CCCCCCC\C=C/CCCCCCCC)=O	1-oleoyl-GPE (18:1)	1-oleoyl-GPE (18:1)	89576-29-4	7826021	HMDB0011506		9547071	Pos Late
100001570	402	36600	158788	Lipid	Lysophospholipid	2674	NAMED	DBHKHNGBVGWQJE-HZJYTTRNBF	O=P(OCC(O)COC(CCCCCCC/C=C\C/C=C\CCCCC)=O)(O)OCCN	1-linoleoyl-GPE (18:2)*	1-linoleoyl-GPE (18:2)*		21403170	HMDB0011507		52925130	Pos Late
100001571	402	35186	158719	Lipid	Lysophospholipid	2687	NAMED	ROPRRXYVXLDXQO-XSQXPFHXBE	NCCOP(OC[C@@](O)([H])COC(CCC\C=C/C\C=C/C/C=C\C/C=C\CCCCC)=O)(O)=O	1-arachidonoyl-GPE (20:4n6)*	1-arachidonoyl-GPE (20:4n6)*		21403171	HMDB0011517		42607465	Pos Late
100001577	209	48434	155079	Amino Acid	Urea cycle; Arginine and Proline Metabolism	504	NAMED	WMQMIOYQXNRROC-LURJTMIEBM	OC([C@@H](NC(C)=O)CCCNC(N)=O)=O	N-acetylcitrulline	N-acetylcitrulline	33965-42-3	571213	HMDB0000856	C15532,C02851	656979	Neg
100001579	209	35675	128275	Lipid	Fatty Acid, Monohydroxy	1969	NAMED	JGHSBPIZNUXPLA-UHFFFAOYAI	O=C(O)C(O)CCCCCCCCCCCCCC	2-hydroxypalmitate	2-hydroxypalmitate	764-67-0	83805	HMDB0031057		12575964,92836,11065598	Neg
100001580	209	37478	127695	Lipid	Long Chain Polyunsaturated Fatty Acid (n3 and n6)	1577	NAMED	AVKOENOBFIYBSA-WMPRHZDHBF	OC(CC/C=C\C/C=C\C/C=C\C/C=C\C/C=C\CCCCC)=O	docosapentaenoate (n6 DPA; 22:5n6)	docosapentaenoate (n6 DPA; 22:5n6)	25182-74-5	4945614	HMDB0001976	C16513	6441454	Neg
100001586	305	46957	148205	Cofactors and Vitamins	Ascorbate and Aldarate Metabolism	4358	NAMED	RGHNJXZEOKUKBD-NRXMZTRTBF	OC([C@H](O)[C@H](O)[C@H](O)[C@@H](O)CO)=O	gulonate*	gulonate*	20246-53-1	7969943	HMDB0003290	C00800	152304	Polar
100001591	209	35434	128225	Xenobiotics	Benzoate Metabolism	4561	NAMED	YEIQSAXUPKPPBN-UHFFFAOYAR	O=C(O)CNC(CCC1=CC=CC=C1)=O	phenylpropionylglycine	phenylpropionylglycine	56613-60-6	134261	HMDB0000860		152323	Neg
100001593	400	44664	157075	Amino Acid	Lysine Metabolism	127	NAMED	NXJAXUYOQLTISD-UHFFFAOYAA	[O-]C(CC(C[N+](C)(C)C)OC(CCCC(O)=O)=O)=O	glutarylcarnitine (C5-DC)	glutarylcarnitine (C5-DC)	102636-82-8	21403175	HMDB0013130		71317118	Pos Early
100001594	400	35433	156184	Amino Acid	Leucine, Isoleucine and Valine Metabolism	364	NAMED	IGLHHSKNBDXCEY-UHFFFAOYAG	[O-]C(CC(C[N+](C)(C)C)OC(CC(O)(C)C)=O)=O	beta-hydroxyisovaleroylcarnitine	beta-hydroxyisovaleroylcarnitine	99159-87-2	21403176				Pos Early
100001597	400	35428	156182	Amino Acid	Leucine, Isoleucine and Valine Metabolism	400	NAMED	WURBQCVBQNMUQT-RMKNXTFCBN	[O-]C(CC(C[N+](C)(C)C)OC(/C(C)=C/C)=O)=O	tiglylcarnitine (C5:1-DC)	tiglyl carnitine (C5)	64191-86-2	17216200	HMDB0002366		22833596	Pos Early
100001604	209	35322	144222	Xenobiotics	Drug - Topical Agents	5966	NAMED	FPXPQMOQWJZYBL-UHFFFAOYAZ	OC1=CC=C(C=C1)OS(=O)(O)=O	hydroquinone sulfate	hydroquinone sulfate	123-31-9	141624	HMDB0240263	C00530	161220	Neg
100001605	209	35320	143730	Xenobiotics	Benzoate Metabolism	4499	NAMED	MZPWKJZDOCIALD-UHFFFAOYAC	O=S(OC1=C(O)C=CC=C1)(O)=O	catechol sulfate	catechol sulfate	4918-96-1	2341024	HMDB0059724		3083879	Neg
100001606	305	35324	238705	Lipid	Sterol	3194	NAMED	BHYOQNUELFTYRT-WHYDCBPWBW	CC1(C2C(C)CCCC(C)C)C(CC2)C(CC=C3C4(CCC(OS(=O)(O)=O)C3)C)C4CC1	cholesterol sulfate	cholesterol sulfate	2864-50-8	4371550	HMDB00653	C18043	65076	Polar
100001609	209	36776	128301	Lipid	Sterol	3207	NAMED	SATGKQGFUDXGAX-MYWFJNCABU	O=C(C(CCC[C@H]([C@H]1CC[C@H]2[C@H]3[C@@H]([C@]4(C)C(C[C@H]3O)=CC(CC4)=O)CC[C@@]21C)C)C)O	7-alpha-hydroxy-3-oxo-4-cholestenoate (7-Hoca)	7-HOCA	115538-85-7	2338765	HMDB0012458	C17337	3081085	Neg
100001612	400	35665	156223	Amino Acid	Glutamate Metabolism	55	NAMED	OPVPGKGADVGKTG-UHFFFAOYAF	CC(NC(C(NC(CCC(O)=O)C(O)=O)=O)CC(O)=O)=O	N-acetyl-aspartyl-glutamate (NAAG)	N-acetyl-aspartyl-glutamate (NAAG)	3106-85-2	5065	HMDB0001067	C12270	188803	Pos Early
100001613	209	35669	128271	Lipid	Fatty Acid, Dicarboxylate	1692	NAMED	HQHCYKULIHKCEB-UHFFFAOYAK	O=C(O)CCCCCCCCCCCCC(O)=O	tetradecanedioate (C14-DC)	tetradecanedioate (C14)	821-38-5	12630	HMDB0000872		13185	Neg
100001614	209	35678	128277	Lipid	Fatty Acid, Dicarboxylate	1696	NAMED	QQHJDPROMQRDLA-UHFFFAOYAF	O=C(O)CCCCCCCCCCCCCCC(O)=O	hexadecanedioate (C16-DC)	hexadecanedioate (C16)	505-54-4	10027	HMDB0000672	C19615	10459	Neg
100001615	209	36754	128289	Lipid	Fatty Acid, Dicarboxylate	1699	NAMED	BNJOQKFENDDGSC-UHFFFAOYAE	O=C(O)CCCCCCCCCCCCCCCCC(O)=O	octadecanedioate (C18-DC)	octadecanedioate (C18)	871-70-5	63283	HMDB0000782		70095	Neg
100001617	209	42395	128311	Lipid	Fatty Acid, Dicarboxylate	1684	NAMED	LWBHHRRTOZQPDM-UHFFFAOYAZ	O=C(O)CCCCCCCCCC(O)=O	undecanedioate (C11-DC)	undecanedioate (C11-DC)	1852-04-6	15037	HMDB0000888		15816	Neg
100001618	209	35625	128233	Lipid	Monoacylglycerol	2849	NAMED	DCBSHORRWZKAKO-UHFFFAOYAJ	O=C(CCCCCCCCCCCCC)OCC(O)CO	1-myristoylglycerol (14:0)	1-myristoylglycerol (14:0)	75685-84-6	71382	HMDB0011561	C01885	10957631	Neg
100001619	305	48857	160476	Lipid	Glycerolipid Metabolism	2848	NAMED	LLCSXHMJULHSJN-UHFFFAOYAC	OC(CO)COP(O)(OCC(CO)O)=O	glycerophosphoglycerol	glycerophosphoglycerol		388990	HMDB0240316	C03274	54575349	Polar
100001620	305	37455	146982	Lipid	Phospholipid Metabolism	2241	NAMED	JZNWSCPGTDBMEW-UHFFFAOYAI	O=P(OCCN)(O)OCC(CO)O	glycerophosphoethanolamine	glycerophosphoethanolamine	33049-08-0	110410	HMDB0000114	C01233	123874	Polar
100001621	400	52307	164336	Lipid	Phospholipid Metabolism	2243	NAMED		[H]C(C(O)(C(O)([C@](O)1[H])[H])[H])([C@@](OP(O)(OC[C@@]([H])(CO)O)=O)([C@]1(O)[H])[H])O	glycerophosphoinositol*	glycerophosphoinositol*	16824-65-0				167572	Pos Early
100001622	209	35632	128247	Xenobiotics	Benzoate Metabolism	4571	NAMED	ZHMMPVANGNPCBW-UHFFFAOYAD	CC(C1=CC=C(O)C=C1)C(O)=O	2-(4-hydroxyphenyl)propionate	2-(4-hydroxyphenyl)propionate	938-96-5	92601	HMDB0041683	C03080	102526	Neg
100001624	209	35635	128251	Xenobiotics	Benzoate Metabolism	4572	NAMED	QVWAEZJXDYOKEH-UHFFFAOYAP	O=C(CCC1=CC(O)=CC=C1)O	3-(3-hydroxyphenyl)propionate	3-(3-hydroxyphenyl)propionate	621-54-5	89	HMDB0000375	C11457	91	Neg
100001625	209	36807	127591	Lipid	Secondary Bile Acid Metabolism	3494	NAMED	DGABKXLVXPYZII-PLYQRAMGBN	C[C@]1(CC2)[C@](CC[C@@H]1[C@H](C)CCC(O)=O)([H])[C@@](C[C@H]3O)([H])[C@]2([H])[C@](CC4)(C)[C@]3([H])C[C@@H]4O	6-beta-hydroxylithocholate	6-beta-hydroxylithocholate	668-49-5	4446909	HMDB0000811	C15515	5283821	Neg
100001628	209	35649	128257	Carbohydrate	Pentose Phosphate Pathway	1257	NAMED	JDTUMPKOJBQPKX-UHFFFAOYAT	OP(OCC(C(C(C(C(CO)=O)O)O)O)O)(O)=O	sedoheptulose-7-phosphate	sedoheptulose-7-phosphate	2646-35-7	596	HMDB0001068	C05382	616	Neg
100001635	400	35651	156211	Xenobiotics	Chemical	6155	NAMED	WQXNXVUDBPYKBA-YFKPBYRVBN	O=[C@](O)[C@H]1N=C(C)NCC1	ectoine	ectoine	96702-03-3	112069	HMDB0240650	C06231	126041	Pos Early
100001654	209	34214	142524	Lipid	Lysophospholipid	2732	NAMED		[H]C(C(O)(C(O)([C@](O)1[H])[H])[H])([C@@](OP(O)(OC[C@@]([H])(COC(CCC/C=C\C/C=C\C/C=C\C/C=C\CCCCC)=O)O)=O)([C@]1(O)[H])[H])O	1-arachidonoyl-GPI (20:4)*	1-arachidonoyl-GPI* (20:4)*			HMDB0061690		121596217	Neg
100001655	209	35305	146820	Lipid	Lysophospholipid	2718	NAMED		[H]C(C(O)(C(O)([C@](O)1[H])[H])[H])([C@@](OP(O)(OC[C@@]([H])(COC(CCCCCCCCCCCCCCC)=O)O)=O)([C@]1(O)[H])[H])O	1-palmitoyl-GPI (16:0)	1-palmitoyl-GPI* (16:0)			HMDB0061695		71296207	Neg
100001658	209	36850	128309	Lipid	Secondary Bile Acid Metabolism	3503	NAMED	HSNPMXROZIQAQD-GBURMNQMBI	C[C@@]([C@]([C@@](CC1)([H])[C@@]2([H])[C@](CC3)(C)[C@]1([H])C[C@@H]3OS(=O)(O)=O)(CC4)[H])(CC2)[C@]4([H])[C@H](C)CCC(NCCS(O)(=O)=O)=O	taurolithocholate 3-sulfate	taurolithocholate 3-sulfate	64936-83-0	389078	HMDB0002580	C03642	440071	Neg
100001662	400	36747	156251	Lipid	Carnitine Metabolism	1932	NAMED	JHPNVNIEXXLNTR-UHFFFAOYAL	C[N+](C)(C)CCCC([O-])=O	deoxycarnitine	deoxycarnitine	6249-56-5	705	HMDB0001161	C01181	22620	Pos Early
100001664	209	48130	151119	Nucleotide	Purine Metabolism, Adenine containing	4175	NAMED		OCC(O1)C(O)C(O)C1N2C=NC3=C(NC(CC(O)=O)C(O)=O)N=CN=C32	N6-succinyladenosine	N6-succinyladenosine	4542-23-8		HMDB0000912		165243	Neg
100001668	400	61868	218616	Amino Acid	Histidine Metabolism	96	NAMED	AHPWEWASPTZMEK-UHFFFAOYAY	OCC(O1)C(O)C(O)C1N2C=NC(CC(O)=O)=C2	1-ribosyl-imidazoleacetate*	1-ribosyl-imidazoleacetate*	29605-99-0	4292299	HMDB0002331	C05131	440569	Pos Early
100001675	209	36770	128297	Xenobiotics	Food Component/Plant	5182	NAMED	NGSWKAQJJWESNS-ZZXKWVIFBJ	OC(/C=C/C1=CC=C(C=C1)O)=O	4-hydroxycinnamate	4-hydroxycinnamate	501-98-4	553148	HMDB0002035	C00811	637542	Neg
100001721	209	36751	128285	Amino Acid	Lysine Metabolism	106	NAMED	VEYYWZRYIYDQJM-ZETCQYMHBC	OC([C@H](CCCCN)NC(C)=O)=O	N2-acetyllysine	N2-acetyllysine	1946-82-3	83869	HMDB0000446	C12989	92907	Neg
100001730	305	62952	220827	Lipid	Fatty Acid, Dihydroxy	2038	NAMED		O=C(CC(CO)O)O	3,4-dihydroxybutyrate	3,4-dihydroxybutyrate	51267-44-8		HMDB0000337		150929	Polar
100001734	305	36752	147825	Amino Acid	Lysine Metabolism	107	NAMED	DTERQYGMUDWYAZ-ZETCQYMHBE	N[C@@H](CCCCNC(C)=O)C(O)=O	N6-acetyllysine	N6-acetyllysine	692-04-6	83801	HMDB0000206	C02727	92832	Polar
100001739	209	35718	143707	Lipid	Long Chain Polyunsaturated Fatty Acid (n3 and n6)	1573	NAMED	AHANXAKGNAKFSK-PDBXOOCHBM	CC\C=C/C\C=C/C\C=C/CCCCCCCCCC(O)=O	dihomo-linolenate (20:3n3 or n6)	dihomolinolenate (20:3n3 or 3n6)	17046-59-2	4471954	HMDB0002925	C03242	5280581	Neg
100001740	305	46142	146560	Carbohydrate	Fructose, Mannose and Galactose Metabolism	1352	NAMED	FBPFZTCFMRRESA-UHFFFAOYAI	OCC(O)C(O)C(O)C(O)CO	mannitol/sorbitol	mannitol/sorbitol		440	HMDB0000247,HMDB0000765	C00392,C00794	5780,6251	Polar
100001755	209	36098	144223	Xenobiotics	Benzoate Metabolism	4526	NAMED	IETVQHUKTKKBFF-UHFFFAOYAU	O=S(OC1=CC=C(C=C)C=C1)(O)=O	4-vinylphenol sulfate	4-vinylphenol sulfate	2628-17-3	4932200	HMDB0062775	C05627	6426766	Neg
100001756	209	36099	144224	Xenobiotics	Benzoate Metabolism	4524	NAMED		O=S(OC1=CC=C(CC)C=C1)(O)=O	4-ethylphenylsulfate	4-ethylphenyl sulfate	123-07-9		HMDB0062551	C13637	20822574	Neg
100001757	209	36095	144225	Xenobiotics	Food Component/Plant	5078	NAMED	NODSEPOUFZPJEQ-UHFFFAOYAU	CC(C)C1=CC=C(C)C=C1OS(=O)(O)=O	thymol sulfate	thymol sulfate	89-83-8	10709958	HMDB0062720	C09908	12456386	Neg
100001765	305	36749	146966	Lipid	Fatty Acid, Dicarboxylate	1670	NAMED	SYEOWUNSTUDKGM-UHFFFAOYAW	O=C(O)CC(C)CCC(O)=O	3-methyladipate	3-methyladipate	3058-01-3	11789	HMDB0000555		12292	Polar
100001767	209	48428	155071	Xenobiotics	Food Component/Plant	5118	NAMED	VTYFITADLSVOAS-UHFFFAOYAA	NC(C(O)=O)CCCCN1C(C=O)=CC=C1CO	pyrraline	pyrraline	74509-14-1	19980286	HMDB0033143	C21013	14274616	Neg
100001768	400	36713	156246	Carbohydrate	Advanced Glycation End-product	1436	NAMED	NUXSIDPKKIEIMI-UHFFFAOYAH	OC(CNCCCCC(C(O)=O)N)=O	N6-carboxymethyllysine	N6-carboxymethyllysine	5746-04-3	11217184	HMDB0240347		123800	Pos Early
100001777	209	36602	146821	Lipid	Lysophospholipid	2724	NAMED		[H]C(C(O)(C(O)([C@](O)1[H])[H])[H])([C@@](OP(O)(OC[C@@]([H])(COC(CCCCCCC/C=C\CCCCCCCC)=O)O)=O)([C@]1(O)[H])[H])O	1-oleoyl-GPI (18:1)	1-oleoyl-GPI (18:1)			HMDB0061693		86289645	Neg
100001778	209	36594	146822	Lipid	Lysophospholipid	2726	NAMED		[H]C(C(O)(C(O)([C@](O)1[H])[H])[H])([C@@](OP(O)(OC[C@@]([H])(COC(CCCCCCC/C=C\C/C=C\CCCCC)=O)O)=O)([C@]1(O)[H])[H])O	1-linoleoyl-GPI (18:2)*	1-linoleoyl-GPI* (18:2)*			HMDB0240597		11124828	Neg
100001790	400	36659	156245	Peptide	Dipeptide	818	NAMED	4000	OC([C@@H](NC(CN)=O)C(C)CC)=O	glycylisoleucine	glycylisoleucine	19461-38-2	19972556	HMDB0028844		259613	Pos Early
100001801	209	37180	143731	Xenobiotics	Benzoate Metabolism	4555	NAMED		CC1=CC(N)=C(OS(=O)(O)=O)C=C1	2-amino-p-cresol sulfate	2-amino-p-cresol sulfate						Neg
100001805	400	37070	156293	Nucleotide	Purine and Pyrimidine Metabolism	4285	NAMED	CAAULPUQFIIOTL-UHFFFAOYAW	O=P(O)(O)OC	methylphosphate	methylphosphate	7023-27-0	12578	HMDB61711		13130	Pos Early
100001810	400	36808	156271	Amino Acid	Urea cycle; Arginine and Proline Metabolism	498	NAMED	YDGMGEXADBMOMJ-LURJTMIEBT	N[C@@H](CCCNC(N(C)C)=N)C(O)=O	dimethylarginine (SDMA + ADMA)	dimethylarginine (ADMA + SDMA)	102783-24-4	110375	HMDB0003334,HMDB0001539	C21189,C03626	123831,169148	Pos Early
100001843	400	37063	156289	Peptide	Gamma-glutamyl Amino Acid	632	NAMED	WQXXXVRAFAKQJM-WHFBIAKZBJ	C[C@H](NC(CC[C@H](N)C(O)=O)=O)C(O)=O	gamma-glutamylalanine	gamma-glutamylalanine	5875-41-2	389104	HMDB0029142	C03738	440103	Pos Early
100001851	305	37076	147598	Amino Acid	Glycine, Serine and Threonine Metabolism	11	NAMED	JJIHLJJYMXLCOY-BYPYZUCNBM	OC[C@@H](C(O)=O)NC(C)=O	N-acetylserine	N-acetylserine	97-14-3	58744	HMDB0002931		65249	Polar
100001856	402	42448	164202	Lipid	Phosphatidylethanolamine (PE)	2426	NAMED		O=C(CCCCCCC/C=C/CCCCCCCC)O[C@@H](COP(OCCN)(O)=O)COC(CCCCCCCCCCCCCCCCC)=O	1-stearoyl-2-oleoyl-GPE (18:0/18:1)	1-stearoyl-2-oleoyl-GPE (18:0/18:1)			HMDB0008993		9546742	Pos Late
100001859	305	37112	145854	Lipid	Inositol Metabolism	2203	NAMED	CDAISMWEOUEBRE-LKPKBOIGBG	O[C@@H]1[C@@H](O)[C@H](O)[C@@H](O)[C@@H](O)[C@@H]1O	chiro-inositol	chiro-inositol	643-12-9	10254647	HMDB0240209	C19891		Polar
100001868	209	37181	144354	Xenobiotics	Food Component/Plant	5089	NAMED		C=CCC1=CC=C(OS(=O)(O)=O)C=C1	4-allylphenol sulfate	4-allylphenol sulfate					66633409	Neg
100001869	402	42450	164205	Lipid	Phosphatidylcholine (PC)	2334	NAMED	PSVRFUPOQYJOOZ-QNPWAGBNBV	C[N+](C)(CCOP([O-])(OC[C@@]([H])(COC(CCCCCCCCCCCCCCCCC)=O)OC(CCC/C=C\C/C=C\C/C=C\C/C=C\CCCCC)=O)=O)C	1-stearoyl-2-arachidonoyl-GPC (18:0/20:4)	1-stearoyl-2-arachidonoyl-GPC (18:0/20:4)	35418-59-8	17347139	HMDB0008048		16219824	Pos Late
100001870	402	42449	164197	Lipid	Phosphatidylethanolamine (PE)	2411	NAMED	HBZNVZIRJWODIB-NHCUFCNUBC	O=C(CCCCCCC/C=C\C/C=C\CCCCC)O[C@@H](COP(OCCN)(O)=O)COC(CCCCCCCCCCCCCCC)=O	1-palmitoyl-2-linoleoyl-GPE (16:0/18:2)	1-palmitoyl-2-linoleoyl-GPE (16:0/18:2)		7825697	HMDB0005322		9546747	Pos Late
100001872	402	52235	164206	Lipid	Phosphatidylserine (PS)	2509	NAMED		O=C(CCCCCCCCCCCCCCCCC)OC[C@]([H])(COP(O)(OC[C@]([NH3+])(C([O-])=O)[H])=O)OC(CCC/C=C\C/C=C\C/C=C\C/C=C\CCCCC)=O	1-stearoyl-2-arachidonoyl-GPS (18:0/20:4)	1-stearoyl-2-arachidonoyl-GPS (18:0/20:4)			HMDB0012383		24779545	Pos Late
100001876	402	52605	165336	Lipid	Sphingolipid Synthesis	3002	NAMED	YHEDRJPUIRMZMP-UHFFFAOYAT	OP(O)(OCC(C(CCCCCCCCCCCCCCC)O)N)=O	sphinganine-1-phosphate	sphinganine-1-phosphate	19794-97-9	505	HMDB0001383		520	Pos Late
100001882	402	52234	164199	Lipid	Hexosylceramides (HCER)	3059	NAMED		OC1C(CO)OC(OC[C@H](NC(CCCCCCCCCCCCCCCCC)=O)[C@H](O)/C=C/CCCCCCCCCCCCC)C(O)C1O	glycosyl-N-stearoyl-sphingosine (d18:1/18:0)	glycosyl-N-stearoyl-sphingosine (d18:1/18:0)						Pos Late
100001925	400	37104	156323	Peptide	Dipeptide	762	NAMED	SZJNCZMRZAUNQT-IUCAKERBBA	O=C(N[C@H]1CC(C)C)[C@H]2N(CCC2)C1=O	cyclo(leu-pro)	cyclo(leu-pro)	2873-36-1	5428292	HMDB0034276		7074739	Pos Early
100001948	400	37058	156287	Energy	TCA Cycle	1448	NAMED		[O-]C(CC(C[N+](C)(C)C)OC(CCC(O)=O)=O)=O	succinylcarnitine (C4-DC)	succinylcarnitine (C4-DC)	256928-74-2	28639166	HMDB0061717		71464481	Pos Early
100001950	209	32586	146813	Cofactors and Vitamins	Hemoglobin and Porphyrin Metabolism	4410	NAMED	BPYKTIZUTYGOLE-BMNRKXREBL	CC(C(N/1)=O)=C(C=C)C1=C/C2=C(C)C(CCC(O)=O)=C(CC3=C(CCC(O)=O)C(C)=C(/C=C4NC(C(C=C)=C\4C)=O)N3)N2	bilirubin (E,E)*	bilirubin (E,E)*		4474753	HMDB0240584		129320511	Neg
100001956	400	37431	156358	Amino Acid	Urea cycle; Arginine and Proline Metabolism	518	NAMED	CWLQUGTUXBXTLF-UHFFFAOYAJ	O=C(O)C1N(C)CCC1	N-methylproline	N-methylproline	475-11-6	541	HMDB0094696		643474	Pos Early
100001990	209	32807	142566	Lipid	Secondary Bile Acid Metabolism	3537	NAMED		O=S(OC1CCC2(C)C(CCC3C2CCC4(C)C3CCC4C(CCC(NCCS(=O)(O)=O)=O)C)=C1)(O)=O	taurocholenate sulfate*	taurocholenate sulfate*						Neg
100002070	400	52294	164322	Lipid	Fatty Acid, Dicarboxylate	1664	NAMED	HWXBTNAVRSUOJR-UHFFFAOYAI	O=C(O)CCC(O)C(O)=O	2-hydroxyglutarate	2-hydroxyglutarate	40951-21-1	42	HMDB0059655	C02630	43	Pos Early
100002102	209	37432	127667	Nucleotide	Pyrimidine Metabolism, Uracil containing	4242	NAMED	LJLLAWRMBZNPMO-UHFFFAOYAA	CC(NCCC(O)=O)=O	N-acetyl-beta-alanine	N-acetyl-beta-alanine	3025-95-4	68881	HMDB0061880	C01073	76406	Neg
100002103	400	62100	218945	Amino Acid	Methionine, Cysteine, SAM and Taurine Metabolism	447	NAMED	OLVVOVIFTBSBBH-UHFFFAOYAD	OC1C(O)C(O)C(CSC)O1	5-methylthioribose**	5-methylthioribose**	23656-67-9	480	HMDB0001087		6419710	Pos Early
100002106	402	37529	164200	Lipid	Sphingomyelins	3120	NAMED	NBEADXWAAWCCDG-QDDWGVBQBP	O=C(CCCCCCC/C=C\CCCCCCCC)N[C@@](COP([O-])(OCC[N+](C)(C)C)=O)([C@](O)(/C=C/CCCCCCCCCCCCC)[H])[H]	sphingomyelin (d18:1/18:1, d18:2/18:0)	sphingomyelin (d18:1/18:1, d18:2/18:0)	108392-10-5	4947837	HMDB0012101		6443882	Pos Late
100002107	402	37506	164195	Lipid	Sphingomyelins	3104	NAMED	RWKUXQNLWDTSLO-GWQJGLRPBP	CCCCCCCCCCCCCCCC(N[C@@](COP([O-])(OCC[N+](C)(C)C)=O)([C@](O)(/C=C/CCCCCCCCCCCCC)[H])[H])=O	palmitoyl sphingomyelin (d18:1/16:0)	palmitoyl sphingomyelin (d18:1/16:0)	6254-89-3	8115562	HMDB0010169		9939941	Pos Late
100002113	400	37443	156369	Amino Acid	Methionine, Cysteine, SAM and Taurine Metabolism	468	NAMED	ADVPTQAUNPRNPO-UHFFFAOYAU	O=C(C(CS(O)=O)N)O	cysteine sulfinic acid	cysteine sulfinic acid	207121-48-0	107	HMDB0000996	C00606	109	Pos Early
100002153	400	38100	156425	Xenobiotics	Food Component/Plant	4800	NAMED	MUNWAHDYFVYIKH-RITPCOANBW	O[C@H]1C[N+](C)(C)[C@H]([C@@]([O-])=O)C1	betonicine	betonicine	515-25-3	144333	HMDB0029412	C08269	164642	Pos Early
100002154	400	37459	156384	Xenobiotics	Food Component/Plant	4894	NAMED	SSISHJJTAXXQAX-UHFFFAOYAO	S=C1NC(CC(C([O-])=O)[N+](C)(C)C)=CN1	ergothioneine	ergothioneine	58511-63-0	2297320	HMDB0003045	C05570	5351619	Pos Early
100002165	402	46293	159699	Lipid	Eicosanoid	2133	NAMED	MCRJLMXYVFDXLS-QGQBRVLBBI	OC(CCC/C=C\C\C=C/C=C/C(C/C=C\C/C=C\CC)O)=O	12-HEPE	12-HEPE	81187-21-5	8217157	HMDB0010202		10041593	Pos Late
100002167	209	37536	143754	Lipid	Eicosanoid	2142	NAMED	ZNHVWPKMFKADKW-VXBMJZGYBY	OC(CCC/C=C\C\C=C/C=C/C(C/C=C\CCCCC)O)=O	12-HETE	12-HETE	73837-14-6,71030-37-0	21509475	HMDB0006111	C14777	5283155	Neg
100002183	400	38127	156445	Amino Acid	Methionine, Cysteine, SAM and Taurine Metabolism	438	NAMED	YDBYJHTYSHBBAU-UHFFFAOYAF	NC(CC[S+](C)C)C([O-])=O	S-methylmethionine	S-methylmethionine	3493-12-7	8351775	HMDB0038670	C05319	458	Pos Early
100002185	209	38116	127709	Amino Acid	Tryptophan Metabolism	316	NAMED		O=C(C1=CNC2=C1C=CC=C2)O	indole-3-carboxylate	indole-3-carboxylate	771-50-6		HMDB0003320	C19837	69867	Neg
100002196	209	37752	145686	Lipid	Fatty Acid, Monohydroxy	2015	NAMED		OC(CCCCCCC/C=C\C=C\[C@H](CCCCC)O)=O	13-HODE + 9-HODE	13-HODE + 9-HODE			HMDB0004670,HMDB0004667	C14767,C14762	5312830,5282945,1424,5282947,5282944	Neg
100002204	400	43256	156988	Amino Acid	Histidine Metabolism	75	NAMED	FKTXRTPBUWLETL-UHFFFAOYAZ	O=C(O)C(NC(C)=O)CC1=CN=CN1C	N-acetyl-3-methylhistidine*	N-acetyl-3-methylhistidine*	37841-04-6	19993498	HMDB0240341		193270	Pos Early
100002220	209	38160	144827	Xenobiotics	Food Component/Plant	4935	NAMED	BJRNKVDFDLYUGJ-UHFFFAOYAP	OC1=CC=C(OC2OC(CO)C(O)C(O)C2O)C=C1	hydroquinone beta-D-glucopyranoside	hydroquinone beta-D-glucopyranoside	497-76-7	339	HMDB29943	C06186	346	Neg
100002227	402	38125	164218	Lipid	Sterol	3220	NAMED	NYOXRYYXRWJDKP-UHFFFAOYAV	CC12C(CCC3C2CCC4(C)C3CCC4C(CCCC(C)C)C)=CC(CC1)=O	4-cholesten-3-one	4-cholesten-3-one	601-57-0	427	HMDB0000921	C00599	91477	Pos Late
100002250	209	38349	141866	Amino Acid	Tyrosine Metabolism	221	NAMED	IACOAKYXFIWAQN-UHFFFAOYAW	COC1=CC(CC(O)=O)=CC=C1OS(=O)(O)=O	homovanillate sulfate	homovanillate sulfate	38339-06-9	21896746	HMDB11719		29981063	Neg
100002253	209	38637	141886	Xenobiotics	Food Component/Plant	4854	NAMED	YAADMLWHGMUGQL-VOTSOKGWBK	O=C(NCC(O)=O)/C=C/C1=CC=CC=C1	cinnamoylglycine	cinnamoylglycine	16534-24-0	618829	HMDB0011621		709625	Neg
100002254	402	38625	159084	Lipid	Endocannabinoid	2164	NAMED	OTGQIQQTPXJQRG-UHFFFAOYAF	OCCNC(CCCCCCCCCCCCCCCCC)=O	stearoyl ethanolamide	stearoyl ethanolamide	111-57-9	25958	HMDB0013078		27902	Pos Late
100002259	402	38178	159020	Lipid	Fatty Acid Metabolism (Acyl Carnitine, Monounsaturated)	1881	NAMED		O=C([O-])CC(OC(CC/C=C\CCCCC)=O)C[N+](C)(C)C	cis-4-decenoylcarnitine (C10:1)	cis-4-decenoylcarnitine (C10:1)	98930-66-6	28639171	HMDB0013205		57357170	Pos Late
100002284	305	62950	220825	Lipid	Fatty Acid, Dihydroxy	2034	NAMED	LOUGYXZSURQALL-GBXIJSLDBN	C[C@@H](O)[C@H](O)C(O)=O	2S,3R-dihydroxybutyrate	2S,3R-dihydroxybutyrate	5057-93-2	9139682	HMDB0002453		10964471	Polar
100002300	400	38159	156463	Nucleotide	Pyrimidine Metabolism, Cytidine containing	4266	NAMED	LUCHPKXVUGJYGU-XLPZGREQBL	O[C@H]1C[C@H](N2C=C(C)C(N)=NC2=O)O[C@@H]1CO	5-methyl-2'-deoxycytidine	5-methyl-2'-deoxycytidine	838-07-3	389065	HMDB0002224	C03592	440055	Pos Early
100002324	400	47897	157694	Xenobiotics	Drug - Other	5989	NAMED	GBFLZEXEOZUWRN-UHFFFAOYAN	OC(CSCC(N)C(O)=O)=O	S-carboxymethyl-L-cysteine	S-carboxymethyl-L-cysteine	638-23-3	1050	HMDB0029415	C03727	193653	Pos Early
100002356	209	38296	141846	Lipid	Fatty Acid, Branched	1649	NAMED	YETXGSGCWODRAA-UHFFFAOYAR	OC(CCCCCCCCCCCCCCCC(C)C)=O	(16 or 17)-methylstearate (a19:0 or i19:0)	(16 or 17)-methylstearate (a19:0 or i19:0)	2724-59-6	2340933	HMDB0037397		3083779	Neg
100002367	305	63109	221751	Lipid	Fatty Acid, Dihydroxy	2035	NAMED	LOUGYXZSURQALL-PWNYCUMCBK	OC([C@H](O)[C@H](O)C)=O	2R,3R-dihydroxybutyrate	2R,3R-dihydroxybutyrate	759-06-8	17215960	HMDB0000498		13120901	Polar
100002390	209	43592	152936	Xenobiotics	Chemical	6211	NAMED	JOXIMZWYDAKGHI-UHFFFAOYAG	CC1=CC=C(S(O)(=O)=O)C=C1	4-methylbenzenesulfonate	4-methylbenzenesulfonate	104-15-4	5876	HMDB0059933	C06677	85570	Neg
100002397	305	62101	218946	Amino Acid	Glutamate Metabolism	46	NAMED	COJBGNAUUSNXHX-UHFFFAOYAQ	NC(CCC(C(O)=O)=O)=O	alpha-ketoglutaramate*	alpha-ketoglutaramate*	18465-19-5		HMDB0001552	C00940	48	Polar
100002417	305	38276	152194	Xenobiotics	Food Component/Plant	4773	NAMED	JTEYKUFKXGDTEU-UHFFFAOYAT	OC(C(O)C(C)(O)C)=O	2,3-dihydroxyisovalerate	2,3-dihydroxyisovalerate	1756-18-9	657	HMDB0012141	C04039	677	Polar
100002458	305	57747	213342	Amino Acid	Leucine, Isoleucine and Valine Metabolism	367	NAMED	WKRBKYFIJPGYQC-DUXPYHPUBK	OC(C/C(C)=C/C(O)=O)=O	3-methylglutaconate	3-methylglutaconate	5746-90-7	1267861	HMDB0000522		1551553	Polar
100002462	400	43582	208402	Amino Acid	Lysine Metabolism	120	NAMED		O[C@@H]1[C@@H](O)[C@@H](O)[C@@H](CO)OC1OC(CCC(N)C(O)=O)CN	5-(galactosylhydroxy)-L-lysine	5-(galactosylhydroxy)-L-lysine	32448-36-5				66995551	Pos Early
100002466	400	62103	218949	Amino Acid	Glutathione Metabolism	577	NAMED	ZHRLECIZINSPKL-AKGZTFGVBW	OC(CNC(C(N)CSSC[C@@H](C(O)=O)N)=O)=O	cysteinylglycine disulfide*	cysteinylglycine disulfide*	70555-24-7	17215992	HMDB0000709		22833544	Pos Early
100002500	400	43493	157017	Amino Acid	Histidine Metabolism	81	NAMED	NRXIKWMTVXPVEF-BYPYZUCNBD	OC([C@@H](NC=N)CCC(O)=O)=O	formiminoglutamate	formiminoglutamate	816-90-0	388370	HMDB0000854	C00439	439233	Pos Early
100002514	305	40473	152212	Amino Acid	Histidine Metabolism	77	NAMED	VWFWNXQAMGDPGG-UHFFFAOYAX	O=C1NC(C(CCC(O)=O)N1)=O	hydantoin-5-propionate	hydantoin-5-propionate	5624-26-0	761	HMDB0001212	C05565	782	Polar
100002528	209	46960	148213	Xenobiotics	Chemical	6087	NAMED	QAOWNCQODCNURD-UHFFFAOYAC	OS(O)(=O)=O	sulfate*	sulfate*	14808-79-8	1086	HMDB01448	C00059	5152822	Neg
100002619	305	53237	179411	Carbohydrate	Pentose Metabolism	1288	NAMED	HSNZZMHEPUFJNZ-SHUUEZRQBR	OCC([C@@H](O)[C@H](O)[C@H](O)[C@H](O)CO)=O	sedoheptulose	sedoheptulose	3019-74-7	4573620	HMDB0003219	C02076	5459879	Polar
100002749	209	39592	141914	Amino Acid	Methionine, Cysteine, SAM and Taurine Metabolism	457	NAMED	IDIDJDIHTAOVLG-VKHMYHEABD	OC([C@H](CSC)N)=O	S-methylcysteine	S-methylcysteine	1187-84-4	22826	HMDB0002108		24417,7058174,88180	Neg
100002763	400	39582	156587	Cofactors and Vitamins	Nicotinate and Nicotinamide Metabolism	4316	NAMED	USSFUVKEHXDAPM-UHFFFAOYAT	O=C(C1=C[N+]([O-])=CC=C1)N	nicotinamide N-oxide	nicotinamide N-oxide	1986-81-8	65522	HMDB0002730		72661	Pos Early
100002769	400	57461	211115	Amino Acid	Urea cycle; Arginine and Proline Metabolism	522	NAMED	BMFMQGXDDJALKQ-BYPYZUCNBB	N=C(N)NCCC[C@H](O)C(O)=O	argininate*	argininate*	157-07-3	140984	HMDB0003148		160437	Pos Early
100002784	209	55072	208195	Amino Acid	Urea cycle; Arginine and Proline Metabolism	491	NAMED	ARBHXJXXVVHMET-UHFFFAOYAC	OC(C(CCC/N=C(N)/N)=O)=O	2-oxoarginine*	2-oxoarginine*	3715-10-4	542	HMDB0004225	C03771	558	Neg
100002796	209	62873	220667	Lipid	Medium Chain Fatty Acid	1496	NAMED	XKZKQTCECFWKBN-SREVYHEPBE	OC(CC\C=C/CCCCC)=O	cis-4-decenoate (10:1n6)*	cis-4-decenoate (10:1n6)*	505-90-8	4471776	HMDB0004980		5282726	Neg
100002849	209	39603	141920	Xenobiotics	Chemical	6094	NAMED	IWJBVMJWSPZNJH-XWBUKDKVBJ	O[C@H]([C@H]1O)[C@@H]([C@@H]([C@](O)=O)OC1OCC)O	ethyl glucuronide	ethyl glucuronide	17685-04-0	134174	HMDB0010325		18392195	Neg
100002873	402	49617	161405	Lipid	Lysophospholipid	2650	NAMED	4000	CCCCCCCCCCCCCCCCCCCCCCCC(OC[C@H](COP([O-])(OCC[N+](C)(C)C)=O)O)=O	1-lignoceroyl-GPC (24:0)	1-lignoceroyl-GPC (24:0)	325171-59-3	24766539	HMDB0010405		24779481	Pos Late
100002875	402	52474	165152	Lipid	Lysoplasmalogen	2834	NAMED	HTZINLFNXLXRBC-CQLBIITFBS	CCCCCCCCCCCCCC/C=C\OC[C@H](COP([O-])(OCC[N+](C)(C)C)=O)O	1-(1-enyl-palmitoyl)-GPC (P-16:0)*	1-(1-enyl-palmitoyl)-GPC (P-16:0)*		9093054	HMDB0010407		10917802	Pos Late
100002910	400	62946	220814	Amino Acid	Histidine Metabolism	92	NAMED	UJCGYTCAMOHYCG-UHFFFAOYAA	O=C(O)CC1=CN=CN1C	1-methyl-5-imidazoleacetate	1-methyl-5-imidazoleacetate	4200-48-0	4954265	HMDB04988		6451814	Pos Early
100002911	209	39379	143714	Lipid	Secondary Bile Acid Metabolism	3515	NAMED	4000	[H][C@]1([C@H](C)CCC(NCC(O)=O)=O)CC[C@@]2([H])[C@]3([H])[C@@H](O)C[C@]4([H])C[C@H](O)CC[C@]4(C)[C@@]3([H])CC[C@@]21C	glycoursodeoxycholate	glycoursodeoxycholate	64480-66-6	19973534	HMDB0000708		12310288	Neg
100002912	209	39378	143716	Lipid	Secondary Bile Acid Metabolism	3519	NAMED	4000	O=C(NCCS(=O)(O)=O)CC[C@@H](C)C1CC[C@@]2([H])[C@]3([H])[C@@H](O)CC4C[C@H](O)CC[C@]4(C)[C@@]3([H])CC[C@@]21C	tauroursodeoxycholate	tauroursodeoxycholate	14605-22-2	24539842	HMDB0000874		9848818	Neg
100002914	209	39587	141912	Xenobiotics	Benzoate Metabolism	4574	NAMED	NMHMNPHRMNGLLB-UHFFFAOYAT	OC1=CC=C(CCC(O)=O)C=C1	3-(4-hydroxyphenyl)propionate	3-(4-hydroxyphenyl)propionate	501-97-3	9965	HMDB0002199	C01744	10394	Neg
100002927	400	43378	211502	Amino Acid	Methionine, Cysteine, SAM and Taurine Metabolism	458	NAMED	4000	NC(CS(C)=O)C(O)=O	S-methylcysteine sulfoxide	S-methylcysteine sulfoxide	6853-87-8	74136	HMDB0029432		82142	Pos Early
100002945	209	38768	143701	Lipid	Fatty Acid, Branched	1643	NAMED		CC(CCCCCCCCCCCCCC(O)=O)C	(14 or 15)-methylpalmitate (a17:0 or i17:0)	(14 or 15)-methylpalmitate (a17:0 or i17:0)			HMDB0061859	C16995	8181,17903417	Neg
100002951	209	39831	141952	Lipid	Fatty Acid, Dicarboxylate	1703	NAMED	JJOJFIHJIRWASH-UHFFFAOYAR	O=C(O)CCCCCCCCCCCCCCCCCCC(O)=O	eicosanedioate (C20-DC)	eicosanedioate (C20-DC)	2424-92-2	68030			75502	Neg
100002953	209	39609	141922	Lipid	Fatty Acid, Monohydroxy	2011	NAMED	4000	OC(CCCCCCCCCCCCCCCO)=O	16-hydroxypalmitate	16-hydroxypalmitate	506-13-8	10034	HMDB0006294	C18218	10466	Neg
100002989	402	46798	165353	Lipid	Diacylglycerol	2927	NAMED	BLZVZPYMHLXLHG-RQOIEFAZBI	CCCCCCCC/C=C\CCCCCCCC(OCC(CO)OC(CCCCCCC/C=C\C/C=C\CCCCC)=O)=O	oleoyl-linoleoyl-glycerol (18:1/18:2) [1]	oleoyl-linoleoyl-glycerol (18:1/18:2) [1]	106292-55-1	23975985	HMDB0007219		14275396	Pos Late
100002990	402	46799	165354	Lipid	Diacylglycerol	2928	NAMED		CCCCCCCC/C=C\CCCCCCCC(OCC(COC(CCCCCCC/C=C\C/C=C\CCCCC)=O)O)=O	oleoyl-linoleoyl-glycerol (18:1/18:2) [2]	oleoyl-linoleoyl-glycerol (18:1/18:2) [2]	104346-53-4	29788004	HMDB0007219		71433693	Pos Late
100003000	402	39270	163991	Lipid	Lysoplasmalogen	2835	NAMED	QYTPGOPLNFESQC-RLHAVTDZBD	O=P(OCC[NH3+])([O-])OC[C@H](O)CO/C=C/CCCCCCCCCCCCCC	1-(1-enyl-palmitoyl)-GPE (P-16:0)*	1-(1-enyl-palmitoyl)-GPE (P-16:0)*		10471193	HMDB0011152			Pos Late
100003001	402	39271	180976	Lipid	Lysoplasmalogen	2839	NAMED		O=P(OCC[NH3+])([O-])OC[C@H](O)CO/C=C/CCCCCCCCCCCCCCCC	1-(1-enyl-stearoyl)-GPE (P-18:0)*	1-(1-enyl-stearoyl)-GPE (P-18:0)*			HMDB0240598			Pos Late
100003109	209	40479	143013	Xenobiotics	Food Component/Plant	4782	NAMED	ILGMGHZPXRDCCS-UHFFFAOYAC	O=C(NC1=C2C=CC=C1)C2CC(O)=O	2-oxindole-3-acetate	2-oxindole-3-acetate	2971-31-5	2338343	HMDB0035514		3080590	Neg
100003119	209	39732	143757	Lipid	Endocannabinoid	2173	NAMED	KOGRJTUIKPMZEJ-KTKRTIGZBU	O=C(CCCCCCC/C=C\CCCCCCCC)NCCS(O)(=O)=O	N-oleoyltaurine	N-oleoyltaurine	52514-04-2	4941625			6437033	Neg
100003151	402	46223	159669	Lipid	Fatty Acid Metabolism (Acyl Carnitine, Polyunsaturated)	1892	NAMED	MJLXQSQYKZWZCB-DQFWFXSYBW	[O-]C(C[C@H](C[N+](C)(C)C)OC(CCCCCCC/C=C\C/C=C\CCCCC)=O)=O	linoleoylcarnitine (C18:2)*	linoleoylcarnitine (C18:2)*	36816-10-1	4952667	HMDB0006469		6450015	Pos Late
100003152	400	39577	156583	Amino Acid	Glutamate Metabolism	59	NAMED	AOKCDAVWJLOAHG-UHFFFAOYAA	CNCCCC(O)=O	N-methyl-GABA	N-methyl-GABA	1119-48-8	63869		C15987	70703	Pos Early
100003169	209	40008	141960	Peptide	Dipeptide	853	NAMED	UCGDDTHMMVWVMV-UHFFFAOYAU	O=C(C(C(CC)C)N)NCC(O)=O	isoleucylglycine	isoleucylglycine	868-28-0	303621	HMDB0028907		342532	Neg
100003210	400	39994	156660	Peptide	Dipeptide	1037	NAMED	XCTHZFGSVQBHBW-UHFFFAOYAS	O=C(C(C(C)C)N)NC(CC(C)C)C(O)=O	valylleucine	valylleucine	22906-55-4	312586	HMDB0029131		352039	Pos Early
100003239	209	39835	141954	Lipid	Endocannabinoid	2175	NAMED	LPDJCYFKKSLKRO-UHFFFAOYAM	O=C(NCCS(=O)(O)=O)CCCCCCCCCCCCCCC	N-palmitoyltaurine	N-palmitoyltaurine	83982-06-3	14435932			14504290	Neg
100003240	209	39730	143759	Lipid	Endocannabinoid	2174	NAMED	LMIJIHJZVURGQK-UHFFFAOYAS	O=C(CCCCCCCCCCCCCCCCC)NCCS(=O)(O)=O	N-stearoyltaurine	N-stearoyltaurine	63155-80-6	147194			168274	Neg
100003258	209	63990	232911	Cofactors and Vitamins	Ascorbate and Aldarate Metabolism	4353	NAMED	RMHBODZVODTFAH-UHFFFAOYAP	OC1=C(OC)C(C(C(CO)O)O1)=O	2-O-methylascorbic acid	2-O-methylascorbic acid	17860-87-6	90149	HMDB0240294		54726398	Neg
100003260	400	40007	161438	Amino Acid	Glutamate Metabolism	58	NAMED	SRGQUICKDUQCKO-UHFFFAOYAD	O=C(CCCNCCC(O)=O)O	carboxyethyl-GABA	carboxyethyl-GABA	4386-03-2	2474	HMDB0002201		2572	Pos Early
100003365	400	57565	211540	Cofactors and Vitamins	Thiamine Metabolism	4425	NAMED	VUTBELPREDJDDH-UHFFFAOYAO	OCC1=CN=C(C)N=C1N	hydroxymethylpyrimidine	hydroxymethylpyrimidine	73-67-6	756		C01279	777	Pos Early
100003397	400	40406	156717	Lipid	Phospholipid Metabolism	2244	NAMED	UYPYRKYUKCHHIB-UHFFFAOYAU	C[N+](C)([O-])C	trimethylamine N-oxide	trimethylamine N-oxide	1184-78-7	1113	HMDB0000925	C01104	1145	Pos Early
100003415	400	62860	220638	Amino Acid	Lysine Metabolism	114	NAMED	PQNASZJZHFPQLE-LURJTMIEBL	O=C([C@H](CCCCNC)N)O	N6-methyllysine	N6-methyllysine	1188-07-4	144469	HMDB0002038	C02728	164795	Pos Early
100003429	209	40478	143877	Xenobiotics	Food Component/Plant	4893	NAMED	UXOJWGSGKUYMIA-UHFFFAOYAD	OC1=CC(OC2)=C(C=C1)CC2C3=CC=C(OS(=O)(O)=O)C=C3	equol sulfate	equol sulfate		23936050				Neg
100003432	209	40481	143017	Xenobiotics	Food Component/Plant	4880	NAMED	BOLQJTPHPSDZHR-UHFFFAOYAM	O=C(CCC1=CC=C(O)C(OC)=C1)O	dihydroferulate	dihydroferulate	1135-23-5	13701	HMDB0062121		14340	Neg
100003434	400	40730	156802	Amino Acid	Histidine Metabolism	80	NAMED	ZCKYOWGFRHAZIQ-UHFFFAOYAI	OC(CCC1=CN=CN1)=O	imidazole propionate	imidazole propionate	1074-59-5	63798	HMDB0002271		70630	Pos Early
100003641	209	40475	143011	Peptide	Dipeptide	1034	NAMED	IOUPEELXVYPCPG-UHFFFAOYAB	O=C(C(C(C)C)N)NCC(O)=O	valylglycine	valylglycine	686-43-1	120256	HMDB0029127		136487	Neg
100003674	400	40703	156791	Peptide	Dipeptide	947	NAMED	RNKSNIBMTUYWSH-YFKPBYRVBZ	O=[C@]([C@H]1NCCC1)NCC(O)=O	prolylglycine	prolylglycine	2578-57-6	4932143	HMDB0011178		6426709	Pos Early
100003686	209	42092	143937	Lipid	Fatty Acid Metabolism (Acyl Glycine)	1824	NAMED	KVTFEOAKFFQCCX-UHFFFAOYAT	O=C(CCCCCCCCCCCCCCC)NCC(O)=O	N-palmitoylglycine	N-palmitoylglycine	2441-41-0	133100	HMDB0013034		151008	Neg
100003695	305	62864	220652	Xenobiotics	Food Component/Plant	4960	NAMED	RGHNJXZEOKUKBD-MBMOQRBOBN	O=C([C@H]([C@H]([C@@H]([C@@H](CO)O)O)O)O)O	mannonate*	mannonate*	642-99-9	2496757			3246006	Polar
100003869	209	43588	145259	Lipid	Secondary Bile Acid Metabolism	3530	NAMED	HMXPOCDLAFAFNT-BHYUGXBJBA	C[C@@H]([C@H]1CC[C@H]2[C@@H]3C[C@@H]([C@@H]4C[C@@H](CC[C@@]4([C@H]3CC[C@]12C)C)O)O)CCC(NCCS(=O)(O)=O)=O	taurohyodeoxycholic acid	taurohyodeoxycholic acid	38411-85-7	106373	HMDB0000874		12443252	Neg
100003892	400	42002	156875	Amino Acid	Methionine, Cysteine, SAM and Taurine Metabolism	466	NAMED	DWPCPZJAHOETAG-IMJSIDKUBX	O=C([C@H](CSC[C@@H](C(O)=O)N)N)O	lanthionine	lanthionine	3183-08-2	88959			98504	Pos Early
100003895	209	41948	151109	Xenobiotics	Food Component/Plant	4892	NAMED		OC1=CC=C(C2CC3=C(C=C(C=C3)O[C@H]4[C@@H](O)[C@@H](O)[C@H](O)C(C(O)=O)O4)OC2)C=C1	equol glucuronide	equol glucuronide					46781484	Neg
100003901	209	41220	142786	Lipid	Lysophospholipid	2671	NAMED	KIHAGWUUUHJRMS-JOCHJYFZBB	OC[C@@H](OC(CCCCCCCCCCCCCCCCC)=O)COP(OCC[NH3+])([O-])=O	2-stearoyl-GPE (18:0)*	2-stearoyl-GPE (18:0)*		24769218	HMDB0011129		90658453,53480667	Neg
100003926	400	43264	156990	Lipid	Fatty Acid Metabolism (Acyl Carnitine, Hydroxy)	1920	NAMED		CC(CC(OC(C[N+](C)(C)C)CC([O-])=O)=O)O	(R)-3-hydroxybutyrylcarnitine	(R)-3-hydroxybutyrylcarnitine			HMDB0013127		53481617	Pos Early
100003940	209	43502	144003	Lipid	Fatty Acid Metabolism (Acyl Glycine)	1818	NAMED	SAVLIIGUQOSOEP-UHFFFAOYAG	O=C(CCCCCCC)NCC(O)=O	N-octanoylglycine	N-octanoylglycine	14246-53-8	76040	HMDB0000832		84290	Neg
100004054	402	57512	211213	Lipid	Fatty Acid Metabolism (Acyl Carnitine, Long Chain Saturated)	1866	NAMED		[O-]C(CC(C[N+](C)(C)C)OC(CCCCCCCCCCCCCCCC)=O)=O	margaroylcarnitine (C17)*	margaroylcarnitine (C17)*	106182-29-0	35015987	HMDB0006210		53477803	Pos Late
100004059	400	62278	219251	Xenobiotics	Food Component/Plant	4932	NAMED	GPPYTCRVKHULJH-UHFFFAOYAG	C[N+](C)(C(C([O-])=O)CC1=CN=CN1)C	histidine betaine (hercynine)*	histidine betaine (hercynine)*	534-30-5	2340795	HMDB0029422		3083620	Pos Early
100004088	402	40807	159350	Cofactors and Vitamins	Vitamin A Metabolism	4438	NAMED	NCYCYZXNIZJOKI-OVSJKPMPBO	O=C([H])/C=C(C)/C=C/C=C(C)/C=C/C1=C(C)CCCC1(C)C	retinal	retinal		553582	HMDB0001358	C00376	638015	Pos Late
100004089	209	42489	144357	Lipid	Fatty Acid, Monohydroxy	1963	NAMED	GHPVDCPCKSNJDR-UHFFFAOYAC	OC(C(O)=O)CCCCCCCC	2-hydroxydecanoate	2-hydroxydecanoate	5393-81-7	20195	HMDB0094656		21488	Neg
100004111	209	46146	144253	Xenobiotics	Benzoate Metabolism	4506	NAMED		OC1=CC(C)=CC=C1OS(O)(=O)=O	4-methylcatechol sulfate	4-methylcatechol sulfate			HMDB0240459		54104170	Neg
100004112	209	46165	144278	Xenobiotics	Benzoate Metabolism	4503	NAMED		OC1=C(C)C=CC=C1OS(O)(=O)=O	3-methyl catechol sulfate (1)	3-methyl catechol sulfate (1)					118431379	Neg
100004195	209	42629	154216	Lipid	Fatty Acid Metabolism (Acyl Glycine)	1813	NAMED	RNFCYFVPNIXAHP-UHFFFAOYAX	O=C(O)CNC(CCCCCC)=O	heptanoyl glycine	heptanoyl glycine	23783-23-5	9107408	HMDB0013010		10932172	Neg
100004208	209	46111	143736	Xenobiotics	Benzoate Metabolism	4502	NAMED	AQTYXAPIHMXAAV-UHFFFAOYAZ	COC1=C(OS(O)(=O)=O)C=CC=C1	guaiacol sulfate	guaiacol sulfate		21078	HMDB0060013		22473	Neg
100004227	209	43343	143991	Lipid	Fatty Acid, Amino	1756	NAMED	AKVBCGQVQXPRLD-UHFFFAOYAX	CCCCCCC(C(O)=O)N	2-aminooctanoate	2-aminooctanoate	644-90-6	62727	HMDB0000991		69522	Neg
100004284	400	43424	157011	Xenobiotics	Chemical	6153	NAMED	HHVIBTZHLRERCL-UHFFFAOYAG	CS(C)(=O)=O	dimethyl sulfone	dimethyl sulfone	67-71-0	5978	HMDB0004983	C11142	6213	Pos Early
100004295	400	43400	157005	Xenobiotics	Food Component/Plant	4637	NAMED	XUWHAWMETYGRKB-UHFFFAOYAE	O=C1CCCCN1	2-piperidinone	2-piperidinone	675-20-7	12144	HMDB0011749		12665	Pos Early
100004299	400	43255	156987	Amino Acid	Histidine Metabolism	76	NAMED		OC(C(CC1=CN(C)C=N1)NC(C)=O)=O	N-acetyl-1-methylhistidine*	N-acetyl-1-methylhistidine*			HMDB0240340		53859791	Pos Early
100004318	400	43374	157003	Xenobiotics	Food Component/Plant	4939	NAMED	JYGFTBXVXVMTGB-UHFFFAOYAF	O=C1CC2=C(N1)C=CC=C2	indolin-2-one	indolin-2-one	59-48-3	284794		C12312	321710	Pos Early
100004321	209	48691	207569	Xenobiotics	Food Component/Plant	4778	NAMED		O=C1C=CC2=CC=CC(OS(=O)(O)=O)=C2N1	2,8-quinolinediol sulfate	2,8-quinolinediol sulfate						Neg
100004322	209	43266	143737	Xenobiotics	Food Component/Plant	5251	NAMED	VSTZVCJQGSLNLL-UHFFFAOYAM	NC1=CC=CC=C1OS(O)(=O)=O	2-aminophenol sulfate	2-aminophenol sulfate		158022	HMDB0061116		181670	Neg
100004326	209	48693	207571	Xenobiotics	Chemical	6108	NAMED	CGFRVKXGZRODPA-UHFFFAOYAL	CC(C1=CC=CC(OS(=O)(O)=O)=C1)=O	3-acetylphenol sulfate	3-acetylphenol sulfate		16230535				Neg
100004328	402	42463	164531	Lipid	Sphingomyelins	3114	NAMED	KYICBZWZQPCUMO-PSALXKTOBW	CCCCCCCCCCCCCC(N[C@@](COP([O-])(OCC[N+](C)(C)C)=O)([C@](O)(/C=C/CCCCCCCCCCCCC)[H])[H])=O	sphingomyelin (d18:1/14:0, d16:1/16:0)*	sphingomyelin (d18:1/14:0, d16:1/16:0)*		9608732	HMDB0012097		11433862	Pos Late
100004329	402	42459	161023	Lipid	Sphingomyelins	3118	NAMED		CCCCC/C=C/CCCCCCCCC(N[C@@](COP([O-])(OCC[N+](C)(C)C)=O)([C@](O)(/C=C/CCCCCCCCCCCCC)[H])[H])=O	sphingomyelin (d18:2/16:0, d18:1/16:1)*	sphingomyelin (d18:2/16:0, d18:1/16:1)*			HMDB0240638,HMDB0240613			Pos Late
100004396	305	62069	218878	Lipid	Fatty Acid, Dicarboxylate	1669	NAMED	YVOMYDHIQVMMTA-UHFFFAOYAG	OC(CC(O)=O)CCC(O)=O	3-hydroxyadipate	3-hydroxyadipate		133894	HMDB0000345		151913	Polar
100004442	209	46325	145271	Lipid	Lysophospholipid	2593	NAMED		CCCCC\C=C/C/C=C\C/C=C\C/C=C\CCCC(OCC(O)COP(O)(O)=O)=O	1-arachidonoyl-GPA (20:4)	1-arachidonoyl-GPA (20:4)	799268-65-8		HMDB0062312		42607498	Neg
100004488	400	43586	157041	Amino Acid	Urea cycle; Arginine and Proline Metabolism	521	NAMED	NTNWOCRCBQPEKQ-YFKPBYRVBT	OC([C@H](CCCN([H])/C(N([H])[H])=N/C)N([H])[H])=O	N-monomethylarginine	N-monomethylarginine	53308-83-1	117259	HMDB0029416	C03884	132862	Pos Early
100004499	209	43231	143979	Amino Acid	Lysine Metabolism	133	NAMED	FZXCPFJMYOQZCA-UHFFFAOYAC	OC(C1CCCC(N1)=O)=O	6-oxopiperidine-2-carboxylate	6-oxopiperidine-2-carboxylate	34622-39-4	2282737	HMDB0061705		3014237	Neg
100004523	209	43249	124707	Amino Acid	Urea cycle; Arginine and Proline Metabolism	508	NAMED	SRXKAYJJGAAOBP-UHFFFAOYAF	CC(NCCCC(N)C(O)=O)=O	N-delta-acetylornithine	N-delta-acetylornithine		8096135	HMDB0003357	C00437	9920500	Neg
100004542	400	43761	157045	Lipid	Fatty Acid, Amino	1751	NAMED	RDFMDVXONNIGBC-UHFFFAOYAG	OC(C(CCCCC)N([H])[H])=O	2-aminoheptanoate	2-aminoheptanoate	1115-90-8	198338	HMDB0094649		227939	Pos Early
100004555	400	43265	156991	Xenobiotics	Chemical	6190	NAMED		O=C(C1=CC=CC=C1)OC(C[N+](C)(C)C)CC([O-])=O	benzoylcarnitine*	benzoylcarnitine*	105450-08-6	28689447				Pos Early
100004561	305	43549	211420	Amino Acid	Tryptophan Metabolism	274	NAMED	LLLPDUXGHXIXIW-UHFFFAOYAW	OC(C1=CC=CC=C1N([H])C=O)=O	N-formylanthranilic acid	N-formylanthranilic acid	3342-77-6	91624	HMDB0004089	C05653	101399	Polar
100004568	209	44552	144009	Xenobiotics	Chemical	6139	NAMED	FMWPQZPFBAHHMB-UHFFFAOYAS	OC(C(CSCCCO)NC(C)=O)=O	S-(3-hydroxypropyl)mercapturic acid (HPMA)	S-(3-hydroxypropyl)mercapturic acid (HPMA)	23127-40-4	2616726			119083	Neg
100004575	209	43591	153118	Amino Acid	Urea cycle; Arginine and Proline Metabolism	510	NAMED	XUYANFPPYJSBPU-UHFFFAOYAB	OC(C(CCCNC(C)=O)N([H])C(C)=O)=O	N2,N5-diacetylornithine	N2,N5-diacetylornithine	39825-23-5	8573834	HMDB0240345		65977	Neg
100004606	209	43676	149869	Lipid	Lysophospholipid	2706	NAMED		O=P(O)(OCC(O)COC(CCCCCCCCCC/C=C/C/C=C/CC)=O)OC[C@@H](C(O)=O)N	1-linoleoyl-GPS (18:2)*	1-linoleoyl-GPS (18:2)*						Neg
100004635	400	44878	157087	Amino Acid	Methionine, Cysteine, SAM and Taurine Metabolism	439	NAMED	UCUNFLYVYCGDHP-UHFFFAOYAG	O=S(C)(CCC(N)C(O)=O)=O	methionine sulfone	methionine sulfone	820-10-0	63154	HMDB0062174		69961	Pos Early
100005350	402	45951	159653	Lipid	Lysophospholipid	2619	NAMED		C[N+](CCOP(OCC(O)COC(CCCCCCC/C=C/C/C=C/C/C=C/CC)=O)([O-])=O)(C)C	1-linolenoyl-GPC (18:3)*	1-linolenoyl-GPC (18:3)*			HMDB0010388	C04100		Pos Late
100005372	402	44621	163990	Lipid	Lysoplasmalogen	2837	NAMED		O=P(OCC[NH3+])([O-])OC[C@H](O)CO/C=C/CCCCCC/C=C/CCCCCCCC	1-(1-enyl-oleoyl)-GPE (P-18:1)*	1-(1-enyl-oleoyl)-GPE (P-18:1)*						Pos Late
100005373	400	46227	221883	Amino Acid	Lysine Metabolism	121	NAMED	BFSYFTQDGRDJNV-QCNRFFRDBO	OC[C@@H](O)[C@@H](O)[C@H](O)C(CNCCCC[C@@H](N)C(O)=O)=O	fructosyllysine	fructosyllysine	21291-40-7	110281	HMDB0034879		9839580	Pos Early
100005384	209	45413	143779	Xenobiotics	Chemical	6090	NAMED	CIQHWLTYGMYQQR-QMMMGPOBBK	OS(OC1=CC=C(C[C@H](N)C(O)=O)C=C1)(=O)=O	O-sulfo-L-tyrosine	O-sulfo-L-tyrosine		448617	HMDB0155722		514186	Neg
100005389	209	47114	149387	Xenobiotics	Food Component/Plant	4902	NAMED	PZPATWACAAOHTJ-HWKANZROBD	COC1=C(OS(O)(=O)=O)C=CC(/C=C/C(O)=O)=C1	ferulic acid 4-sulfate	ferulic acid 4-sulfate	86321-29-1	4878542	HMDB0029200		6305574	Neg
100005391	209	45415	153117	Xenobiotics	Benzoate Metabolism	4569	NAMED	IQWLPDPKVFZEOK-UHFFFAOYAQ	OS(OC1=CC=CC(CCC(O)=O)=C1)(=O)=O	3-(3-hydroxyphenyl)propionate sulfate	3-(3-hydroxyphenyl)propionate sulfate	86321-32-6	162993	HMDB0094710		187488	Neg
100005463	400	45428	157095	Amino Acid	Methionine, Cysteine, SAM and Taurine Metabolism	441	NAMED	NPIMMZJBURSMON-UHFFFAOYAA	OC(C(CCS(C)=O)NC(C)=O)=O	N-acetylmethionine sulfoxide	N-acetylmethionine sulfoxide	108646-71-5	167798			11902949	Pos Early
100005466	209	48187	153116	Amino Acid	Methionine, Cysteine, SAM and Taurine Metabolism	473	NAMED	CXJAAWRLVGAKDV-UHFFFAOYAS	O=S(CCNC(C)=O)(O)=O	N-acetyltaurine	N-acetyltaurine		140553	HMDB0240253		159864	Neg
100005716	209	45968	144192	Lipid	Lysophospholipid	2714	NAMED		O[C@H](COC(CCCCCCC/C=C\CCCCCCCC)=O)COP(OCC(O)CO)(O)=O	1-oleoyl-GPG (18:1)*	1-oleoyl-GPG (18:1)*		34999689	HMDB0240602			Neg
100005717	209	45970	144193	Lipid	Lysophospholipid	2709	NAMED	BVJSKAUUFXBDOB-UHFFFAOYAJ	O=P(OCC(O)CO)(O)OCC(O)COC(CCCCCCCCCCCCCCC)=O	1-palmitoyl-GPG (16:0)*	1-palmitoyl-GPG (16:0)*		2548639	HMDB0240601		3300276	Neg
100005805	209	46130	149868	Lipid	Lysophospholipid	2702	NAMED	XIVOBOJQPNEUSC-UXHICEINBB	CCCCCCCCCCCCCCCC(OC[C@]([H])(COP(O)(OC[C@]([NH3+])(C([O-])=O)[H])=O)O)=O	1-palmitoyl-GPS (16:0)*	1-palmitoyl-GPS (16:0)*		7826050			9547100	Neg
100005814	209	61826	218246	Lipid	Endocannabinoid	2178	NAMED		CCCCC/C=C\C/C=C\CCCCCCCC(NCCS(=O)(O)=O)=O	N-linoleoyltaurine*	N-linoleoyltaurine*					52922081	Neg
100005864	400	46144	157118	Xenobiotics	Food Component/Plant	5091	NAMED		O[C@H]1[C@@H]([C@H]([C@H](O[C@@H]1CO)OC)O)O	methyl glucopyranoside (alpha + beta)	methyl glucopyranoside (alpha + beta)			HMDB0029965		445238,3036743,2108	Pos Early
100005946	305	48141	160468	Xenobiotics	Food Component/Plant	5130	NAMED	WPAMZTWLKIDIOP-WVZVXSGGBW	OC[C@@H](O)[C@@H](O)CC(C(O)=O)=O	2-keto-3-deoxy-gluconate	2-keto-3-deoxy-gluconate	17510-99-5	141630	HMDB0001353	C00204	161227	Polar
100005985	402	47154	164532	Lipid	Sphingomyelins	3115	NAMED		CCCC/C=C/CCCCCCCC(N[C@@](COP([O-])(OCC[N+](C)(C)C)=O)([C@](O)(/C=C/CCCCCCCCCCCCC)[H])[H])=O	sphingomyelin (d18:2/14:0, d18:1/14:1)*	sphingomyelin (d18:2/14:0, d18:1/14:1)*			HMDB0240637,HMDB0240612			Pos Late
100005986	402	47153	164529	Lipid	Sphingomyelins	3130	NAMED	WKZHECFHXLTOLJ-QYKFWSDSBN	O[C@H](/C=C/CCCCCCCCCCCCC)[C@H](CO[P](OCC[N+](C)(C)C)([O-])=O)NC(CCCCCCCCCCCCC/C=C\CCCCCCCC)=O	sphingomyelin (d18:1/24:1, d18:2/24:0)*	sphingomyelin (d18:1/24:1, d18:2/24:0)*	94359-13-4	24846874	HMDB0012107		44260126	Pos Late
100005996	402	61865	218582	Lipid	Fatty Acid Metabolism (Acyl Carnitine, Dicarboxylate)	1919	NAMED	CYPBWZKNUDFJJE-PLNGDYQABU	O=C(CCCCCCC/C=C\CCCCCCCC(O)=O)OC(CC([O-])=O)C[N+](C)(C)C	octadecenedioylcarnitine (C18:1-DC)*	octadecenedioylcarnitine (C18:1-DC)*	251981-06-3	28639201				Pos Late
100005998	402	61867	218585	Lipid	Fatty Acid Metabolism (Acyl Carnitine, Dicarboxylate)	1918	NAMED	ULCCGBCYWCYNIC-UHFFFAOYAW	O=C(CCCCCCCCCCCCCCCCC(O)=O)OC(CC([O-])=O)C[N+](C)(C)C	octadecanedioylcarnitine (C18-DC)*	octadecanedioylcarnitine (C18-DC)*	123233-50-1	28639203				Pos Late
100006051	402	48182	160274	Lipid	Fatty Acid Metabolism (Acyl Carnitine, Monounsaturated)	1885	NAMED		O=C(CCCCCCC/C=C\CCCC)O[C@H](CC([O-])=O)C[N+](C)(C)C	myristoleoylcarnitine (C14:1)*	myristoleoylcarnitine (C14:1)*	889848-55-9	34999520	HMDB0240588		129691961	Pos Late
100006094	209	48409	155065	Xenobiotics	Food Component/Plant	5131	NAMED	YPXHXDXMTWPQTO-SNAWJCMRBQ	O=C(/C=C/C1=CC=CC(OS(=O)(O)=O)=C1)O	3-hydroxycinnamate sulfate	3-hydroxycinnamate sulfate	86321-30-4	4947175			6443141	Neg
100006095	209	48410	160464	Amino Acid	Tyrosine Metabolism	230	NAMED	OYDCCWNLILCHDJ-ZZXKWVIFBY	O=C(O[H])/C=C/C1=CC=C(OS(=O)(O)=O)C=C1	4-hydroxycinnamate sulfate	4-hydroxycinnamate sulfate	376374-66-2	4797737			6070438	Neg
100006098	209	48448	155087	Xenobiotics	Chemical	6222	NAMED		O=S(OC1=CC=CN=C1)(O)=O	3-hydroxypyridine sulfate	3-hydroxypyridine sulfate	1955-23-3	16232314				Neg
100006106	209	48696	222424	Xenobiotics	Food Component/Plant	4630	NAMED		O=C1C=COC(C)=C1OS(=O)(O)=O	maltol sulfate	maltol sulfate						Neg
100006108	400	48425	157774	Peptide	Acetylated Peptides	1184	NAMED		O=C(CC1=CC=CC=C1)O[C@H](CC([O-])=O)C[N+](C)(C)C	phenylacetylcarnitine	phenylacetylcarnitine	287108-21-8				101724840	Pos Early
100006115	305	48255	153226	Carbohydrate	Pentose Metabolism	1283	NAMED		OC([C@H]([C@@H]([C@@H](CO)O)O)O)=O	arabonate/xylonate	arabonate/xylonate			HMDB0000539	C00502,C05411	122045,6602431	Polar
100006116	209	48429	155073	Xenobiotics	Benzoate Metabolism	4545	NAMED		O=C(OC)C1=CC=C(OS(=O)(O)=O)C=C1	methyl-4-hydroxybenzoate sulfate	methyl-4-hydroxybenzoate sulfate			HMDB0041646		10657183	Neg
100006120	209	48438	165701	Xenobiotics	Food Component/Plant	5128	NAMED		O=C(O)C(NC(C)=O)CCCCN1C(C=O)=CC=C1CO	N-acetylpyrraline	N-acetylpyrraline				C01227		Neg
100006121	209	48341	153390	Lipid	Monoacylglycerol	2862	NAMED		OCC(O)COC(CCCCCC/C=C\C/C=C\C/C=C\CCCCC)=O	1-dihomo-linolenylglycerol (20:3)	1-dihomo-linolenylglycerol (20:3)			HMDB0011577			Neg
100006122	305	54671	180863	Carbohydrate	Pentose Metabolism	1264	NAMED		OC1(CO)OCC(O)C1O	ribulose/xylulose	ribulose/xylulose			HMDB0000621,HMDB0000751,HMDB0001644,HMDB0003371		5289590,151261	Polar
100006123	400	48679	157822	Amino Acid	Histidine Metabolism	101	NAMED	XJWPISBUKWZALE-UHFFFAOYAX	O=C(C)NCCC1=CNC=N1	N-acetylhistamine	N-acetylhistamine	673-49-4	62805	HMDB0013253	C05135	69602	Pos Early
100006124	209	48455	155093	Amino Acid	Lysine Metabolism	111	NAMED	ZHZUEHHBTYJTKY-UHFFFAOYAG	CC(NCCCCC(NC(C)=O)C(O)=O)=O	N2,N6-diacetyllysine	N2,N6-diacetyllysine	499-86-5	82921			91827	Neg
100006126	209	48442	155083	Xenobiotics	Food Component/Plant	5117	NAMED		COC1=C(OS(O)(=O)=O)C=CC(C=C)=C1	4-vinylguaiacol sulfate	4-vinylguaiacol sulfate			HMDB0127980		53803570	Neg
100006191	209	48841	155015	Amino Acid	Tyrosine Metabolism	225	NAMED	JPAUCQAJHLSMQW-XPORZQOIBX	O[C@H]([C@@H](O)[C@@H]1O)[C@@H](O[C@@H]1C(O)=O)OC2=CC=C(C)C=C2	p-cresol glucuronide*	p-cresol glucuronide*	17680-99-8	135751	HMDB0011686		154035	Neg
100006254	209	48736	155117	Amino Acid	Tyrosine Metabolism	231	NAMED	ZQTJTTSZJNFQGJ-UHFFFAOYAZ	OC(CC1=CC=C(OS(O)(=O)=O)C(O)=C1)=O	3,4-dihydroxyphenylacetate sulfate	3,4-dihydroxyphenylacetate sulfate	38339-04-7	167724			193283	Neg
100006260	209	48698	166006	Xenobiotics	Chemical	6236	NAMED		O=S(OC1=CC=C2C=CNC2=C1)(O)=O	6-hydroxyindole sulfate	6-hydroxyindole sulfate			HMDB0000682		122198196	Neg
100006262	209	48457	219302	Amino Acid	Tyrosine Metabolism	193	NAMED		COC1=CC=C(OS(=O)(O)=O)C=C1	4-methoxyphenol sulfate	4-methoxyphenol sulfate	3233-60-1					Neg
100006290	402	48490	164042	Lipid	Sphingomyelins	3122	NAMED	AADLTHQNYQJHQV-SVLGDMRNBJ	CCCCCCCCCCCCC/C=C/[C@@H](O)[C@@H](NC(CCCCCCCCCCCCCCCCCCC)=O)COP([O-])(OCC[N+](C)(C)C)=O	sphingomyelin (d18:1/20:0, d16:1/22:0)*	sphingomyelin (d18:1/20:0, d16:1/22:0)*		23113477	HMDB0012102		44260124	Pos Late
100006292	402	48491	164534	Lipid	Sphingomyelins	3123	NAMED		CCCCCCCCCCCCC/C=C/[C@@H](O)[C@@H](NC(CCCCCCCCC/C=C/CCCCCCCC)=O)COP([O-])(OCC[N+](C)(C)C)=O	sphingomyelin (d18:1/20:1, d18:2/20:0)*	sphingomyelin (d18:1/20:1, d18:2/20:0)*	222403-67-0		HMDB0240610,HMDB0240632			Pos Late
100006293	402	57481	211144	Lipid	Sphingomyelins	3124	NAMED		CCCCCCCCCCCCC/C=C/[C@@H](O)[C@@H](NC(CCCCCCCCC/C=C/C/C=C/CCCCC)=O)COP([O-])(OCC[N+](C)(C)C)=O	sphingomyelin (d18:1/20:2, d18:2/20:1, d16:1/22:2)*	sphingomyelin (d18:1/20:2, d18:2/20:1, d16:1/22:2)*						Pos Late
100006294	402	48492	164533	Lipid	Sphingomyelins	3107	NAMED		CCCCCCCCCCCCC/C=C/[C@@H](O)[C@@H](NC(CCCCCCCCCCCCCCCCCCCCC)=O)COP([O-])(OCC[N+](C)(C)C)=O	behenoyl sphingomyelin (d18:1/22:0)*	behenoyl sphingomyelin (d18:1/22:0)*		24846873	HMDB0012103		44260125	Pos Late
100006295	402	48493	164535	Lipid	Sphingomyelins	3127	NAMED	VBFKEZGCUWHGSK-ADSSWVSQBB	CCCCCCCCCCCCC/C=C/[C@@H](O)[C@@H](NC(CCCCCCCCCCC/C=C\CCCCCCCC)=O)COP([O-])(OCC[N+](C)(C)C)=O	sphingomyelin (d18:1/22:1, d18:2/22:0, d16:1/24:1)*	sphingomyelin (d18:1/22:1, d18:2/22:0, d16:1/24:1)*		29368329	HMDB0012104			Pos Late
100006296	402	57477	211140	Lipid	Sphingomyelins	3128	NAMED		CCCCCCCCCCCCC/C=C/[C@@H](O)[C@@H](NC(CCCCCCCCCCC/C=C/C/C=C/CCCCC)=O)COP([O-])(OCC[N+](C)(C)C)=O	sphingomyelin (d18:1/22:2, d18:2/22:1, d16:1/24:2)*	sphingomyelin (d18:1/22:2, d18:2/22:1, d16:1/24:2)*			HMDB0240670,HMDB0240672,HMDB0240669			Pos Late
100006298	402	57330	210828	Lipid	Sphingomyelins	3109	NAMED	QEDPUVGSSDPBMD-XTAIVQBEBF	CCCCCCCCCCCCC/C=C/[C@@H](O)[C@@H](NC(CCCCCCCCCCCCCCCCCCCCCCC)=O)COP([O-])(OCC[N+](C)(C)C)=O	lignoceroyl sphingomyelin (d18:1/24:0)	lignoceroyl sphingomyelin (d18:1/24:0)	60037-60-7	24846875	HMDB0011697			Pos Late
100006314	402	52433	164557	Lipid	Sphingomyelins	3116	NAMED	LQINJRUGTUOHGS-YPDYIYJKBT	CCCCCCCCCCCCC/C=C/[C@@H](O)[C@@H](NC(CCCCCCCCCCCCCC)=O)COP([O-])(OCC[N+](C)(C)C)=O	sphingomyelin (d17:1/16:0, d18:1/15:0, d16:1/17:0)*	sphingomyelin (d17:1/16:0, d18:1/15:0, d16:1/17:0)*	121999-58-4	28532779	HMDB0240617,HMDB0240608			Pos Late
100006352	209	48675	154658	Lipid	Monoacylglycerol	2876	NAMED	NHNGEAQTTQPSCX-KUBAVDMBBH	O=C(OC(CO)CO)CC/C=C\C/C=C\C/C=C\C/C=C\C/C=C\C/C=C\CC	2-docosahexaenoylglycerol (22:6)*	2-docosahexaenoylglycerol (22:6)*		24765781	HMDB0011557		46896303	Neg
100006361	209	48407	155061	Amino Acid	Tyrosine Metabolism	224	NAMED	NZKRYJGNYPYXJZ-UHFFFAOYAU	NCCC1=CC(OS(=O)(O)=O)=C(O)C=C1	dopamine 3-O-sulfate	dopamine 3-O-sulfate		108936	HMDB0006275	C13690	122136	Neg
100006362	209	48727	155109	Xenobiotics	Food Component/Plant	5129	NAMED		OC1=CC2=C(C=C1)C(C(C3=CC=C(C=C3)OS(=O)(O)=O)=CO2)=O	daidzein sulfate (1)	daidzein sulfate (1)					12114465	Neg
100006363	209	48728	155111	Xenobiotics	Food Component/Plant	5121	NAMED		OC1=CC2=C(C(C(C3=CC=C(OS(=O)(O)=O)C=C3)=CO2)=O)C=C1	daidzein sulfate (2)	daidzein sulfate (2)					12114465	Neg
100006367	209	53230	179135	Lipid	Fatty Acid, Monohydroxy	1980	NAMED	HPMGFDVTYHWBAG-UHFFFAOYAJ	CCCC(O)CC(O)=O	3-hydroxyhexanoate	3-hydroxyhexanoate	10191-24-9	133518	HMDB0061652,HMDB0010718		151492	Neg
100006370	209	54805	207701	Lipid	Sterol	3210	NAMED		C[C@@H]([C@H]1CC[C@@H]2[C@]1(C)CC[C@H]3[C@H]2CC=C4[C@]3(C)CC[C@H](O)C4)CCCC(C(O)=O)C	3beta-hydroxy-5-cholestenoate	3beta-hydroxy-5-cholestenoate	6561-58-6		HMDB0012453	C17333	165511	Neg
100006374	209	48762	155125	Xenobiotics	Chemical	6219	NAMED		OC1=C(O)C(OS(=O)(O)=O)=CC=C1	1,2,3-benzenetriol sulfate (2)	1,2,3-benzenetriol sulfate (2)			HMDB0060018,HMDB0060016		92013662,54110629	Neg
100006375	209	48763	155127	Xenobiotics	Benzoate Metabolism	4542	NAMED		OC1=C(C=CC=C1OS(=O)(O)=O)OC	3-methoxycatechol sulfate (1)	3-methoxycatechol sulfate (1)					129892430	Neg
100006376	209	48752	155119	Xenobiotics	Benzoate Metabolism	4543	NAMED		OC1=C(OC)C=CC=C1OS(=O)(O)=O	3-methoxycatechol sulfate (2)	3-methoxycatechol sulfate (2)						Neg
100006378	209	48757	155121	Amino Acid	Tryptophan Metabolism	270	NAMED		OC([C@@H](NC(C)=O)CC(C1=CC=CC=C1N)=O)=O	N-acetylkynurenine (2)	N-acetylkynurenine (2)			HMDB0240342		73817779	Neg
100006379	209	48782	155139	Amino Acid	Tryptophan Metabolism	261	NAMED	CPXSBHKDEPPWIX-RAYCSJGIBM	N[C@H](C(O)=O)CC1=C([C@H]([C@H]([C@@H](O)[C@@H]2O)O)O[C@@H]2CO)NC3=CC=CC=C13	C-glycosyltryptophan	C-glycosyltryptophan	180509-18-6	9157171	HMDB0240296		10981970	Neg
100006430	305	48885	160479	Carbohydrate	Pentose Metabolism	1277	NAMED		OC[C@@H](C([C@H](CO)O)O)O	arabitol/xylitol	arabitol/xylitol			HMDB0001851,HMDB0000568,HMDB0002917	C00379,C00542,C01904	94154,6912	Polar
100006435	400	46539	166536	Carbohydrate	Aminosugar Metabolism	1434	NAMED		O[C@@H]1[C@H]([C@@H](O[C@@H]([C@H]1O)CO)O)NC(C)=O	N-acetylglucosamine/N-acetylgalactosamine	N-acetylglucosamine/N-acetylgalactosamine			HMDB0000212,HMDB0000215	C01074	439174,84265	Pos Early
100006438	305	47076	148336	Energy	TCA Cycle	1463	NAMED		C/C(C(O)=O)=C/C(O)=O	citraconate/glutaconate	citraconate/glutaconate			HMDB0000634,HMDB0000620	C02226,C02214	5280498,643798	Polar
100006614	400	52988	166228	Lipid	Fatty Acid Metabolism (Acyl Carnitine, Dicarboxylate)	1908	NAMED	BSVHAXJKBCWVDA-UHFFFAOYAF	[O-]C(CC(OC(CCCCC(O)=O)=O)C[N+](C)(C)C)=O	adipoylcarnitine (C6-DC)	adipoylcarnitine (C6-DC)		28540385	HMDB0061677		71296139	Pos Early
100006627	400	52990	166232	Lipid	Fatty Acid Metabolism (Acyl Carnitine, Dicarboxylate)	1916	NAMED		[O-]C(CC(OC(CCCCCCC(O)=O)=O)C[N+](C)(C)C)=O	suberoylcarnitine (C8-DC)	suberoylcarnitine (C8-DC)						Pos Early
100006644	209	62889	220740	Lipid	Secondary Bile Acid Metabolism	3491	NAMED		C[C@@]12[C@@](CCC3C2C[C@H](O)[C@@]4(C)C3CC[C@@H]4[C@@H](CCC(NCCS(O)(=O)=O)=O)C)([H])C[C@H](OS(O)(=O)=O)CC1	taurodeoxycholic acid 3-sulfate	taurodeoxycholic acid 3-sulfate						Neg
100006679	209	52747	166417	Amino Acid	Tyrosine Metabolism	191	NAMED	WVHAUDNUGBNUDZ-GOVZDWNOBK	O[C@H]1[C@H](OC2=CC=CC=C2)O[C@H](C(O)=O)[C@@H](O)[C@@H]1O	phenol glucuronide	phenol glucuronide	17685-05-1	78692	HMDB0060014		87235	Neg
100006726	209	52608	166573	Lipid	Endocannabinoid	2183	NAMED	KQXDGUVSAAQARU-HZJYTTRNBB	CCCCC/C=C\C/C=C\CCCCCCCC(NCCO)=O	linoleoyl ethanolamide	linoleoyl ethanolamide	68171-52-8	4446566	HMDB0012252		5283446	Neg
100006730	209	54730	207583	Amino Acid	Tryptophan Metabolism	318	NAMED	YDXXLJMIHMIOIF-UHFFFAOYAM	O=C(NCC(O)=O)CC1=CNC2=CC=CC=C21	indoleacetylglycine	indoleacetylglycine	13113-08-1	393944			446640	Neg
100008903	402	52603	165331	Lipid	Phosphatidylcholine (PC)	2360	NAMED	FVXDQWZBHIXIEJ-LNDKUQBDBA	CCCCC/C=C\C/C=C\CCCCCCCC(OC[C@@H](OC(CCCCCCC/C=C\C/C=C\CCCCC)=O)COP([O-])(OCC[N+](C)(C)C)=O)=O	1,2-dilinoleoyl-GPC (18:2/18:2)	1,2-dilinoleoyl-GPC (18:2/18:2)	998-06-1	4450312	HMDB0008138		5288075	Pos Late
100008904	402	52438	164562	Lipid	Phosphatidylcholine (PC)	2323	NAMED	ATHVAWFAEPLPPQ-VRDBWYNSBX	O=C(CCCCCCCCCCCCCCCCC)OC[C@]([H])(COP(OCC[N+](C)(C)C)([O-])=O)OC(CCCCCCC/C=C\CCCCCCCC)=O	1-stearoyl-2-oleoyl-GPC (18:0/18:1)	1-stearoyl-2-oleoyl-GPC (18:0/18:1)	56421-10-4	24766704	HMDB0008038		24778825	Pos Late
100008914	402	52462	165128	Lipid	Phosphatidylcholine (PC)	2298	NAMED	IIZPXYDJLKNOIY-JXPKJXOSBS	CCCCCCCCCCCCCCCC(OC[C@@]([H])(OC(CCC/C=C\C/C=C\C/C=C\C/C=C\CCCCC)=O)COP([O-])(OCC[N+](C)(C)C)=O)=O	1-palmitoyl-2-arachidonoyl-GPC (16:0/20:4n6)	1-palmitoyl-2-arachidonoyl-GPC (16:0/20:4n6)	35418-58-7	8923140	HMDB0007982	C05208	10747814	Pos Late
100008915	402	52610	165342	Lipid	Phosphatidylcholine (PC)	2304	NAMED	IESVDEZGAHUQJU-ZLBXKVHBBA	CCCCCCCCCCCCCCCC(OC[C@](OC(CC/C=C\C/C=C\C/C=C\C/C=C\C/C=C\C/C=C\CC)=O)([H])COP([O-])(OCC[N+](C)(C)C)=O)=O	1-palmitoyl-2-docosahexaenoyl-GPC (16:0/22:6)	1-palmitoyl-2-docosahexaenoyl-GPC (16:0/22:6)	59403-54-2	4946007	HMDB0007991		6441886	Pos Late
100008916	402	52611	165343	Lipid	Phosphatidylcholine (PC)	2340	NAMED		O=C(CC/C=C\C/C=C\C/C=C\C/C=C\C/C=C\C/C=C\CC)O[C@H](COC(CCCCCCCCCCCCCCCCC)=O)CO[P](OCC[N+](C)(C)C)([O-])=O	1-stearoyl-2-docosahexaenoyl-GPC (18:0/22:6)	1-stearoyl-2-docosahexaenoyl-GPC (18:0/22:6)	59403-52-0		HMDB0008057		24778876	Pos Late
100008919	402	52614	165346	Lipid	Plasmalogen	2810	NAMED	XVYPOHCSLJZFED-QZEVRULJBC	[H][C@@](COP([O-])(OCC[NH3+])=O)(OC(CCCCCCC/C=C\CCCCCCCC)=O)CO/C=C\CCCCCCCCCCCCCCCC	1-(1-enyl-stearoyl)-2-oleoyl-GPE (P-18:0/18:1)	1-(1-enyl-stearoyl)-2-oleoyl-GPE (P-18:0/18:1)	144371-68-6	24769260	HMDB0011375		42607457	Pos Late
100008920	402	52615	165347	Lipid	Sphingomyelins	3119	NAMED		O=C(N[C@@]([C@]([H])(O)/C=C/CCCCCCCCCCCCC)([H])COP([O-])(OCC[N+](C)(C)C)=O)CCCCCCCCCCCCCCCC	sphingomyelin (d18:1/17:0, d17:1/18:0, d19:1/16:0)	sphingomyelin (d18:1/17:0, d17:1/18:0, d19:1/16:0)	121999-64-2		HMDB0240620,HMDB0240609,HMDB0240622		46891763	Pos Late
100008921	402	52616	165348	Lipid	Phosphatidylcholine (PC)	2282	NAMED	PZNPLUBHRSSFHT-RRHRGVEJBV	O=C(CCCCCCCCCCCCCCC)OC[C@]([H])(COP(OCC[N+](C)(C)C)([O-])=O)OC(CCCCCCCCCCCCCCCCC)=O	1-palmitoyl-2-stearoyl-GPC (16:0/18:0)	1-palmitoyl-2-stearoyl-GPC (16:0/18:0)	59403-51-9	24766643	HMDB0007970	C03889	24778686	Pos Late
100008928	305	52281	164309	Amino Acid	Glutathione Metabolism	582	NAMED		CCC(O)C(O)=O	2-hydroxybutyrate/2-hydroxyisobutyrate	2-hydroxybutyrate/2-hydroxyisobutyrate			HMDB0000729,HMDB00008	C21297,C05984	440864,4277439	Polar
100008929	209	52282	164310	Energy	TCA Cycle	1461	NAMED		CC(C(O)=O)C(C(O)=O)(O)CC(O)=O	2-methylcitrate/homocitrate	2-methylcitrate/homocitrate			HMDB0003518,HMDB0000379	C01251	439459,515	Neg
100008930	209	52285	164313	Lipid	Long Chain Monounsaturated Fatty Acid	1534	NAMED		OC(CCCCCCC/C=C\CCCCCCCC)=O	oleate/vaccenate (18:1)	oleate/vaccenate (18:1)			HMDB0003231,HMDB0000573,HMDB0240219,HMDB0000207	C21944,C08367,C01712,C00712	5282761,637517,5281127,445639	Neg
100008931	209	52749	166419	Amino Acid	Tryptophan Metabolism	323	NAMED	KUYNOZVWCFXSNE-BYNIDDHOBX	O[C@H]([C@@H](O)[C@@H]1O)[C@@H](O[C@@H]1C(O)=O)OC2=CNC3=C2C=CC=C3	indoxyl glucuronide	indoxyl glucuronide	35804-66-1	2015556	HMDB0010319		2733785	Neg
100008932	209	63154	221893	Peptide	Acetylated Peptides	1197	NAMED	QUWZFULUMBECLL-UHFFFAOYAV	O=C(NCCS(=O)(O)=O)CC1=CC=CC=C1	phenylacetyltaurine	phenylacetyltaurine	33953-90-1	1627903			2179693	Neg
100008933	209	52938	166054	Lipid	Fatty Acid, Monohydroxy	1990	NAMED	POMQYTSPMKEQNB-UHFFFAOYAI	OC(CC(O)CCCCCCCCCCCCCCC)=O	3-hydroxystearate	3-hydroxystearate	45261-96-9	4446034	HMDB10737		5282907	Neg
100008952	209	52431	164555	Lipid	Monoacylglycerol	2853	NAMED		CCCCCC/C=C/CCCCCCCC(OCC(O)CO)=O	1-palmitoleoylglycerol (16:1)*	1-palmitoleoylglycerol (16:1)*			HMDB0011565			Neg
100008953	209	52432	164556	Lipid	Monoacylglycerol	2870	NAMED		CCCCCC/C=C/CCCCCCCC(OC(CO)CO)=O	2-palmitoleoylglycerol (16:1)*	2-palmitoleoylglycerol (16:1)*			HMDB0011534		53480960	Neg
100008954	402	52434	164558	Lipid	Dihydrosphingomyelins	3100	NAMED	QHZIGNLCLJPLCU-QPPIDDCLBH	[H][C@](NC(CCCCCCCCCCCCCCC)=O)(COP(OCC[N+](C)(C)C)([O-])=O)[C@@](O)([H])CCCCCCCCCCCCCCC	palmitoyl dihydrosphingomyelin (d18:0/16:0)*	palmitoyl dihydrosphingomyelin (d18:0/16:0)*		8115586	HMDB0010168		9939965	Pos Late
100008955	402	52436	164560	Lipid	Sphingomyelins	3108	NAMED		[H][C@](NC(CCCCCCCCCCCCCCCCCCCCCC)=O)(COP(OCC[N+](C)(C)C)([O-])=O)[C@@](O)([H])/C=C/CCCCCCCCCCCCC	tricosanoyl sphingomyelin (d18:1/23:0)*	tricosanoyl sphingomyelin (d18:1/23:0)*			HMDB0012105			Pos Late
100008956	402	52435	164559	Lipid	Sphingomyelins	3129	NAMED		[H][C@](NC(CCCCCCCCCCCCCCCCCCCCCC)=O)(COP(OCC[N+](C)(C)C)([O-])=O)[C@@](O)([H])/C=C/CCCCCCCC/C=C\CCC	sphingomyelin (d18:2/23:0, d18:1/23:1, d17:1/24:1)*	sphingomyelin (d18:2/23:0, d18:1/23:1, d17:1/24:1)*			HMDB0240634,HMDB0011696,HMDB0240614		134757653	Pos Late
100008957	402	52437	164561	Lipid	Sphingomyelins	3131	NAMED		[H][C@](NC(CCCCCCCCCCCCC/C=C\CCCCCCCC)=O)(COP(OCC[N+](C)(C)C)([O-])=O)[C@@](O)([H])/C=C/CCCCCCCC/C=C\CCC	sphingomyelin (d18:2/24:1, d18:1/24:2)*	sphingomyelin (d18:2/24:1, d18:1/24:2)*			HMDB0240636,HMDB0240615		85336023	Pos Late
100008976	402	52446	165108	Lipid	Phosphatidylethanolamine (PE)	2430	NAMED	YDTWOEYVDRKKCR-KNERPIHHBL	O=C(CCCCCCCCCCCCCCCCC)OC[C@]([H])(COP(OCCN)(O)=O)OC(CCCCCCC/C=C\C/C=C\CCCCC)=O	1-stearoyl-2-linoleoyl-GPE (18:0/18:2)*	1-stearoyl-2-linoleoyl-GPE (18:0/18:2)*		7825699	HMDB0008994		9546749	Pos Late
100008977	402	52447	165110	Lipid	Phosphatidylethanolamine (PE)	2439	NAMED	ANRKEHNWXKCXDB-BHFWLYLHBY	O=C(CCCCCCCCCCCCCCCCC)OC[C@]([H])(COP(OCCN)(O)=O)OC(CCC/C=C\C/C=C\C/C=C\C/C=C\CCCCC)=O	1-stearoyl-2-arachidonoyl-GPE (18:0/20:4)	1-stearoyl-2-arachidonoyl-GPE (18:0/20:4)		4451158	HMDB0009003	C05210	5289133	Pos Late
100008980	402	52452	165115	Lipid	Phosphatidylcholine (PC)	2326	NAMED		CCCCCCCCCCCCCCCCCC(OCC(OC(CCCCCCC/C=C/C/C=C/CCCCC)=O)COP([O-])(OCC[N+](C)(C)C)=O)=O	1-stearoyl-2-linoleoyl-GPC (18:0/18:2)*	1-stearoyl-2-linoleoyl-GPC (18:0/18:2)*			HMDB0008039		6441487	Pos Late
100008981	402	52453	165118	Lipid	Phosphatidylcholine (PC)	2349	NAMED		CCCCCCCC/C=C/CCCCCCCC(OCC(OC(CCCCCCC/C=C/C/C=C/CCCCC)=O)COP([O-])(OCC[N+](C)(C)C)=O)=O	1-oleoyl-2-linoleoyl-GPC (18:1/18:2)*	1-oleoyl-2-linoleoyl-GPC (18:1/18:2)*			HMDB0008105		24778939	Pos Late
100008984	402	52470	165143	Lipid	Phosphatidylcholine (PC)	2280	NAMED		CCCCCCCCCCCCCCCC(OCC(OC(CCCCCCC/C=C/CCCCCC)=O)COP([O-])(OCC[N+](C)(C)C)=O)=O	1-palmitoyl-2-palmitoleoyl-GPC (16:0/16:1)*	1-palmitoyl-2-palmitoleoyl-GPC (16:0/16:1)*			HMDB0007969		6443788	Pos Late
100008985	402	52454	165119	Lipid	Phosphatidylcholine (PC)	2294	NAMED		CCCCCCCCCCCCCCCC(OC[C@@H](OC(CCCCCC/C=C\C/C=C\C/C=C\CCCCC)=O)COP([O-])(OCC[N+](C)(C)C)=O)=O	1-palmitoyl-2-dihomo-linolenoyl-GPC (16:0/20:3n3 or 6)*	1-palmitoyl-2-dihomo-linolenoyl-GPC (16:0/20:3n3 or 6)*						Pos Late
100008990	402	52464	165131	Lipid	Phosphatidylethanolamine (PE)	2417	NAMED	DRIVXEVMDWCWLI-CAQMIEAIBF	O=C(CCCCCCCCCCCCCCC)OC[C@]([H])(COP(OCCN)(O)=O)OC(CCC/C=C\C/C=C\C/C=C\C/C=C\CCCCC)=O	1-palmitoyl-2-arachidonoyl-GPE (16:0/20:4)*	1-palmitoyl-2-arachidonoyl-GPE (16:0/20:4)*		7825750	HMDB0005323	C05210	9546800	Pos Late
100008991	402	52465	165133	Lipid	Phosphatidylethanolamine (PE)	2419	NAMED	MPWUZHVZZKSTPV-MADBQMNMBW	O=C(CCCCCCCCCCCCCCC)OC[C@]([H])(COP(OCCN)(O)=O)OC(CC/C=C\C/C=C\C/C=C\C/C=C\C/C=C\C/C=C\CC)=O	1-palmitoyl-2-docosahexaenoyl-GPE (16:0/22:6)*	1-palmitoyl-2-docosahexaenoyl-GPE (16:0/22:6)*		7825749	HMDB0008946		9546799	Pos Late
100008992	402	52466	165134	Lipid	Phosphatidylethanolamine (PE)	2443	NAMED	XYYHNDVKALDFHQ-OXHZBIAZBI	O=C(CCCCCCCCCCCCCCCCC)OC[C@]([H])(COP(OCCN)(O)=O)OC(CC/C=C\C/C=C\C/C=C\C/C=C\C/C=C\C/C=C\CC)=O	1-stearoyl-2-docosahexaenoyl-GPE (18:0/22:6)*	1-stearoyl-2-docosahexaenoyl-GPE (18:0/22:6)*		7825748	HMDB0009012		9546798	Pos Late
100008993	402	52467	208085	Lipid	Phosphatidylinositol (PI)	2540	NAMED	KIQYUSYSJTUGFZ-GWAZTMTOBN	O=C(CCCCCCCCCCCCCCC)OC[C@@]([H])(OC(CCC/C=C\C/C=C\C/C=C\C/C=C\CCCCC)=O)COP(O[C@H]1[C@H](O)[C@@H](O)[C@H](O)[C@@H](O)[C@H]1O)(O)=O	1-palmitoyl-2-arachidonoyl-GPI (16:0/20:4)*	1-palmitoyl-2-arachidonoyl-GPI (16:0/20:4)*		24767674	HMDB0009789			Pos Late
100008994	402	52468	208084	Lipid	Phosphatidylinositol (PI)	2544	NAMED	KZVRAFHIKMDULK-PDPKURFXBD	O=C(CCCCCCCCCCCCCCCCC)OC[C@@]([H])(OC(CCCCCCC/C=C\C/C=C\CCCCC)=O)COP(O[C@H]1[C@H](O)[C@@H](O)[C@H](O)[C@@H](O)[C@H]1O)(O)=O	1-stearoyl-2-linoleoyl-GPI (18:0/18:2)	1-stearoyl-2-linoleoyl-GPI (18:0/18:2)		24767694	HMDB0009809			Pos Late
100008998	402	52473	165151	Cofactors and Vitamins	Tocopherol Metabolism	4383	NAMED		CC1=C(C(CC2)=CC(O)=C1C)O[C@@]2(CCC[C@@H](CCC[C@@H](CCCC(C)C)C)C)C	gamma-tocopherol/beta-tocopherol	gamma-tocopherol/beta-tocopherol			HMDB0006335,HMDB0001492	C14152,C02483		Pos Late
100008999	402	52475	165154	Lipid	Plasmalogen	2819	NAMED	URPXXNCTXCOATD-FXMFQVEGBH	[H][C@](OC(CCC/C=C\C/C=C\C/C=C\C/C=C\CCCCC)=O)(COP(OCCN)(O)=O)CO/C=C\CCCCCCCCCCCCCCCC	1-(1-enyl-stearoyl)-2-arachidonoyl-GPE (P-18:0/20:4)*	1-(1-enyl-stearoyl)-2-arachidonoyl-GPE (P-18:0/20:4)*		7826008	HMDB0005779		9547058	Pos Late
100009002	402	52673	165435	Lipid	Plasmalogen	2805	NAMED	UUYSKERSKRMYME-MAIXUNBTBG	[H][C@](OC(CCC/C=C\C/C=C\C/C=C\C/C=C\CCCCC)=O)(COP(OCCN)(O)=O)CO/C=C\CCCCCCCCCCCCCC	1-(1-enyl-palmitoyl)-2-arachidonoyl-GPE (P-16:0/20:4)*	1-(1-enyl-palmitoyl)-2-arachidonoyl-GPE (P-16:0/20:4)*		24769238	HMDB0011352		52925126	Pos Late
100009005	402	52477	165158	Lipid	Plasmalogen	2801	NAMED	ZVVYJAAMWXATNY-PRWZWGSOBE	[H][C@](OC(CCCCCCC/C=C\CCCCCCCC)=O)(COP(OCCN)(O)=O)CO/C=C\CCCCCCCCCCCCCC	1-(1-enyl-palmitoyl)-2-oleoyl-GPE (P-16:0/18:1)*	1-(1-enyl-palmitoyl)-2-oleoyl-GPE (P-16:0/18:1)*		24769228	HMDB0011342		52925128	Pos Late
100009007	402	52478	165160	Lipid	Plasmalogen	2807	NAMED		[H][C@](OC(CCCCCCC/C=C\CCCCCCCC)=O)(CO[P-](OCC[N+](C)(C)C)([O])=O)CO/C=C\CCCCCCCCCCCCCC	1-(1-enyl-palmitoyl)-2-oleoyl-GPC (P-16:0/18:1)*	1-(1-enyl-palmitoyl)-2-oleoyl-GPC (P-16:0/18:1)*			HMDB0007996		34779384	Pos Late
100009009	402	52682	165449	Lipid	Plasmalogen	2815	NAMED	QLEHHUPUHJPURI-PWYDUFMYBJ	[H][C@](OC(CCCCCCC/C=C\C/C=C\CCCCC)=O)(COP(OCC[N+](C)(C)C)([O-])=O)CO/C=C\CCCCCCCCCCCCCC	1-(1-enyl-palmitoyl)-2-linoleoyl-GPC (P-16:0/18:2)*	1-(1-enyl-palmitoyl)-2-linoleoyl-GPC (P-16:0/18:2)*		24767486	HMDB0011211		24779386	Pos Late
100009014	402	52689	165459	Lipid	Plasmalogen	2814	NAMED	IOYKZPNDXIIXLN-LOQSCQKMBD	[H][C@](OC(CCC/C=C\C/C=C\C/C=C\C/C=C\CCCCC)=O)(COP(OCC[N+](C)(C)C)([O-])=O)CO/C=C\CCCCCCCCCCCCCC	1-(1-enyl-palmitoyl)-2-arachidonoyl-GPC (P-16:0/20:4)*	1-(1-enyl-palmitoyl)-2-arachidonoyl-GPC (P-16:0/20:4)*		24767495	HMDB0011220			Pos Late
100009025	402	52495	165187	Lipid	Sphingomyelins	3125	NAMED		[H][C@](NC(CCCCCCCCCCCCCCCCCCCC)=O)(COP(OCC[N+](C)(C)C)([O-])=O)[C@@](O)([H])/C=C/CCCCCCCCCCCCC	sphingomyelin (d18:1/21:0, d17:1/22:0, d16:1/23:0)*	sphingomyelin (d18:1/21:0, d17:1/22:0, d16:1/23:0)*			HMDB0240619,HMDB0240611,HMDB0240621			Pos Late
100009026	402	57331	210829	Lipid	Dihydrosphingomyelins	3101	NAMED	FONAXCRWZQFJHY-JCGOJSMZBF	[H][C@](NC(CCCCCCCCCCCCCCCCCCCCC)=O)(COP(OCC[N+](C)(C)C)([O-])=O)[C@@](O)([H])CCCCCCCCCCCCCCC	behenoyl dihydrosphingomyelin (d18:0/22:0)*	behenoyl dihydrosphingomyelin (d18:0/22:0)*		24846880	HMDB0012091		44260132	Pos Late
100009027	402	57473	211136	Lipid	Dihydrosphingomyelins	3102	NAMED		[H][C@](NC(CCCCCCCCCCCCCCCCC)=O)(COP(OCC[N+](C)(C)C)([O-])=O)[C@@](O)([H])CCCCCCCCCCCCCCC	sphingomyelin (d18:0/18:0, d19:0/17:0)*	sphingomyelin (d18:0/18:0, d19:0/17:0)*		24846878	HMDB0012087		44260130	Pos Late
100009028	402	52604	165334	Lipid	Dihydroceramides	3010	NAMED	GCGTXOVNNFGTPQ-JHOUSYSJBP	[H][C@](NC(CCCCCCCCCCCCCCC)=O)(CO)[C@@](O)([H])CCCCCCCCCCCCCCC	N-palmitoyl-sphinganine (d18:0/16:0)	N-palmitoyl-sphinganine (d18:0/16:0)	5966-29-0	4446685	HMDB11760		5283572	Pos Late
100009049	209	52937	166052	Xenobiotics	Benzoate Metabolism	4525	NAMED		OC1C(O)C(O)C(OC2=CC=C(CC)C=C2)OC1C(O)=O	4-ethylphenol glucuronide	4-ethylphenol glucuronide						Neg
100009052	402	52633	165386	Lipid	Diacylglycerol	2907	NAMED	SVXWJFFKLMLOHO-YAIZGCQRBM	OC[C@]([H])(OC(CCCCCCC/C=C\C/C=C\CCCCC)=O)COC(CCCCCCCCCCCCCCC)=O	palmitoyl-linoleoyl-glycerol (16:0/18:2) [1]*	palmitoyl-linoleoyl-glycerol (16:0/18:2) [1]*		7822645	HMDB0007103		9543695	Pos Late
100009055	402	52634	165387	Lipid	Diacylglycerol	2908	NAMED		CCCCCCCCCCCCCCCC(OCC(O)COC(CCCCCCC/C=C\C/C=C\CCCCC)=O)=O	palmitoyl-linoleoyl-glycerol (16:0/18:2) [2]*	palmitoyl-linoleoyl-glycerol (16:0/18:2) [2]*			HMDB0007103		131801744	Pos Late
100009069	402	52677	165443	Lipid	Plasmalogen	2802	NAMED		[H][C@](OC(CCCCCCC/C=C\C/C=C\CCCCC)=O)(COP(OCCN)(O)=O)CO/C=C\CCCCCCCCCCCCCC	1-(1-enyl-palmitoyl)-2-linoleoyl-GPE (P-16:0/18:2)*	1-(1-enyl-palmitoyl)-2-linoleoyl-GPE (P-16:0/18:2)*		24769229	HMDB0011343		52925127	Pos Late
100009075	402	52683	165450	Lipid	Phosphatidylcholine (PC)	2310	NAMED		O=C(CCCCCCC/C=C\CCCCCC)OC[C@]([H])(COP(OCC[N+](C)(C)C)([O-])=O)OC(CCCCCCC/C=C\C/C=C\CCCCC)=O	1-palmitoleoyl-2-linoleoyl-GPC (16:1/18:2)*	1-palmitoleoyl-2-linoleoyl-GPC (16:1/18:2)*		24766675	HMDB0008006		24778768	Pos Late
100009078	402	52687	165457	Lipid	Phosphatidylethanolamine (PE)	2445	NAMED		O=C(CCCCCCC/C=C\CCCCCCCC)OC[C@]([H])(COP(OCCN)(O)=O)OC(CCCCCCC/C=C\C/C=C\CCCCC)=O	1-oleoyl-2-linoleoyl-GPE (18:1/18:2)*	1-oleoyl-2-linoleoyl-GPE (18:1/18:2)*		7825703	HMDB0005349		9546753	Pos Late
100009082	402	52690	180896	Lipid	Lysophospholipid	2588	NAMED		O=C(CCCCCCC/C=C\C/C=C\CCCCC)OC[C@]([H])(COP(O)(O)=O)O	1-linoleoyl-GPA (18:2)*	1-linoleoyl-GPA (18:2)*		24766514	HMDB0007856			Pos Late
100009130	402	52697	165470	Lipid	Phosphatidylcholine (PC)	2359	NAMED		O=C(CCCCCCC/C=C\CCCCCCCC)OC[C@]([H])(COP(OCC[N+](C)(C)C)([O-])=O)OC(CC/C=C\C/C=C\C/C=C\C/C=C\C/C=C\C/C=C\CC)=O	1-oleoyl-2-docosahexaenoyl-GPC (18:1/22:6)*	1-oleoyl-2-docosahexaenoyl-GPC (18:1/22:6)*		24766785	HMDB0008123		24778955	Pos Late
100009131	402	52710	165488	Lipid	Phosphatidylcholine (PC)	2366	NAMED		O=C(CCCCCCC/C=C\C/C=C\CCCCC)OC[C@]([H])(COP(OCC[N+](C)(C)C)([O-])=O)OC(CCC/C=C\C/C=C\C/C=C\C/C=C\CCCCC)=O	1-linoleoyl-2-arachidonoyl-GPC (18:2/20:4n6)*	1-linoleoyl-2-arachidonoyl-GPC (18:2/20:4n6)*		24766809	HMDB0008147	C05208	24778979	Pos Late
100009139	402	53195	166625	Lipid	Phosphatidylcholine (PC)	2267	NAMED		O=C(CCCCCCCCCCCCC)OC[C@]([H])(COP(OCC[N+](C)(C)C)([O-])=O)OC(CCC/C=C\C/C=C\C/C=C\C/C=C\CCCCC)=O	1-myristoyl-2-arachidonoyl-GPC (14:0/20:4)*	1-myristoyl-2-arachidonoyl-GPC (14:0/20:4)*		24766559	HMDB0007883		24778634	Pos Late
100009154	402	54812	183735	Lipid	Phosphatidylcholine (PC)	2290	NAMED		O=C(CCCCCCCCCCCCCCC)OC[C@]([H])(COP(OCC[N+](C)(C)C)([O-])=O)OC(CCCC/C=C\C/C=C\C/C=C\CCCCC)=O	1-palmitoyl-2-gamma-linolenoyl-GPC (16:0/18:3n6)*	1-palmitoyl-2-gamma-linolenoyl-GPC (16:0/18:3n6)*		24766645	HMDB0007974		24778699	Pos Late
100009162	402	52716	165495	Lipid	Plasmalogen	2803	NAMED		[H][C@](OC(CCCCCCCCCCCCCCC)=O)(COP(OCC[N+](C)(C)C)([O-])=O)CO/C=C\CCCCCCCCCCCCCC	1-(1-enyl-palmitoyl)-2-palmitoyl-GPC (P-16:0/16:0)*	1-(1-enyl-palmitoyl)-2-palmitoyl-GPC (P-16:0/16:0)*		9322076	HMDB0011206		11146967	Pos Late
100009204	402	57341	210842	Lipid	Phosphatidylethanolamine (PE)	2405	NAMED		O=C(CCCCCCCCCCCCCCC)OC[C@]([H])(COP(OCCN)(O)=O)OC(CCCCCCCCCCCCCCC)=O	1,2-dipalmitoyl-GPE (16:0/16:0)*	1,2-dipalmitoyl-GPE (16:0/16:0)*		393103	HMDB0008923		445468	Pos Late
100009217	402	53174	166599	Lipid	Phosphatidylethanolamine (PE)	2453	NAMED		O=C(CCCCCCC/C=C\C/C=C\CCCCC)OC[C@]([H])(COP(OCCN)(O)=O)OC(CCCCCCC/C=C\C/C=C\CCCCC)=O	1,2-dilinoleoyl-GPE (18:2/18:2)*	1,2-dilinoleoyl-GPE (18:2/18:2)*		7825762	HMDB0009093		9546812	Pos Late
100009219	402	55041	210837	Lipid	Phosphatidylethanolamine (PE)	2448	NAMED		O=C(CCCCCCC/C=C\CCCCCCCC)OC[C@]([H])(COP(OCCN)(O)=O)OC(CCC/C=C\C/C=C\C/C=C\C/C=C\CCCCC)=O	1-oleoyl-2-arachidonoyl-GPE (18:1/20:4)*	1-oleoyl-2-arachidonoyl-GPE (18:1/20:4)*		24768534	HMDB0009069		348281223	Pos Late
100009220	402	53209	166647	Lipid	Phosphatidylethanolamine (PE)	2452	NAMED		O=C(CCCCCCC/C=C\CCCCCCCC)OC[C@]([H])(COP(OCCN)(O)=O)OC(CC/C=C\C/C=C\C/C=C\C/C=C\C/C=C\C/C=C\CC)=O	1-oleoyl-2-docosahexaenoyl-GPE (18:1/22:6)*	1-oleoyl-2-docosahexaenoyl-GPE (18:1/22:6)*		24768542	HMDB0009078		52922113	Pos Late
100009222	402	53189	166619	Lipid	Phosphatidylethanolamine (PE)	2455	NAMED		O=C(CCCCCCC/C=C\C/C=C\CCCCC)OC[C@]([H])(COP(OCCN)(O)=O)OC(CCC/C=C\C/C=C\C/C=C\C/C=C\CCCCC)=O	1-linoleoyl-2-arachidonoyl-GPE (18:2/20:4)*	1-linoleoyl-2-arachidonoyl-GPE (18:2/20:4)*		24768565	HMDB0009102		348279332	Pos Late
100009225	402	52748	165539	Lipid	Plasmalogen	2811	NAMED		[H][C@](OC(CCCCCCC/C=C\C/C=C\CCCCC)=O)(COP(OCCN)(O)=O)CO/C=C\CCCCCCCCCCCCCCCC	1-(1-enyl-stearoyl)-2-linoleoyl-GPE (P-18:0/18:2)*	1-(1-enyl-stearoyl)-2-linoleoyl-GPE (P-18:0/18:2)*		24769261	HMDB0011376			Pos Late
100009227	209	54885	207774	Lipid	Lysophospholipid	2716	NAMED		[H][C@@](CO)(O)COP(OC[C@]([H])(O)COC(CCCCCCC/C=C\C/C=C\CCCCC)=O)(O)=O	1-linoleoyl-GPG (18:2)*	1-linoleoyl-GPG (18:2)*			HMDB0240600			Neg
100009231	400	54914	208424	Peptide	Gamma-glutamyl Amino Acid	648	NAMED		OC([C@H](CO)NC(CC[C@H](N)C(O)=O)=O)=O	gamma-glutamylserine	gamma-glutamylserine	5875-35-4	18691889	HMDB0029158		22844748	Pos Early
100009232	400	53231	179281	Xenobiotics	Chemical	6240	NAMED	DZLNHFMRPBPULJ-VKHMYHEABX	O=C(O)[C@]1(NCSC1)[H]	thioproline	thioproline	34592-47-4	84120	HMDB0062164		93176	Pos Early
100009233	402	52944	166270	Lipid	Fatty Acid Metabolism (Acyl Choline)	1944	NAMED		C[N+](C)(C)CCOC(CCCCCCCCCCCCCC[CH2-])=O	palmitoylcholine	palmitoylcholine		133731	HMDB0240592		151731	Pos Late
100009239	305	54724	207379	Energy	TCA Cycle	1445	NAMED	UKZDIMBDWHZXOK-UHFFFAOYAE	OC(C(C1)C(C(O)=O)OC1=O)=O	isocitric lactone	isocitric lactone	4702-32-3	88729			98259	Polar
100009271	400	52984	166220	Lipid	Fatty Acid Metabolism (Acyl Carnitine, Hydroxy)	1921	NAMED		CC(O)CC(OC(C[N+](C)(C)C)CC([O-])=O)=O	(S)-3-hydroxybutyrylcarnitine	(S)-3-hydroxybutyrylcarnitine			HMDB0013127		71464477	Pos Early
100009272	402	53013	166346	Lipid	Hexosylceramides (HCER)	3058	NAMED		[H][C@](O)([C@@](NC(CCCCCCCCCCCCCCC)=O)(CO[C@@H]1O[C@H](CO)[C@@H](O)[C@H](O)[C@H]1O)[H])/C=C/CCCCCCCCCCCCC	glycosyl-N-palmitoyl-sphingosine (d18:1/16:0)	glycosyl-N-palmitoyl-sphingosine (d18:1/16:0)						Pos Late
100009278	209	53034	166162	Lipid	Docosanoid	2067	NAMED		OC(CC/C=C\C/C=C\C/C=C\C=C\C(C/C=C\C/C=C\CC)O)=O	14-HDoHE/17-HDoHE	14-HDoHE/17-HDoHE			HMDB0060044,HMDB0010213		6439179,11566378	Neg
100009326	209	53243	179153	Amino Acid	Tyrosine Metabolism	237	NAMED		O[C@H]([C@@H](O)[C@@H]1O)[C@@H](O[C@@H]1C(O)=O)OC(C=CC=C2)=C2O	catechol glucuronide	catechol glucuronide			HMDB0240490		75124209	Neg
100009329	305	63590	222872	Cofactors and Vitamins	Ascorbate and Aldarate Metabolism	4349	NAMED	SKKZOYBAANIUOV-ZAFYKAAXBH	O[C@@H](CO)[C@@](C1=O)([H])OC(O)=C1OS(O)(=O)=O	ascorbic acid 2-sulfate	ascorbic acid 2-sulfate		77998	HMDB0060649		54676864	Polar
100009331	402	53260	179345	Lipid	Fatty Acid Metabolism (Acyl Choline)	1945	NAMED		O=C(CCCCCCC/[C-]=C/CCCCCCCC)OCC[N+](C)(C)C	oleoylcholine	oleoylcholine			HMDB0240596		59040790	Pos Late
100009332	402	53261	179347	Lipid	Fatty Acid Metabolism (Acyl Choline)	1953	NAMED		O=C(CCC/[C-]=C/C/C=C/C/C=C/C/C=C/CCCCC)OCC[N+](C)(C)C	arachidonoylcholine	arachidonoylcholine			HMDB0240583		122198216	Pos Late
100009333	402	53263	179351	Lipid	Fatty Acid Metabolism (Acyl Choline)	1952	NAMED		O=C(CC/C=[C-]/C/C=C/C/C=C/C/C=C/C/C=C/C/C=C/CC)OCC[N+](C)(C)C	docosahexaenoylcholine	docosahexaenoylcholine			HMDB0240647			Pos Late
100009337	305	53254	179431	Xenobiotics	Food Component/Plant	5204	NAMED	SNVAIAITQIIEMQ-DUXPYHPUBQ	OS(OC1=CC=C(C=C1O)/C=C/C(O)=O)(=O)=O	caffeic acid sulfate	caffeic acid sulfate		30777608	HMDB0041708		21668705	Polar
100009343	402	53176	166602	Lipid	Phosphatidylcholine (PC)	2361	NAMED		O=C(CCCCCCC/C=C\C/C=C\CCCCC)OC[C@]([H])(COP(OCC[N+](C)(C)C)([O-])=O)OC(CCCCCCC/C=C\C/C=C\C/C=C\CC)=O	1-linoleoyl-2-linolenoyl-GPC (18:2/18:3)*	1-linoleoyl-2-linolenoyl-GPC (18:2/18:3)*		24766802	HMDB0008141		52922731	Pos Late
100009345	402	53180	166609	Lipid	Phosphatidylcholine (PC)	2311	NAMED		O=C(CCCCCCC/C=C\CCCCCC)OC[C@]([H])(COP(OCC[N+](C)(C)C)([O-])=O)OC(CCCCCCC/C=C\C/C=C\C/C=C\CC)=O	1-palmitoleoyl-2-linolenoyl-GPC (16:1/18:3)*	1-palmitoleoyl-2-linolenoyl-GPC (16:1/18:3)*		24766677	HMDB0008008		52922452	Pos Late
100009393	209	57651	212701	Lipid	Long Chain Polyunsaturated Fatty Acid (n3 and n6)	1552	NAMED	KBGYPXOSNDMZRV-PDBXOOCHBB	CC/C=C\C/C=C\C/C=C\CCCCCC(O)=O	hexadecatrienoate (16:3n3)	hexadecatrienoate (16:3n3)	7561-64-0	4471853			91820460	Neg
100009394	209	57652	212703	Lipid	Long Chain Polyunsaturated Fatty Acid (n3 and n6)	1567	NAMED	WPJGPAAPSBVXNU-HZJYTTRNBL	CCCCC/C=C\C/C=C\CCCCCC(O)=O	hexadecadienoate (16:2n6)	hexadecadienoate (16:2n6)	28290-73-5	13628094	HMDB0000477		13932172	Neg
100009403	209	53220	178788	Lipid	Monoacylglycerol	2864	NAMED	DFRRSBYSSXKROX-GABUGCEHBQ	OC[C@@](O)([H])COC(CCC/C=C\C/C=C\C/C=C\C/C=C\C/C=C\CC)=O	1-eicosapentaenoylglycerol (20:5)*	1-eicosapentaenoylglycerol (20:5)*		24765798	HMDB11580		53480988	Neg
100009406	402	53223	178791	Lipid	Fatty Acid Metabolism (Acyl Carnitine, Monounsaturated)	1886	NAMED	JFAGPSOZZSTLRF-KHPPLWFEBO	O=C(OC(CC([O-])=O)C[N+](C)(C)C)CCCCCCC/C=C\CCCCCC	palmitoleoylcarnitine (C16:1)*	palmitoleoylcarnitine (C16:1)*		28639183	HMDB0013207		71464547	Pos Late
100009407	400	53224	178792	Lipid	Fatty Acid Metabolism (Acyl Carnitine, Dicarboxylate)	1915	NAMED		[O-]C(CC(C[N+](C)(C)C)OC(CCCCCC(O)=O)=O)=O	pimeloylcarnitine/3-methyladipoylcarnitine (C7-DC)	pimeloylcarnitine/3-methyladipoylcarnitine (C7-DC)						Pos Early
100010834	305	54676	180875	Lipid	Fatty Acid, Dicarboxylate	1663	NAMED		OC(CC(CC(O)=O)C)=O	3-methylglutarate/2-methylglutarate	3-methylglutarate/2-methylglutarate			HMDB0000422,HMDB0000752		12284,12046	Polar
100010861	209	55012	208344	Lipid	Fatty Acid Metabolism (Acyl Glycine)	1816	NAMED		O=C(NCC(O)=O)CC1C(CCC)C1	trans-3,4-methyleneheptanoylglycine	trans-3,4-methyleneheptanoylglycine					129822188	Neg
100010863	209	54917	208304	Amino Acid	Tryptophan Metabolism	306	NAMED		O=C(NCC(O)=O)CCC1=CNC2=C1C=CC=C2	indolepropionylglycine	indolepropionylglycine		5990843			129691959	Neg
100010866	209	54920	208310	Lipid	Fatty Acid, Monohydroxy	1971	NAMED	JBSOOFITVPOOSY-KTKRTIGZBI	OC(C(O)=O)CCCCCC/C=C\CCCCCCCC	2-hydroxyoleate	2-hydroxyoleate	56472-29-8	7972070			9796304	Neg
100010869	305	57547	211434	Amino Acid	Leucine, Isoleucine and Valine Metabolism	429	NAMED	AOWPAWLEXIYETE-UHFFFAOYAH	OC(C)(C(O)=O)C(C)O	2,3-dihydroxy-2-methylbutyrate	2,3-dihydroxy-2-methylbutyrate	14868-24-7	266858	HMDB0029576		301941	Polar
100010895	400	57554	211532	Nucleotide	Pyrimidine Metabolism, Cytidine containing	4265	NAMED	RFCQJGFZUQFYRF-ZOQUXTDFBZ	O=C1N(C=CC(N)=N1)[C@@H]([C@H](OC)[C@@H]2O)O[C@@H]2CO	2'-O-methylcytidine	2'-O-methylcytidine	2140-72-9	133067			150971	Pos Early
100010896	209	57655	212709	Nucleotide	Pyrimidine Metabolism, Uracil containing	4224	NAMED	SXUXMRMBWZCMEN-ZOQUXTDFBL	CO[C@@H]1[C@@H]([C@H](O[C@H]1N2C=CC(NC2=O)=O)CO)O	2'-O-methyluridine	2'-O-methyluridine	2140-76-3	92343	HMDB0240328		102212	Neg
100010901	400	55015	208464	Peptide	Gamma-glutamyl Amino Acid	640	NAMED	LNLLNTMHVMIMOG-YUMQZZPRBS	O=C(N[C@@H](CCCCN)C(O)=O)CC[C@H](N)C(O)=O	gamma-glutamyl-alpha-lysine	gamma-glutamyl-alpha-lysine		58747			65254	Pos Early
100010919	402	54946	208031	Lipid	Diacylglycerol	2925	NAMED		OCC(OC(CCCCCCC/C=C\CCCCCCCC)=O)COC(CCCCCCC/C=C\CCCCCCCC)=O	oleoyl-oleoyl-glycerol (18:1/18:1) [2]*	oleoyl-oleoyl-glycerol (18:1/18:1) [2]*			HMDB0007218		9543716	Pos Late
100010922	402	54955	208040	Lipid	Diacylglycerol	2942	NAMED		OC[C@](OC(CCC/C=C\C/C=C\C/C=C\C/C=C\CCCCC)=O)(COC(CCCCCCC/C=C\C/C=C\CCCCC)=O)[H]	linoleoyl-arachidonoyl-glycerol (18:2/20:4) [1]*	linoleoyl-arachidonoyl-glycerol (18:2/20:4) [1]*			HMDB0007257		9543796	Pos Late
100010923	402	54956	208041	Lipid	Diacylglycerol	2943	NAMED		OC[C@](COC(CCCCCCC/C=C\C/C=C\CCCCC)=O)([H])OC(CCC/C=C\C/C=C\C/C=C\C/C=C\CCCCC)=O	linoleoyl-arachidonoyl-glycerol (18:2/20:4) [2]*	linoleoyl-arachidonoyl-glycerol (18:2/20:4) [2]*			HMDB0007257		9543796	Pos Late
100010926	402	54963	208048	Lipid	Diacylglycerol	2934	NAMED		OC[C@](OC(CCCC/C=C/C/C=C\C/C=C\CCCCC)=O)(COC(CCCCCCC/C=C\C/C=C\CCCCC)=O)[H]	linoleoyl-linolenoyl-glycerol (18:2/18:3) [1]*	linoleoyl-linolenoyl-glycerol (18:2/18:3) [1]*			HMDB0007249		14275409	Pos Late
100010927	402	54964	208049	Lipid	Diacylglycerol	2935	NAMED		OC[C@](COC(CCCCCCC/C=C\C/C=C\CCCCC)=O)([H])OC(CCCC/C=C/C/C=C\C/C=C\CCCCC)=O	linoleoyl-linolenoyl-glycerol (18:2/18:3) [2]*	linoleoyl-linolenoyl-glycerol (18:2/18:3) [2]*			HMDB0007250		9543737	Pos Late
100010928	402	54949	208034	Lipid	Diacylglycerol	2946	NAMED		CCCCC/C=C/C/C=C/CCCCCCCC(OCC(OC(CC/C=C/C/C=C/C/C=C/C/C=C/C/C=C/C/C=C/CC)=O)CO)=O	linoleoyl-docosahexaenoyl-glycerol (18:2/22:6) [1]*	linoleoyl-docosahexaenoyl-glycerol (18:2/22:6) [1]*			HMDB0007266		9543899	Pos Late
100010929	402	54950	208035	Lipid	Diacylglycerol	2947	NAMED		CCCCC/C=C/C/C=C/CCCCCCCC(OCC(CO)OC(CC/C=C/C/C=C/C/C=C/C/C=C/C/C=C/C/C=C/CC)=O)=O	linoleoyl-docosahexaenoyl-glycerol (18:2/22:6) [2]*	linoleoyl-docosahexaenoyl-glycerol (18:2/22:6) [2]*			HMDB0007266		9543899	Pos Late
100010930	402	54967	208052	Lipid	Diacylglycerol	2912	NAMED		CCCCCC/C=C/CCCCCCCC(OCC(OC(CCCCCCC/C=C/C/C=C/CCCCC)=O)CO)=O	palmitoleoyl-linoleoyl-glycerol (16:1/18:2) [1]*	palmitoleoyl-linoleoyl-glycerol (16:1/18:2) [1]*			HMDB0007132		9543699	Pos Late
100010937	402	54961	208046	Lipid	Diacylglycerol	2941	NAMED		CCCCCCCC/C=C/CCCCCCCC(OCC(OC(CCC/C=C/C/C=C/C/C=C/C/C=C/CCCCC)=O)CO)=O	oleoyl-arachidonoyl-glycerol (18:1/20:4) [2]*	oleoyl-arachidonoyl-glycerol (18:1/20:4) [2]*			HMDB0007228		9543786	Pos Late
100010940	402	54966	208051	Lipid	Diacylglycerol	2890	NAMED		CCCCCC/C=C/CCCCCCCC(OCC(OC(CCCCCCC/C=C/C/C=C/CCCCC)=O)CO)=O	diacylglycerol (16:1/18:2 [2], 16:0/18:3 [1])*	diacylglycerol (16:1/18:2 [2], 16:0/18:3 [1])*						Pos Late
100010941	402	54968	208053	Lipid	Diacylglycerol	2932	NAMED		CCCCC/C=C/C/C=C/CCCCCCCC(OCC(OC(CCCCCCC/C=C/C/C=C/CCCCC)=O)CO)=O	linoleoyl-linoleoyl-glycerol (18:2/18:2) [1]*	linoleoyl-linoleoyl-glycerol (18:2/18:2) [1]*			HMDB0007248		9543729	Pos Late
100010942	402	54969	208054	Lipid	Diacylglycerol	2933	NAMED		CCCCC/C=C/C/C=C/CCCCCCCC(OCC(OC(CCCCCCC/C=C/C/C=C/CCCCC)=O)CO)=O	linoleoyl-linoleoyl-glycerol (18:2/18:2) [2]*	linoleoyl-linoleoyl-glycerol (18:2/18:2) [2]*			HMDB0007248		9543729	Pos Late
100010951	402	54994	208087	Lipid	Phosphatidylinositol (PI)	2562	NAMED		CCCCCCCC/C=C/CCCCCCCC(OCC(OC(CCC/C=C/C/C=C/C/C=C/C/C=C/CCCCC)=O)COP(O)(OC1C(O)C(O)C(O)C(O)C1O)=O)=O	1-oleoyl-2-arachidonoyl-GPI (18:1/20:4)*	1-oleoyl-2-arachidonoyl-GPI (18:1/20:4)*						Pos Late
100010955	305	57564	211466	Xenobiotics	Chemical	6191	NAMED	YFSUTJLHUFNCNZ-UHFFFAOYAS	O=S(C(F)(F)C(F)(F)C(F)(F)C(F)(F)C(F)(F)C(F)(F)C(F)(F)C(F)(F)F)(O)=O	perfluorooctanesulfonate (PFOS)	perfluorooctanesulfonate (PFOS)	1763-23-1	67068	HMDB0059586	C18142	74483	Polar
100015624	402	57372	210899	Lipid	Ceramides	3034	NAMED		[H][C@](NC(CCCCCCCCCCCCCCCCCCCCC)=O)(CO)[C@@](O)([H])/C=C/CCCCCCCC/C=C\CCC	N-behenoyl-sphingadienine (d18:2/22:0)*	N-behenoyl-sphingadienine (d18:2/22:0)*						Pos Late
100015643	402	57426	211079	Lipid	Sphingolipid Synthesis	3003	NAMED	KWDXKYNWAKMLKK-YQMRQDNGBF	OC(/C=C/CCCCCCCC/C=C\CCC)C(CO)N([H])[H]	sphingadienine	sphingadienine	25696-03-1	4952479			6449795	Pos Late
100015666	400	57404	211020	Lipid	Phospholipid Metabolism	2242	NAMED	ZWZWYGMENQVNFU-AKGZTFGVBY	OC([C@@H](N)COP(OCC(CO)O)(O)=O)=O	glycerophosphoserine*	glycerophosphoserine*		2339060			3081457	Pos Early
100015727	402	57437	211091	Lipid	Ceramides	3052	NAMED		OC(/C=C/CCCCCCCCCCC)C(CO)NC(CCCCCCCCCCCCC/C=C\CCCCCCCC)=O	ceramide (d16:1/24:1, d18:1/22:1)*	ceramide (d16:1/24:1, d18:1/22:1)*						Pos Late
100015744	402	57443	211097	Lipid	Ceramides	3053	NAMED		CCCCCCCCCCCCC/C=C/C(O)C(NC(CCC/C=C/CC/C=C/CCCCCCCCCCCCCC)=O)CO	ceramide (d18:2/24:1, d18:1/24:2)*	ceramide (d18:2/24:1, d18:1/24:2)*			HMDB0240679,HMDB0240680			Pos Late
100015745	402	57453	211107	Lipid	Hexosylceramides (HCER)	3083	NAMED		OC(/C=C/CCCCCCCC/C=C\CCC)C(COC1C(O)C(O)C(O)C(CO)O1)NC(CCCCCCCCCCCCC/C=C\CCCCCCCC)=O	glycosyl ceramide (d18:2/24:1, d18:1/24:2)*	glycosyl ceramide (d18:2/24:1, d18:1/24:2)*						Pos Late
100015751	402	57448	211102	Lipid	Hexosylceramides (HCER)	3082	NAMED		CCCCCCCCCCCCC/C=C/C(O)C(NC(CCCCCCCCC/C=C/CCCCCCCCCCC)=O)COC1OC(CO)C(O)C(O)C1O	glycosyl ceramide (d18:1/23:1, d17:1/24:1)*	glycosyl ceramide (d18:1/23:1, d17:1/24:1)*						Pos Late
100015755	402	57440	211094	Lipid	Ceramides	3051	NAMED		OC(/C=C/CCCCCCCCCCCCC)C(CO)NC(CCCCCCCCCCCCCCCCCCC)=O	ceramide (d18:1/20:0, d16:1/22:0, d20:1/18:0)*	ceramide (d18:1/20:0, d16:1/22:0, d20:1/18:0)*			HMDB0240684,HMDB0240682,HMDB0004951			Pos Late
100015759	402	57464	211120	Lipid	Fatty Acid Metabolism (Acyl Choline)	1951	NAMED		C[N+](C)(C)C[CH-]OC(CCCCCCCCCCCCCCCCC)=O	stearoylcholine*	stearoylcholine*			HMDB0240648		90111	Pos Late
100015760	402	57463	211119	Lipid	Fatty Acid Metabolism (Acyl Choline)	1949	NAMED		C[N+](C)(C)C[CH-]OC(CCCCCCC/C=C/C/C=C/CCCCC)=O	linoleoylcholine*	linoleoylcholine*			HMDB0013213		53481656	Pos Late
100015785	209	57810	213739	Lipid	Long Chain Polyunsaturated Fatty Acid (n3 and n6)	1566	NAMED	YHGJECVSSKXFCJ-KUBAVDMBBQ	OC(CCCC/C=C\C/C=C\C/C=C\C/C=C\C/C=C\C/C=C\CC)=O	nisinate (24:6n3)	nisinate (24:6n3)	68378-49-4	9967286	HMDB0013025		11792612	Neg
100015787	402	57475	211138	Lipid	Sphingomyelins	3121	NAMED		CCCCCCCCCCCCCCCCCCC(N[C@H]([C@H](O)/C=C/CCCCCCCCCCCCC)COP([O-])(OCC[N+](C)(C)C)=O)=O	sphingomyelin (d18:1/19:0, d19:1/18:0)*	sphingomyelin (d18:1/19:0, d19:1/18:0)*						Pos Late
100015788	402	57474	211137	Lipid	Sphingomyelins	3110	NAMED		[H][C@](NC(CCCCCCC/C=C\CCCCCCCC)=O)(COP(OCC[N+](C)(C)C)([O-])=O)[C@@](O)([H])/C=C/CCCCCCCC/C=C\CCC	sphingomyelin (d18:2/18:1)*	sphingomyelin (d18:2/18:1)*			HMDB0001348		52931155	Pos Late
100015789	402	57479	211142	Lipid	Sphingomyelins	3112	NAMED		CCC/C=C/CCCCCCCC/C=C/[C@@H](O)[C@@H](NC(CCCCCCCCCCCCCCCC/C=C/C/C=C/CC)=O)COP([O-])(OCC[N+](C)(C)C)=O	sphingomyelin (d18:2/24:2)*	sphingomyelin (d18:2/24:2)*			HMDB0240644			Pos Late
100015790	402	57480	211143	Lipid	Sphingomyelins	3126	NAMED		CCC/C=C/CCCCCCCC/C=C/[C@@H](O)[C@@H](NC(CCCCCCCCCCCCCCCCCCCC)=O)COP([O-])(OCC[N+](C)(C)C)=O	sphingomyelin (d18:2/21:0, d16:2/23:0)*	sphingomyelin (d18:2/21:0, d16:2/23:0)*			HMDB0240676			Pos Late
100015791	402	57482	211145	Lipid	Sphingomyelins	3111	NAMED		CCC/C=C/CCCCCCCC/C=C/[C@@H](O)[C@@H](NC(CCCCCCCCCCCCCCCCC/C=C/CCC)=O)COP([O-])(OCC[N+](C)(C)C)=O	sphingomyelin (d18:2/23:1)*	sphingomyelin (d18:2/23:1)*			HMDB0240668			Pos Late
100015792	402	57478	211141	Lipid	Sphingomyelins	3132	NAMED	JONXXLXMISNQNG-BXMSAMRLBO	[H][C@](NC(CCCCCCCCCCCCCCCCCCCCCCCC)=O)(COP(OCC[N+](C)(C)C)([O-])=O)[C@@](O)([H])/C=C/CCCCCCCCCCCCC	sphingomyelin (d18:1/25:0, d19:0/24:1, d20:1/23:0, d19:1/24:0)*	sphingomyelin (d18:1/25:0, d19:0/24:1, d20:1/23:0, d19:1/24:0)*		24846885	HMDB0240675,HMDB0240674,HMDB0240673,HMDB0240671			Pos Late
100015797	209	57658	212715	Lipid	Long Chain Polyunsaturated Fatty Acid (n3 and n6)	1562	NAMED	OQOCQFSPEWCSDO-JLNKQSITBZ	OC(CCCC/C=C\C/C=C\C/C=C\C/C=C\C/C=C\CC)=O	heneicosapentaenoate (21:5n3)	heneicosapentaenoate (21:5n3)	24257-10-1	10171040			11998573	Neg
100015831	402	57511	211212	Lipid	Fatty Acid Metabolism (Acyl Carnitine, Polyunsaturated)	1893	NAMED		O=C(OC(C[N+](C)(C)C)CC([O-])=O)CCCCCCC/C=C\C/C=C\C/C=C\CC	linolenoylcarnitine (C18:3)*	linolenoylcarnitine (C18:3)*						Pos Late
100015832	402	57514	211215	Lipid	Fatty Acid Metabolism (Acyl Carnitine, Long Chain Saturated)	1869	NAMED	IUMXSSOVGPXXJL-UHFFFAOYAY	O=C(OC(C[N+](C)(C)C)CC([O-])=O)CCCCCCCCCCCCCCCCCCCCC	behenoylcarnitine (C22)*	behenoylcarnitine (C22)*		28639204	HMDB0062468		71464577	Pos Late
100015833	402	57513	211214	Lipid	Fatty Acid Metabolism (Acyl Carnitine, Long Chain Saturated)	1868	NAMED	SVJLJQBGUITFLI-UHFFFAOYAV	O=C(OC(C[N+](C)(C)C)CC([O-])=O)CCCCCCCCCCCCCCCCCCC	arachidoylcarnitine (C20)*	arachidoylcarnitine (C20)*		28639199	HMDB0006460		53477833	Pos Late
100015834	402	57515	211216	Lipid	Fatty Acid Metabolism (Acyl Carnitine, Long Chain Saturated)	1870	NAMED		O=C(CCCCCCCCCCCCCCCCCCCCCCC)OC(C[N+](C)(C)C)CC([O-])=O	lignoceroylcarnitine (C24)*	lignoceroylcarnitine (C24)*			HMDB0240665			Pos Late
100015837	402	57518	211219	Lipid	Fatty Acid Metabolism (Acyl Carnitine, Polyunsaturated)	1895	NAMED		CCCCC/C=C\C/C=C\C/C=C\C/C=C\CCCC(OC(C[N+](C)(C)C)CC([O-])=O)=O	arachidonoylcarnitine (C20:4)	arachidonoylcarnitine (C20:4)			HMDB0006455		136212424	Pos Late
100015838	402	57519	211220	Lipid	Fatty Acid Metabolism (Acyl Carnitine, Monounsaturated)	1888	NAMED		O=C(OC(CC([O-])=O)C[N+](C)(C)C)CCCCCCCCC/C=C/CCCCCCCC	eicosenoylcarnitine (C20:1)*	eicosenoylcarnitine (C20:1)*						Pos Late
100015839	402	57520	211221	Lipid	Fatty Acid Metabolism (Acyl Carnitine, Polyunsaturated)	1894	NAMED		O=C(CCCCCCCCC/C=C\C/C=C\CCCCC)OC(C[N+](C)(C)C)CC([O-])=O	dihomo-linoleoylcarnitine (C20:2)*	dihomo-linoleoylcarnitine (C20:2)*						Pos Late
100015840	402	57521	211222	Lipid	Fatty Acid Metabolism (Acyl Carnitine, Polyunsaturated)	1896	NAMED		O=C(CCCCCC/C=C/C/C=C/C/C=C/CCCCC)OC(CC([O-])=O)C[N+](C)(C)C	dihomo-linolenoylcarnitine (C20:3n3 or 6)*	dihomo-linolenoylcarnitine (C20:3n3 or 6)*						Pos Late
100015842	402	57522	211223	Lipid	Fatty Acid Metabolism (Acyl Carnitine, Long Chain Saturated)	1864	NAMED		O=C(CCCCCCCCCCCCCC)OC(C[N+](C)(C)C)CC([O-])=O	pentadecanoylcarnitine (C15)*	pentadecanoylcarnitine (C15)*			HMDB0062517		123132011	Pos Late
100015845	402	57523	211224	Lipid	Fatty Acid Metabolism (Acyl Carnitine, Polyunsaturated)	1903	NAMED		O=C(CC/C=C\C/C=C\C/C=C\C/C=C\C/C=C\C/C=C\CC)OC(C[N+](C)(C)C)CC([O-])=O	docosahexaenoylcarnitine (C22:6)*	docosahexaenoylcarnitine (C22:6)*						Pos Late
100015846	402	57531	211232	Lipid	Fatty Acid Metabolism (Acyl Carnitine, Monounsaturated)	1890	NAMED		O=C(CCCCCCCCCCCCC/C=C\CCCCCCCC)OC(C[N+](C)(C)C)CC([O-])=O	nervonoylcarnitine (C24:1)*	nervonoylcarnitine (C24:1)*			HMDB0006509			Pos Late
100015851	402	57529	211230	Lipid	Fatty Acid Metabolism (Acyl Carnitine, Polyunsaturated)	1901	NAMED		O=C(OC(CC([O-])=O)C[N+](C)(C)C)CCCCC/C=C\C/C=C\C/C=C\C/C=C\C/C=C\CC	docosapentaenoylcarnitine (C22:5n3)*	docosapentaenoylcarnitine (C22:5n3)*					71464594	Pos Late
100015882	402	57595	212143	Lipid	Hexosylceramides (HCER)	3079	NAMED		OCC(NC(CCCCCCCCCCCCCCCCCCC)=O)C(OC1OC(CO)C(O)C(O)C1O)/C=C/CCCCCCCCCCCCC	glycosyl ceramide (d18:1/20:0, d16:1/22:0)*	glycosyl ceramide (d18:1/20:0, d16:1/22:0)*						Pos Late
100015962	400	57687	213101	Amino Acid	Lysine Metabolism	138	NAMED	CDLVFVFTRQPQFU-UHFFFAOYAF	C[N+](C)(C)CCCCC([O-])=O	N,N,N-trimethyl-5-aminovalerate	N,N,N-trimethyl-5-aminovalerate		34236878			14274897	Pos Early
100015966	402	57635	212257	Cofactors and Vitamins	Vitamin A Metabolism	4432	NAMED		CC1=C(/C=C/C(C)=C/C=C/C(C)=C/C=C/C=C(C)/C=C/C=C(C)/C=C/C2=C(C)CC(O)CC2(C)C)C(C)(C)CC(O)C1	carotene diol (1)	carotene diol (1)						Pos Late
100016038	400	57814	213597	Amino Acid	Polyamine Metabolism	550	NAMED		CC(NCCCNCCCCN)=O	(N(1) + N(8))-acetylspermidine	(N(1) + N(8))-acetylspermidine			HMDB0002189,HMDB0001276	C01029,C00612	496,123689	Pos Early
100016063	400	61779	218152	Lipid	Fatty Acid Metabolism (Acyl Carnitine, Short Chain)	1843	NAMED		CC(CCC(O[C@@H](C[N+](C)(C)C)CC([O-])=O)=O)C	isocaproylcarnitine	isocaproylcarnitine						Pos Early
100016069	402	61769	218137	Lipid	Fatty Acid Metabolism (Acyl Carnitine, Monounsaturated)	1883	NAMED		CCCCCC/C=C\CCCC(O[C@@H](C[N+](C)(C)C)CC([O-])=O)=O	5-dodecenoylcarnitine (C12:1)	5-dodecenoylcarnitine (C12:1)			HMDB13326		91825571	Pos Late
100016110	209	61785	218163	Lipid	Fatty Acid Metabolism (Acyl Glycine)	1829	NAMED	WWJXRJJBIVSSNF-NSCUHMNNBT	OC(CN([H])C(/C=C/C)=O)=O	2-butenoylglycine	2-butenoylglycine	71428-89-2	4877902			6303498	Neg
100019761	402	62881	220726	Lipid	Dihydroceramides	3012	NAMED	IVBULNXGVIHEKN-MVIDNBQJBB	CCCCCCCCCCCCCC[C@@H](O)[C@H]([C@@H](NC(CCCCCCCCCCCCCCC)=O)CO)O	N-palmitoyl-phytosphingosine (t18:0/16:0)	N-palmitoyl-phytosphingosine (t18:0/16:0)		8682389	HMDB0010697		10506988	Pos Late
100019800	402	61839	218537	Lipid	Fatty Acid Metabolism (Acyl Carnitine, Hydroxy)	1929	NAMED		CCCCCCCCCCCCCC(O)CC(OC([N+](C)(C)C)CCC([O-])=O)=O	3-hydroxypalmitoylcarnitine	3-hydroxypalmitoylcarnitine			HMDB0013336		126456228	Pos Late
100019801	402	61840	218539	Lipid	Fatty Acid Metabolism (Acyl Carnitine, Hydroxy)	1930	NAMED	YBCVTTMMURGSEY-LMLDZDDJBA	CCCCCCCC/C=C\CCCCCC(O)CC(O[C@@H](C[N+](C)(C)C)CC([O-])=O)=O	3-hydroxyoleoylcarnitine	3-hydroxyoleoylcarnitine		48061587			129637446	Pos Late
100019816	209	61789	218169	Lipid	Fatty Acid Metabolism (Acyl Glycine)	1802	NAMED	BQIHXZIDVMRVRP-UHFFFAOYAR	CC(CCC(NCC(O)=O)=O)C	isocaproylglycine	isocaproylglycine		24689758			28777652	Neg
100019884	209	61798	218189	Lipid	Fatty Acid Metabolism (Acyl Glycine)	1812	NAMED	AAPHATPOQGNLOZ-SNAWJCMRBI	CCC/C=C/C(NCC(O)=O)=O	trans-2-hexenoylglycine	trans-2-hexenoylglycine		25033670				Neg
100019892	209	61700	218003	Lipid	Fatty Acid, Monohydroxy	1974	NAMED	CPLYLXYEVLGWFJ-UHFFFAOYAX	CCCCCCCCCCCCCCCCCCC(O)C(O)=O	2-hydroxyarachidate*	2-hydroxyarachidate*		4395406			5225199	Neg
100019953	209	62781	220394	Lipid	Fatty Acid, Branched	1654	NAMED	UCDAVJCKGYOYNI-UHFFFAOYAP	OC(CCCCCCCCCCCCCCCCC(C)C)=O	18-methylnonadecanoate (i20:0)	18-methylnonadecanoate (i20:0)		3584985			4383090	Neg
100019966	209	61843	218451	Lipid	Fatty Acid, Monohydroxy	1991	NAMED		CCCCCCCC/C=C/CCCCCC(O)CC(O)=O	3-hydroxyoleate*	3-hydroxyoleate*						Neg
100019968	305	61858	218556	Carbohydrate	Pentose Metabolism	1290	NAMED		OC[C@H](O)[C@@H](O)[C@@H](O)C(O)=O	lyxonate	lyxonate			HMDB0060255			Polar
100019969	209	62869	220659	Lipid	Fatty Acid, Dicarboxylate	1698	NAMED	QCNWZROVPSVEJA-UHFFFAOYAU	OC(CCCCCCCCCCCCCCCC(O)=O)=O	heptadecanedioate (C17-DC)	heptadecanedioate (C17-DC)	2424-90-0	2340922			3083765	Neg
100019972	209	61864	218581	Lipid	Fatty Acid, Dicarboxylate	1689	NAMED		OC(CCC/C=C/CCCCCC(O)=O)=O	dodecenedioate (C12:1-DC)*	dodecenedioate (C12:1-DC)*			HMDB0000933		5283028	Neg
100019975	209	61862	218579	Lipid	Fatty Acid, Dicarboxylate	1697	NAMED		O=C(O)CCCCCCCCCCCC/C=C/C(O)=O	hexadecenedioate (C16:1-DC)*	hexadecenedioate (C16:1-DC)*						Neg
100019978	209	61861	218578	Lipid	Fatty Acid, Dicarboxylate	1700	NAMED		O=C(O)CCCCCCCCCCCCCC/C=C/C(O)=O	octadecenedioate (C18:1-DC)	octadecenedioate (C18:1-DC)					9543674	Neg
100019981	305	61866	218583	Lipid	Fatty Acid, Dicarboxylate	1675	NAMED		OC(CCC/C=C/C(O)=O)=O	heptenedioate (C7:1-DC)*	heptenedioate (C7:1-DC)*						Polar
100019982	209	61860	218580	Lipid	Fatty Acid, Dicarboxylate	1701	NAMED		O=C(O)CCCCCCCCCCCC/C=C/C=C/C(O)=O	octadecadienedioate (C18:2-DC)*	octadecadienedioate (C18:2-DC)*						Neg
100019998	209	61969	218732	Partially Characterized Molecules	Partially Characterized Molecules	6392	NAMED			glucuronide of C14H22O4 (1)*	glucuronide of C14H22O4 (1)*						Neg
100020004	209	61871	218621	Lipid	Fatty Acid, Dicarboxylate	1708	NAMED		OC(C1=C(CCC(O)=O)OC(CCCCC)=C1C)=O	3-carboxy-4-methyl-5-pentyl-2-furanpropionate (3-CMPFP)**	3-carboxy-4-methyl-5-pentyl-2-furanpropionate (3-CMPFP)**		168762	HMDB0061643		194501	Neg
100020096	209	61970	218733	Partially Characterized Molecules	Partially Characterized Molecules	6393	NAMED			glucuronide of C14H22O4 (2)*	glucuronide of C14H22O4 (2)*						Neg
100020204	209	62059	218862	Lipid	Fatty Acid, Amino	1757	NAMED		OC(C(CCCCCC)N([H])C(C)=O)=O	N-acetyl-2-aminooctanoate*	N-acetyl-2-aminooctanoate*		86248	HMDB0059745		95555	Neg
100020205	400	62060	218876	Amino Acid	Alanine and Aspartate Metabolism	43	NAMED	ZBYVTTSIVDYQSO-REOHCLBHBO	O=C(O)[C@@H](N)CC(NO)=O	hydroxyasparagine**	hydroxyasparagine**		88149	HMDB32332	C20631	15991574	Pos Early
100020206	209	62070	218879	Xenobiotics	Food Component/Plant	4873	NAMED	MMIBOZXVZLENRZ-ZFORQUDYBH	O=C1c2c(OC=C1c3ccc(O)cc3)cc(O[C@@H]4O[C@@H]([C@H]([C@@H]([C@H]4O)O)O)C(O)=O)cc2	daidzein 7-O-glucuronide	daidzein 7-O-glucuronide		9491321	HMDB41718		11316354	Neg
100020207	209	62061	218865	Xenobiotics	Food Component/Plant	4875	NAMED		O=C1C(C(O)=C2)=C(C=C2OS(=O)(O)=O)OC=C1C(C=C3)=CC=C3O	genistein sulfate*	genistein sulfate*						Neg
100020211	400	62064	218870	Lipid	Fatty Acid Metabolism (Acyl Glycine)	1832	NAMED		O=C(CC(O)C)NCC(O)=O	3-hydroxybutyroylglycine**	3-hydroxybutyroylglycine**						Pos Early
100020214	209	62066	218872	Lipid	Primary Bile Acid Metabolism	3470	NAMED		CC(C1CCC2C3[C@H]([C@H]([C@@]4(C[C@@H](CC[C@@]4(C3CC[C@]12C)C)O)[H])O)O)CCC(NCC(O)=O)=O	glyco-beta-muricholate**	glyco-beta-muricholate**						Neg
100020216	209	62063	218867	Xenobiotics	Food Component/Plant	4692	NAMED		O=C1C(C(O)=C2)=C(C=C2OC3OC(C(O)=O)C(O)C(O)C3O)OC=C1C(C=C4)=CC=C4O	genistein glucuronide*	genistein glucuronide*						Neg
100020217	400	62947	220818	Amino Acid	Urea cycle; Arginine and Proline Metabolism	519	NAMED		O=C(C([N+](C)(C)C)C)N1CCCC1C([O-])=O	N,N,N-trimethyl-alanylproline betaine (TMAP)	N,N,N-trimethyl-alanylproline betaine (TMAP)			HMDB0240365			Pos Early
100020219	209	62863	220649	Xenobiotics	Food Component/Plant	4786	NAMED	OLNJUISKUQQNIM-UHFFFAOYAL	O=CC1=CNC2=CC=CC=C12	3-formylindole	3-formylindole	487-89-8	9838	HMDB29737	C08493	10256	Neg
100020241	400	62104	218950	Peptide	Gamma-glutamyl Amino Acid	649	NAMED		NC(C(O)=O)CCC(NC(CCCNC(N)=O)C(O)=O)=O	gamma-glutamylcitrulline*	gamma-glutamylcitrulline*						Pos Early
100020272	209	62857	220633	Xenobiotics	Food Component/Plant	4881	NAMED	UMCDODPBPQMWQP-UHFFFAOYAJ	COC1=C(OS(=O)(O)=O)C=CC(CCC(O)=O)=C1	dihydroferulic acid sulfate	dihydroferulic acid sulfate		162994	HMDB0041724		187489	Neg
100020343	209	62850	220619	Lipid	Long Chain Polyunsaturated Fatty Acid (n3 and n6)	1551	NAMED	HXHZGHRLVRFQDR-HZJYTTRNBB	OC(CCC/C=C\C/C=C\CCCCC)=O	tetradecadienoate (14:2)*	tetradecadienoate (14:2)*	39039-37-7	4471834	HMDB0000560		5312409	Neg
100020361	400	62853	220624	Amino Acid	Urea cycle; Arginine and Proline Metabolism	489	NAMED	YCCMTCQQDULIFE-UHFFFAOYAX	NC1CCCNC1=O	3-amino-2-piperidone	3-amino-2-piperidone	1892-22-4	4371576	HMDB0000323		5200225	Pos Early
100020371	400	63151	221884	Amino Acid	Alanine and Aspartate Metabolism	33	NAMED	QCYOIFVBYZNUNW-BYPYZUCNBG	C[C@@](C(O)=O)(N(C)C)[H]	N,N-dimethylalanine	N,N-dimethylalanine	2812-31-9	4589713			5488191	Pos Early
100020372	209	63583	222852	Xenobiotics	Food Component/Plant	5215	NAMED	DWLVFWDCSFTDOD-UHFFFAOYAW	OC(C(C1=CNC2=C1C=CC=C2)=O)=O	3-indoleglyoxylic acid	3-indoleglyoxylic acid	1477-49-2	66497			73863	Neg
100020377	209	64131	233912	Xenobiotics	Food Component/Plant	5225	NAMED	WYUFTYLVLQZQNH-JAJWTYFOBO	O[C@H]([C@H]1O)[C@@H]([C@@H](CO)O[C@H]1OCC)O	ethyl beta-glucopyranoside	ethyl beta-glucopyranoside		108559	HMDB0029968		121667	Neg
100020378	209	63357	222415	Lipid	Fatty Acid, Dicarboxylate	1710	NAMED	LPIOYESQKJFWPQ-UHFFFAOYAM	OC(C(O)=O)CCCCCCCC(O)=O	2-hydroxysebacate	2-hydroxysebacate	103963-71-9	113866	HMDB0000424		128458	Neg
100020407	209	64041	233186	Xenobiotics	Food Component/Plant	4889	NAMED		O=C([C@@]1(CC2=CC(OS(=O)(O)=O)=CC=C2)[H])OC[C@@]1(CC3=CC(O)=CC=C3)[H]	enterolactone sulfate	enterolactone sulfate			HMDB0240506,HMDB0240505			Neg
100020409	305	63687	223113	Cofactors and Vitamins	Ascorbate and Aldarate Metabolism	4350	NAMED	FBFZPSQPKNIVMT-ZAFYKAAXBA	O=C1O[C@@]([C@@H](O)CO)([H])C(OS(=O)(O)=O)=C1O	ascorbic acid 3-sulfate*	ascorbic acid 3-sulfate*		9600241			11425365	Polar
100020417	400	62862	220645	Amino Acid	Lysine Metabolism	115	NAMED	XXEWFEBMSGLYBY-ZETCQYMHBT	OC([C@@H](N)CCCCN(C)C)=O	N6,N6-dimethyllysine	N6,N6-dimethyllysine	2259-86-1	167778	HMDB0013287	C05545	193344	Pos Early
100020419	209	62566	219917	Amino Acid	Phenylalanine Metabolism	146	NAMED		O=C(O)C(NC(C)C(O)=O)CC1=CC=CC=C1	1-carboxyethylphenylalanine	1-carboxyethylphenylalanine		19276386			59100900	Neg
100020421	209	62564	219915	Amino Acid	Tyrosine Metabolism	164	NAMED		O=C(O)C(NC(C)C(O)=O)CC1=CC=C(O)C=C1	1-carboxyethyltyrosine	1-carboxyethyltyrosine						Neg
100020423	209	62562	219913	Amino Acid	Leucine, Isoleucine and Valine Metabolism	420	NAMED		CC(C)C(NC(C)C(O)=O)C(O)=O	1-carboxyethylvaline	1-carboxyethylvaline						Neg
100020425	209	62559	219910	Amino Acid	Leucine, Isoleucine and Valine Metabolism	340	NAMED		O=C(O)C(NC(C)C(O)=O)CC(C)C	1-carboxyethylleucine	1-carboxyethylleucine						Neg
100020427	209	62558	219909	Amino Acid	Leucine, Isoleucine and Valine Metabolism	391	NAMED		O=C(O)C(C(C)CC)NC(C)C(O)=O	1-carboxyethylisoleucine	1-carboxyethylisoleucine						Neg
100020478	209	62276	219247	Lipid	Fatty Acid, Dicarboxylate	1690	NAMED		CCCCC/C=C\C/C=C\CC(O)=O	dodecadienoate (12:2)*	dodecadienoate (12:2)*					25480	Neg
100020479	400	62279	219252	Amino Acid	Tryptophan Metabolism	319	NAMED		O=C(OC(C[N+](C)(C)C)CC([O-])=O)CC1=CNC2=CC=CC=C12	indoleacetoylcarnitine*	indoleacetoylcarnitine*						Pos Early
100020487	400	62309	219289	Amino Acid	Polyamine Metabolism	544	NAMED		O=C(C)NCCCNCCCC(O)=O	N-acetyl-isoputreanine	N-acetyl-isoputreanine					131802901	Pos Early
100020513	400	62707	220221	Amino Acid	Urea cycle; Arginine and Proline Metabolism	525	NAMED		OC([C@H](CCCCNC(N)=O)NC(C)=O)=O	N-acetylhomocitrulline	N-acetylhomocitrulline						Pos Early
100020536	209	63072	221702	Xenobiotics	Benzoate Metabolism	4505	NAMED		OC1=CC=C(CC)C=C1OS(=O)(O)=O	4-ethylcatechol sulfate	4-ethylcatechol sulfate						Neg
100020545	400	63254	222161	Amino Acid	Lysine Metabolism	110	NAMED		OC([C@@H](NC(C)=O)CCCCN(C)C)=O	N2-acetyl,N6,N6-dimethyllysine	N2-acetyl,N6,N6-dimethyllysine						Pos Early
100020578	209	63597	222898	Xenobiotics	Benzoate Metabolism	4507	NAMED		OS(OC1=CC=C(CC=C)C=C1O)(=O)=O	4-allylcatechol sulfate	4-allylcatechol sulfate						Neg
100020632	209	62736	220263	Lipid	Fatty Acid Metabolism (Acyl Glycine)	1810	NAMED		CCC(C)CCC(NCC(O)=O)=O	4-methylhexanoylglycine	4-methylhexanoylglycine						Neg
100020633	209	64388	237464	Lipid	Fatty Acid Metabolism (Acyl Glycine)	1819	NAMED		O=C(NCC(O)=O)CC(O)CCCCC	3-hydroxyoctanoylglycine	3-hydroxyoctanoylglycine						Neg
100020715	209	62383	219530	Lipid	Long Chain Polyunsaturated Fatty Acid (n3 and n6)	1553	NAMED		O=C(CCCCCC/C=C\C/C=C\C/C=C\CC)O	heptadecatrienoate (17:3)*	heptadecatrienoate (17:3)*		17220717		C16344	16061034	Neg
100020769	209	62449	219679	Lipid	Monoacylglycerol	2878	NAMED		CCCCCC/C=C\CCCCCCCCC(OCC(O)CO)=O	1-heptadecenoylglycerol (17:1)*	1-heptadecenoylglycerol (17:1)*		58191491				Neg
100020822	305	62524	219858	Xenobiotics	Food Component/Plant	4835	NAMED		OC1=CC(CCC(O)=O)=CC=C1OS(O)(=O)=O	dihydrocaffeate sulfate (2)	dihydrocaffeate sulfate (2)						Polar
100020825	400	62557	219908	Lipid	Fatty Acid Metabolism (Acyl Carnitine, Hydroxy)	1922	NAMED		C[N+](C)(C)CC(OC(CC(O)CCC)=O)CC([O-])=O	3-hydroxyhexanoylcarnitine (1)	3-hydroxyhexanoylcarnitine (1)						Pos Early
100020826	400	62556	219907	Lipid	Fatty Acid Metabolism (Acyl Carnitine, Hydroxy)	1923	NAMED		C[N+](C)(C)CC(OC(CC(O)CCC)=O)CC([O-])=O	3-hydroxyhexanoylcarnitine (2)	3-hydroxyhexanoylcarnitine (2)						Pos Early
100020837	209	63042	221621	Xenobiotics	Drug - Topical Agents	5962	NAMED	AKEUNCKRJATALU-UHFFFAOYAG	OC(C1=C(O)C=CC=C1O)=O	2,6-dihydroxybenzoic acid	2,6-dihydroxybenzoic acid	303-07-1	8974	HMDB0013676		9338	Neg
100020893	209	62805	220431	Amino Acid	Methionine, Cysteine, SAM and Taurine Metabolism	448	NAMED		OC(C(O)=O)C(O)/C=C/SC	2,3-dihydroxy-5-methylthio-4-pentenoate (DMTPA)*	2,3-dihydroxy-5-methylthio-4-pentenoate (DMTPA)*			HMDB0240388			Neg
100020973	209	63230	222087	Xenobiotics	Chemical	6253	NAMED		CC1=NC=C(OS(=O)(O)=O)C=C1	5-hydroxy-2-methylpyridine sulfate	5-hydroxy-2-methylpyridine sulfate						Neg
100020975	209	63227	222084	Xenobiotics	Chemical	6255	NAMED		CC1=NC=CC=C1OS(=O)(O)=O	3-hydroxy-2-methylpyridine sulfate	3-hydroxy-2-methylpyridine sulfate						Neg
100021000	402	62851	220620	Lipid	Sphingomyelins	3105	NAMED		CCCCCCCCCCCCCCC(O)C(N[C@@H](COP([O-])(OCC[N+](C)(C)C)=O)[C@@H](/C=C/CCCCCCCCCCCCC)O)=O	hydroxypalmitoyl sphingomyelin (d18:1/16:0(OH))**	hydroxypalmitoyl sphingomyelin (d18:1/16:0(OH))**						Pos Late
100021092	209	62887	220738	Xenobiotics	Food Component/Plant	4927	NAMED		COC1=C(O)C=C2C(C(C(C3=CC=C(OS(O)(=O)=O)C=C3)=CO2)=O)=C1	glycitein sulfate (2)	glycitein sulfate (2)						Neg
100021100	209	62918	220774	Lipid	Fatty Acid, Dicarboxylate	1695	NAMED		O=C(O)CCC/C=C\C/C=C\CCCCC(O)=O	tetradecadienedioate (C14:2-DC)*	tetradecadienedioate (C14:2-DC)*					86018718	Neg
100021105	209	62923	220779	Lipid	Fatty Acid, Dicarboxylate	1704	NAMED		OC(CCCCCCCCC/C=C\CCCCCCCC(O)=O)=O	eicosenedioate (C20:1-DC)*	eicosenedioate (C20:1-DC)*						Neg
100021107	400	62917	220772	Peptide	Polypeptide	1136	NAMED	QTVRCQRIGVKQHD-UHFFFAOYAS	O=C(O)C(C(C)C)NC(C(NC(CNC(C(N)CCC(O)=O)=O)=O)CC(N)=O)=O	glu-gly-asn-val**	glu-gly-asn-val**		16618843				Pos Early
100021123	400	62959	220848	Amino Acid	Lysine Metabolism	117	NAMED		[O-]C([C@@H](N)C(O)CCC[N+](C)(C)C)=O	hydroxy-N6,N6,N6-trimethyllysine*	hydroxy-N6,N6,N6-trimethyllysine*						Pos Early
100021131	402	63613	222938	Lipid	Fatty Acid Metabolism (Acyl Carnitine, Monounsaturated)	1882	NAMED		CCCCCCCC/C=C/C(OC(CC([O-])=O)C[N+](C)(C)C)=O	undecenoylcarnitine (C11:1)	undecenoylcarnitine (C11:1)						Pos Late
100021136	402	63361	222432	Lipid	Fatty Acid Metabolism (Acyl Carnitine, Monounsaturated)	1880	NAMED		O=C(C/C([H])=C(CCCCCC)\[H])OC(CC([O-])=O)C[N+](C)(C)C	3-decenoylcarnitine	3-decenoylcarnitine						Pos Late
100021141	402	63358	222426	Lipid	Fatty Acid Metabolism (Acyl Carnitine, Hydroxy)	1928	NAMED	VCRSQDIROUELAR-UHFFFAOYAT	OC(CCCCCCC)CC(OC(CC([O-])=O)C[N+](C)(C)C)=O	3-hydroxydecanoylcarnitine	3-hydroxydecanoylcarnitine		59664325	HMDB0061636		121454166	Pos Late
100021198	209	63057	221668	Lipid	Fatty Acid Metabolism (Acyl Glycine)	1838	NAMED	MNYZGNSHBPLAFN-UHFFFAOYAS	O=C(C1=CC=CC=N1)N([H])CC(O)=O	picolinoylglycine	picolinoylglycine	5616-29-5	9963296	HMDB0059766		11788622	Neg
100021208	209	64579	238261	Xenobiotics	Benzoate Metabolism	4531	NAMED		C=CC(C=C1O)=CC=C1OS(=O)(O)=O	4-vinylcatechol sulfate	4-vinylcatechol sulfate						Neg
100021209	209	63843	223411	Xenobiotics	Food Component/Plant	5220	NAMED		COC1=C(C=CC(C=C)=C1)O[C@](O[C@](C(O)=O)([C@@](O)([C@@]2(O)[H])[H])[H])([C@@]2(O)[H])[H]	4-vinylguaiacol glucuronide	4-vinylguaiacol glucuronide						Neg
100021220	305	63678	223092	Amino Acid	Methionine, Cysteine, SAM and Taurine Metabolism	476	NAMED		OC(CCC(NCCS(=O)(O)=O)=O)=O	succinoyltaurine	succinoyltaurine		20509456				Polar
100021223	209	63224	222081	Lipid	Endocannabinoid	2181	NAMED	ADFXUGRCALOSKU-UHFFFAOYAY	CCCCCC(NCCS(=O)(O)=O)=O	hexanoyltaurine	hexanoyltaurine		1680723			2245940	Neg
100021238	400	63039	221211	Peptide	Dipeptide	933	NAMED		NC(CC1=CC=CC=C1)C(N2C(C(O)=O)CC(O)C2)=O	phenylalanylhydroxyproline*	phenylalanylhydroxyproline*		35032073	HMDB0011176		53480675	Pos Early
100021261	400	63052	221645	Peptide	Dipeptide Derivative	653	NAMED		NC(CC(C)C)C(N1C(C(O)=O)CC(O)C1)=O	leucylhydroxyproline*	leucylhydroxyproline*		20170035	HMDB0028930		20847829	Pos Early
100021262	400	63051	221644	Peptide	Dipeptide Derivative	652	NAMED	IFZSZULHIWFRSB-UHFFFAOYAJ	NC(C(C)CC)C(N1C(C(O)=O)CC(O)C1)=O	isoleucylhydroxyproline*	isoleucylhydroxyproline*		35032815	HMDB0028908		61158802	Pos Early
100021324	305	63589	222870	Xenobiotics	Chemical	6260	NAMED		ClC1=C(O)C(C(O)=O)=C(O)C(Cl)=C1	3,5-dichloro-2,6-dihydroxybenzoic acid	3,5-dichloro-2,6-dihydroxybenzoic acid		24339141			24721632	Polar
100021363	209	63853	223434	Xenobiotics	Food Component/Plant	5219	NAMED	LOODYTDRRBLQNH-UHFFFAOYAZ	OC1=CC=C(C=C1OC)C(NCC(O)=O)=O	vanillic acid glycine	vanillic acid glycine		2340857	HMDB0060026		3083688	Neg
100021372	305	63739	223275	Amino Acid	Methionine, Cysteine, SAM and Taurine Metabolism	449	NAMED		CSCCC(O)C(O)=O	2-hydroxy-4-(methylthio)butanoic acid	2-hydroxy-4-(methylthio)butanoic acid	583-91-5		HMDB0037115		11427	Polar
100021374	209	63191	221986	Lipid	Fatty Acid, Dicarboxylate	1694	NAMED		CCCCCC(CCCC(O)=O)CCCC(O)=O	branched chain 14:0 dicarboxylic acid**	branched chain 14:0 dicarboxylic acid**						Neg
100021467	305	63264	222194	Partially Characterized Molecules	Partially Characterized Molecules	6424	NAMED			pentose acid*	pentose acid*			HMDB0000892	C00803	7991	Polar
100021478	209	64596	238814	Amino Acid	Histidine Metabolism	93	NAMED	MXETUSMIYKMMAT-UHFFFAOYAG	CN1C=NC=C1CC(O)C(O)=O	1-methyl-5-imidazolelactate	1-methyl-5-imidazolelactate	2022510-60-5	65563369				Neg
100021502	209	63436	222605	Lipid	Medium Chain Fatty Acid	1499	NAMED		CCCCCCC/C=C/C(O)=O	(2 or 3)-decenoate (10:1n7 or n8)	(2 or 3)-decenoate (10:1n7 or n8)						Neg
100021666	209	63615	222957	Partially Characterized Molecules	Partially Characterized Molecules	6431	NAMED		CC(C)CCCC/C=C/C(O)=O	branched-chain, straight-chain, or cyclopropyl 10:1 fatty acid (1)*	branched-chain, straight-chain, or cyclopropyl 10:1 fatty acid (1)*						Neg
100021668	209	63617	222959	Partially Characterized Molecules	Partially Characterized Molecules	6433	NAMED		CC(C)CCCC/C=C/C(O)=O	branched-chain, straight-chain, or cyclopropyl 10:1 fatty acid (3)*	branched-chain, straight-chain, or cyclopropyl 10:1 fatty acid (3)*						Neg
100021673	209	64173	236716	Lipid	Fatty Acid, Branched	1631	NAMED	GJWSUKYXUMVMGX-UHFFFAOYAH	O=C(CC(C)CC/C=C(C)/C)O	citronellic acid	citronellic acid	502-47-6	9973	HMDB35837	C16462	10402	Neg
100021680	209	63653	223036	Partially Characterized Molecules	Partially Characterized Molecules	6412	NAMED			glycine conjugate of C6H10O2 (2)*	glycine conjugate of C6H10O2 (2)*						Neg
100021681	209	63654	223037	Partially Characterized Molecules	Partially Characterized Molecules	6413	NAMED			glycine conjugate of C6H10O2 (3)*	glycine conjugate of C6H10O2 (3)*						Neg
100021707	209	63681	223106	Xenobiotics	Chemical	6261	NAMED		OC(C1=C(O)C(Cl)=CC(Br)=C1O)=O	3-bromo-5-chloro-2,6-dihydroxybenzoic acid*	3-bromo-5-chloro-2,6-dihydroxybenzoic acid*					134581543	Neg
100021709	209	63683	223108	Partially Characterized Molecules	Partially Characterized Molecules	6434	NAMED		OC(/C=C/CCCC(C)CCCC)=O	branched-chain, straight-chain, or cyclopropyl 12:1 fatty acid*	branched-chain, straight-chain, or cyclopropyl 12:1 fatty acid*						Neg
100021711	305	63685	223111	Lipid	Fatty Acid, Dicarboxylate	1683	NAMED		OC(/C=C/C=C/CCCCC(O)=O)=O	decadienedioic acid (C10:2-DC)**	decadienedioic acid (C10:2-DC)**					17789717	Polar
100021728	402	64389	237480	Lipid	Fatty Acid Metabolism (Acyl Carnitine, Medium Chain)	1857	NAMED		O=C(C[C@@]1([H])[C@@](C1)([H])CCC)OC(CC([O-])=O)C[N+](C)(C)C	cis-3,4-methyleneheptanoylcarnitine	cis-3,4-methyleneheptanoylcarnitine						Pos Late
100021839	209	64049	233195	Xenobiotics	Benzoate Metabolism	4585	NAMED		OC1=CC=C(OS(=O)(O)=O)C=C1OC	2-methoxyhydroquinone sulfate (1)	2-methoxyhydroquinone sulfate (1)						Neg
100021840	209	64050	233196	Xenobiotics	Benzoate Metabolism	4586	NAMED		OC1=CC=C(OS(=O)(O)=O)C(OC)=C1	2-methoxyhydroquinone sulfate (2)	2-methoxyhydroquinone sulfate (2)						Neg
100021918	209	64328	237314	Xenobiotics	Chemical	6178	NAMED		CC(C)(c1cc(C(C)(C)C)c(O)cc1)C	2,4-di-tert-butylphenol	2,4-di-tert-butylphenol	96-76-4					Neg
100021990	400	64393	237477	Lipid	Fatty Acid Metabolism (Acyl Carnitine, Hydroxy)	1925	NAMED		[O-]C(CC(OC(C(O)CCCCCC)=O)C[N+](C)(C)C)=O	3-hydroxyoctanoylcarnitine (1)	3-hydroxyoctanoylcarnitine (1)						Pos Early
100021991	400	64394	237478	Lipid	Fatty Acid Metabolism (Acyl Carnitine, Hydroxy)	1926	NAMED		[O-]C(CC(OC(C(O)CCCCCC)=O)C[N+](C)(C)C)=O	3-hydroxyoctanoylcarnitine (2)	3-hydroxyoctanoylcarnitine (2)						Pos Early
100021992	402	64386	237479	Lipid	Fatty Acid Metabolism (Acyl Glycine)	1815	NAMED		O=C(NCC(O)=O)C[C@@H]1C[C@@H]1CCC	cis-3,4-methyleneheptanoylglycine	cis-3,4-methyleneheptanoylglycine						Pos Late
100022003	209	64403	237531	Partially Characterized Molecules	Partially Characterized Molecules	6444	NAMED			bilirubin degradation product, C16H18N2O5 (1)**	bilirubin degradation product, C16H18N2O5 (1)**						Neg
100022005	209	64409	237542	Partially Characterized Molecules	Partially Characterized Molecules	6446	NAMED			bilirubin degradation product, C17H18N2O4 (1)**	bilirubin degradation product, C17H18N2O4 (1)**						Neg
100022006	209	64407	237539	Partially Characterized Molecules	Partially Characterized Molecules	6447	NAMED			bilirubin degradation product, C17H18N2O4 (2)**	bilirubin degradation product, C17H18N2O4 (2)**						Neg
100022007	209	64408	237541	Partially Characterized Molecules	Partially Characterized Molecules	6448	NAMED			bilirubin degradation product, C17H18N2O4 (3)**	bilirubin degradation product, C17H18N2O4 (3)**						Neg
100022008	209	64405	237535	Partially Characterized Molecules	Partially Characterized Molecules	6449	NAMED			bilirubin degradation product, C17H20N2O5 (1)**	bilirubin degradation product, C17H20N2O5 (1)**						Neg
100022009	209	64406	237537	Partially Characterized Molecules	Partially Characterized Molecules	6450	NAMED			bilirubin degradation product, C17H20N2O5 (2)**	bilirubin degradation product, C17H20N2O5 (2)**						Neg
100022041	400	64571	238237	Peptide	Modified Peptides	1219	NAMED		O=C(N1CCCC1C([O-])=O)C2CCC[N+]2(C)C	N,N-dimethyl-pro-pro	N,N-dimethyl-pro-pro						Pos Early
100022120	400	64568	238235	Amino Acid	Tryptophan Metabolism	263	NAMED		OC(C(N)(C)N(C1=C(C2)C=CC=C1)C2=O)=O	oxindolylalanine	oxindolylalanine					20977764	Pos Early
100022172	209	64623	239167	Xenobiotics	Chemical	6349	NAMED		FC(F)(F)C(F)(F)C(F)(F)C(F)(F)C(F)(F)C(F)(F)S(=O)(O)=O	perfluorohexanesulfonic acid	perfluorohexanesulfonic acid	355-46-4		HMDB0094700			Neg
999910445	400	47680	157553				UNNAMED			X-10445	X-10445						Pos Early
999910457	400	47581	157489				UNNAMED			X-10457	X-10457						Pos Early
999911478	209	46602	146364				UNNAMED			X-11478	X-11478						Neg
999911612	209	47431	148921				UNNAMED			X-11612	X-11612						Neg
999911787	400	33132	156002				UNNAMED			X-11787	X-11787						Pos Early
999911795	400	33140	156004				UNNAMED			X-11795	X-11795						Pos Early
999911852	209	46521	145608				UNNAMED			X-11852	X-11852						Neg
999911979	209	47508	149008				UNNAMED			X-11979	X-11979						Neg
999912007	209	46610	146372				UNNAMED			X-12007	X-12007						Neg
999912027	209	47510	149010				UNNAMED			X-12027	X-12027						Neg
999912097	400	47685	157558				UNNAMED			X-12097	X-12097						Pos Early
999912100	400	47687	157560				UNNAMED			X-12100	X-12100						Pos Early
999912101	400	47642	157543				UNNAMED			X-12101	X-12101						Pos Early
999912104	209	52597	165325				UNNAMED			X-12104	X-12104						Neg
999912117	400	47695	157567				UNNAMED			X-12117	X-12117						Pos Early
999912124	400	47700	157572				UNNAMED			X-12124	X-12124						Pos Early
999912127	400	47702	157574				UNNAMED			X-12127	X-12127						Pos Early
999912193	400	47705	157576				UNNAMED			X-12193	X-12193						Pos Early
999912199	400	47706	157577				UNNAMED			X-12199	X-12199						Pos Early
999912216	209	46613	146375				UNNAMED			X-12216	X-12216						Neg
999912221	209	47911	150059				UNNAMED			X-12221	X-12221						Neg
999912267	209	47916	150066				UNNAMED			X-12267	X-12267						Neg
999912306	209	47917	150069				UNNAMED			X-12306	X-12306						Neg
999912410	209	47921	150074				UNNAMED			X-12410	X-12410						Neg
999912411	209	46616	146378				UNNAMED			X-12411	X-12411						Neg
999912462	400	46620	157261				UNNAMED			X-12462	X-12462						Pos Early
999912544	209	46510	145597				UNNAMED			X-12544	X-12544						Neg
999912680	400	47437	157418				UNNAMED			X-12680	X-12680						Pos Early
999912707	209	47929	150086				UNNAMED			X-12707	X-12707						Neg
999912726	209	47936	150096				UNNAMED			X-12726	X-12726						Neg
999912730	209	47937	150100				UNNAMED			X-12730	X-12730						Neg
999912798	400	46624	157263				UNNAMED			X-12798	X-12798						Pos Early
999913007	209	47203	148680				UNNAMED			X-13007	X-13007						Neg
999913553	209	47959	150152				UNNAMED			X-13553	X-13553						Neg
999913684	400	47790	157611				UNNAMED			X-13684	X-13684						Pos Early
999913695	209	47962	150157				UNNAMED			X-13695	X-13695						Neg
999913846	209	47978	150178				UNNAMED			X-13846	X-13846						Neg
999914056	400	46632	157266				UNNAMED			X-14056	X-14056						Pos Early
999915245	209	46661	146603				UNNAMED			X-15245	X-15245						Neg
999915461	400	46283	157144				UNNAMED			X-15461	X-15461						Pos Early
999915503	209	46977	148230				UNNAMED			X-15503	X-15503						Neg
999915674	209	46665	146609				UNNAMED			X-15674	X-15674						Neg
999915728	209	46666	146611				UNNAMED			X-15728	X-15728						Neg
999916087	209	47988	150190				UNNAMED			X-16087	X-16087						Neg
999916271	209	46357	145056				UNNAMED			X-16271	X-16271						Neg
999916397	400	47802	157623				UNNAMED			X-16397	X-16397						Pos Early
999916576	209	46673	146620				UNNAMED			X-16576	X-16576						Neg
999916580	400	47804	157625				UNNAMED			X-16580	X-16580						Pos Early
999916649	209	47992	150196				UNNAMED			X-16649	X-16649						Neg
999917010	209	47993	150197				UNNAMED			X-17010	X-17010						Neg
999917146	209	46691	146642				UNNAMED			X-17146	X-17146						Neg
999917162	402	47806	160173				UNNAMED			X-17162	X-17162						Pos Late
999917304	400	47796	157617				UNNAMED			X-17304	X-17304						Pos Early
999917325	400	47815	157636				UNNAMED			X-17325	X-17325						Pos Early
999917335	402	47820	160187				UNNAMED			X-17335	X-17335						Pos Late
999917367	209	46994	148247				UNNAMED			X-17367	X-17367						Neg
999917620	209	47551	149052				UNNAMED			X-17620	X-17620						Neg
999917676	209	46970	148223				UNNAMED			X-17676	X-17676						Neg
999917689	209	48028	150234				UNNAMED			X-17689	X-17689						Neg
999918059	209	48039	150245				UNNAMED			X-18059	X-18059						Neg
999918750	209	48045	150251				UNNAMED			X-18750	X-18750						Neg
999918913	209	46695	146647				UNNAMED			X-18913	X-18913						Neg
999919141	209	46701	146658				UNNAMED			X-19141	X-19141						Neg
999920512	209	54689	180903				UNNAMED			X-20512	X-20512						Neg
999921258	209	46259	144401				UNNAMED			X-21258	X-21258						Neg
999921286	209	46295	144528				UNNAMED			X-21286	X-21286						Neg
999921310	209	46354	145053				UNNAMED			X-21310	X-21310						Neg
999921353	209	46398	145481				UNNAMED			X-21353	X-21353						Neg
999921796	209	46972	148225				UNNAMED			X-21796	X-21796						Neg
999921821	209	46998	148251				UNNAMED			X-21821	X-21821						Neg
999922162	400	47417	157401				UNNAMED			X-22162	X-22162						Pos Early
999922771	209	48076	150290				UNNAMED			X-22771	X-22771						Neg
999922776	209	48081	150295				UNNAMED			X-22776	X-22776						Neg
999922918	209	52659	165414				UNNAMED			X-22918	X-22918						Neg
999923201	209	48897	160492				UNNAMED			X-23201	X-23201						Neg
999923587	400	49463	161125				UNNAMED			X-23587	X-23587						Pos Early
999923593	400	49469	161131				UNNAMED			X-23593	X-23593						Pos Early
999923639	400	49515	161179				UNNAMED			X-23639	X-23639						Pos Early
999923654	400	49531	161212				UNNAMED			X-23654	X-23654						Pos Early
999923665	400	49542	161233				UNNAMED			X-23665	X-23665						Pos Early
999923678	402	49555	161246				UNNAMED			X-23678	X-23678						Pos Late
999923680	402	49557	161248				UNNAMED			X-23680	X-23680						Pos Late
999923739	400	49637	161456				UNNAMED			X-23739	X-23739						Pos Early
999923767	402	49665	161486				UNNAMED			X-23767	X-23767						Pos Late
999923780	400	49679	161531				UNNAMED			X-23780	X-23780						Pos Early
999923782	402	49681	161533				UNNAMED			X-23782	X-23782						Pos Late
999923890	209	49792	161664				UNNAMED			X-23890	X-23890						Neg
999924243	400	52286	164314				UNNAMED			X-24243	X-24243						Pos Early
999924328	209	52524	165251				UNNAMED			X-24328	X-24328						Neg
999924337	209	52533	165260				UNNAMED			X-24337	X-24337						Neg
999924356	209	52552	165279				UNNAMED			X-24356	X-24356						Neg
999924408	400	52637	165390				UNNAMED			X-24408	X-24408						Pos Early
999924425	400	52655	165410				UNNAMED			X-24425	X-24425						Pos Early
999924431	400	52661	165416				UNNAMED			X-24431	X-24431						Pos Early
999924432	400	52662	165417				UNNAMED			X-24432	X-24432						Pos Early
999924456	400	52773	165608				UNNAMED			X-24456	X-24456						Pos Early
999924518	400	52839	165684				UNNAMED			X-24518	X-24518						Pos Early
999924548	209	52869	165715				UNNAMED			X-24548	X-24548						Neg
999924549	209	52870	165716				UNNAMED			X-24549	X-24549						Neg
999924608	209	53023	165964				UNNAMED			X-24608	X-24608						Neg
999924625	209	53052	166439				UNNAMED			X-24625	X-24625						Neg
999924642	209	53070	166457				UNNAMED			X-24642	X-24642						Neg
999924658	209	53086	166473				UNNAMED			X-24658	X-24658						Neg
999924664	209	53092	166479				UNNAMED			X-24664	X-24664						Neg
999924665	209	53093	166480				UNNAMED			X-24665	X-24665						Neg
999924670	209	53098	166485				UNNAMED			X-24670	X-24670						Neg
999924675	209	53103	166490				UNNAMED			X-24675	X-24675						Neg
999924952	209	57719	213221				UNNAMED			X-24952	X-24952						Neg
999924978	209	57819	213980				UNNAMED			X-24978	X-24978						Neg
999925247	209	62464	219705				UNNAMED			X-25247	X-25247						Neg
999925271	400	62500	219782				UNNAMED			X-25271	X-25271						Pos Early
999925343	400	62636	220135				UNNAMED			X-25343	X-25343						Pos Early
999925396	209	62689	220201				UNNAMED			X-25396	X-25396						Neg
999925419	400	62716	220234				UNNAMED			X-25419	X-25419						Pos Early
999925420	400	62717	220235				UNNAMED			X-25420	X-25420						Pos Early
999925422	400	62719	220237				UNNAMED			X-25422	X-25422						Pos Early
999925514	209	62956	220843				UNNAMED			X-25514	X-25514						Neg
999925516	209	62960	220849				UNNAMED			X-25516	X-25516						Neg
999925519	400	62963	220852				UNNAMED			X-25519	X-25519						Pos Early
999925520	400	62964	220853				UNNAMED			X-25520	X-25520						Pos Early
999925861	209	63750	223295				UNNAMED			X-25861	X-25861						Neg
999925877	400	63777	223335				UNNAMED			X-25877	X-25877						Pos Early
999925948	400	63899	223706				UNNAMED			X-25948	X-25948						Pos Early
999926035	400	64248	235746				UNNAMED			X-26035	X-26035						Pos Early
999926091	400	64366	237396				UNNAMED			X-26091	X-26091						Pos Early
999926107	402	64396	237487				UNNAMED			X-26107	X-26107						Pos Late
999926108	402	64397	237488				UNNAMED			X-26108	X-26108						Pos Late

## Sheet: Sample Meta Data
PARENT_SAMPLE_NAME	CLIENT_IDENTIFIER	NEG	POLAR	POS EARLY	POS LATE	BOX_NUMBER	CLIENT_MATRIX	CLIENT_SAMPLE_ID	CLIENT_SAMPLE_NUMBER	GROUP_NAME	GROUP_NUMBER	SAMPLE_AMOUNT	SAMPLE_AMOUNT_UNITS	SAMPLE_BOX_LOCATION	SAMPLE_DESCRIPTION	VOL_EXTRACTED
EMOR-00710	FS11615377	193186	193184	193188	193190	EMOR-02-20TBD 1of1	Serum	141-2-1	1	HC-C/EBPß Tg	3	150	ul	A1	HC-1 treated Tg	100
EMOR-00711	FS11615385	193186	193184	193188	193190	EMOR-02-20TBD 1of2	Serum	141-2-2	2	HC-C/EBPß Tg	3	150	ul	A2	HC-1 treated Tg	100
EMOR-00712	FS11615393	193186	193184	193188	193190	EMOR-02-20TBD 1of3	Serum	141-2-4	3	HC-C/EBPß Tg	3	150	ul	A3	HC-1 treated Tg	100
EMOR-00713	FS11615401	193186	193184	193188	193190	EMOR-02-20TBD 1of4	Serum	142-1-1	4	HC-C/EBPß Tg	3	150	ul	A4	HC-2 treated Tg	100
EMOR-00714	FS11615409	193186	193184	193188	193190	EMOR-02-20TBD 1of5	Serum	142-1-2	5	HC-C/EBPß Tg	3	150	ul	A5	HC-2 treated Tg	100
EMOR-00715	FS11615417	193186	193184	193188	193190	EMOR-02-20TBD 1of6	Serum	142-2-2	6	HC-C/EBPß Tg	3	150	ul	A6	HC-2 treated Tg	100
EMOR-00716	FS11615425	193186	193184	193188	193190	EMOR-02-20TBD 1of7	Serum	140-1-1	7	AD-C/EBPß Tg	4	150	ul	A7	AD-1 treated Tg	100
EMOR-00717	FS11615433	193186	193184	193188	193190	EMOR-02-20TBD 1of8	Serum	140-2-1	8	AD-C/EBPß Tg	4	150	ul	A8	AD-1 treated Tg	100
EMOR-00718	FS11615441	193186	193184	193188	193190	EMOR-02-20TBD 1of9	Serum	140-2-2	9	AD-C/EBPß Tg	4	150	ul	A9	AD-1 treated Tg	100
EMOR-00719	FS11615449	193186	193184	193188	193190	EMOR-02-20TBD 1of10	Serum	144-1-1	10	AD-C/EBPß Tg	4	150	ul	A10	AD-2 treated Tg	100
EMOR-00720	FS11615457	193186	193184	193188	193190	EMOR-02-20TBD 1of11	Serum	144-1-2	11	AD-C/EBPß Tg	4	150	ul	A11	AD-2 treated Tg	100
EMOR-00721	FS11615465	193186	193184	193188	193190	EMOR-02-20TBD 1of12	Serum	144-2-1	12	AD-C/EBPß Tg	4	150	ul	A12	AD-2 treated Tg	100

## Sheet: Peak Area Data
PARENT_SAMPLE_NAME	30	35	49	50	55	62	71	92	93	98	111	112	132	136	144	158	171	179	180	181	182	189	192	194	197	203	209	212	218	229	231	232	233	234	235	240	241	244	249	250	251	252	254	266	267	272	275	279	282
EMOR-00710	772273	4349613	1874655	2656294	5206521	7072259	1972728	14496569	54262491	812375	28652728	34496114	5155337	34698732	397168	53428	5616984	2303005	12429711043	45769774	1543472	147196241	779303	971679	86521	1191594	933506	1552646	252915	6853208	2550241028	8706083	165761	564791930	1504969	17927988	618682	34271946	6677353	2250358	62145	1462439197	30353094	225874524	32254532	6020090	336463980	881560	1196019
EMOR-00711	776232	3311932	2401106	5855336	8870232	4154163	1626550	12408158	97802501	844490	31831834	52081320	3065769	600744	268412	101169	15096992	2076980	4798651062	29292740	979306	115711253	1046477	1063403	137672	1958696	191926	2114907	339314	2806977	1977018818	7558594	1088096	447221928	955596	26448935	684232	53903192	9977746	4321835		2056540229	45704115	131117509	25938271	6906752	400197457	1060270	1260473
EMOR-00712	1185906	3248200	2481985	3889683	9950913	3076387	992431	5054210	258700159	1619256	19896704	54703361	547302	47279464	232226	364630	18506637	1900774	2916127104	39890722	421740	59710601	1107443	1164726	811662	737510	126465	4642139		915308	1730622714	2495076	26963236	241259446	2372750	23115284	1029656	36385336	7697130	1554883	117946	1786698832	33522025	128150778	16536175	627930	359843623	2113889	686981
EMOR-00713	969599	2762450	2034729	10863791	4323096	5454504	1209998	9534697	86748524	1618195	28975648	57574887	8807548	344106	313317		139018677	2554592	5453118603	25209733	661222	203435012	697994	2488609	401940	1565328	15171149	6664495	258507	1470143	1661893905	4503246		262916035	1009509	21536930	1345132	72655909	17307285	3032274		1270369130	38669763	128651167	47788897	4885625	386437658	3657904	1321301
EMOR-00714	1041110	1567903	2160121	4761679	6097682	3301957	740170	17647195	283937874	1084503	24221453	39463103	801859	3232869	349480	140960	11536815	1666808	4178452501	22388106	921942	70974495	1211775	1393035	339157	1165914	177992	4742680	302184	1163426	1692127074	2128814	65163623	233718645	1342410	19420770	1442943	62879488	12583866	2235574	67435	1106411615	43752558	89987313	26430221	9777887	360372758	2257572	774695
EMOR-00715	670144	27672844	2564028	6467927	6707766	5149715	1195949	17845049	340703248	1397248	29939535	44554017	3264723	27465073	295134		39847013	2391559	11023566345	40680176	995404	138504352	1081313	1996040	135621	1018965	644471	3701421	251590	2140126	1391373533	3485046	1302938	427054039	1256273	25239951	1177164	55016963	13127630	4171796	52963	1351255793	44307488	133390090	54918181	4959453	405367014	1615880	1292700
EMOR-00716	961941	2546506	2180146	2214011	8043147	2730947	438504	5164170	298073367	763715	19598214	42582985	181304	9015184	171548	262721	25295061	1197613	2880435375	20083420	367601	54728374	1379741	1129187	795125	597044	55697693	3331551	172850	530653	1376158996	858681	34303589	197170356	1527174	10543836	907474	42841759	3543317	846964		946759371	22033332	87089362	23686929	4774968	245111966	7708998	719527
EMOR-00717	1112356		2227656	2309187	7249066	4457252	348957	7603236	448885442	908805	29077673	52494589	163437	16972443	328395	434310	22231817	2155133	5140554208	31578060	396105	60716851	1637342	1056522	531100	714422	91382395	3435706	184973	517891	1543078933	1286431	27315268	168843050	1436165	15645136	1663334	49500784	4889127	997272	51713	976985947	25266353	95498352	24367128	5643281	280386224	6204634	604087
EMOR-00718	994446		2647084	10159740	11400916	1814129	219600	2187312	87258933	374319	36415278	35824708	285917	1608783	272357	125904	16217210	766693	1575851613	11648924	1153930	100018118	1552937	1618312	341722	347309	499927	5114805	424520	1179533	1165226701	749227	12887694	197192423	1427122	13970263	770780	38977491	3504263	1032897		1942650301	51110060	55048008	35321777	7356457	289604486	3183866	398331
EMOR-00719	1102083	2097748	1087216	1636373	10926172	3656948	574974	22627430	215178692	1045304	33300454	37975774	60485	5178104	679509	99520	2406148	1364212	4489196164	21283395	1399452	56544308	1002349	1244126	311406	1541229	159585	3486026	376971	1250803	1840465863	767842	50407668	142557994	2351820	27040370	1766098	30956006	7032504	1148961	102968	1245945905	32516411	98021739	15581970	4527806	354636405	4042959	120337
EMOR-00720	910736	3117271	1680476	4457425	9835204	2271390	864697	5940283	157823723	1031809	27068842	49403561	780401	19073606	572967	122580	38857578	1084412	2773308885	12949236	1124353	90291558	946234	1420543	446075	1041802	137236	5143979	444691	1560672	1860215690	2493469	14012916	213241733	1276629	20662816	1225246	36956587	8713764	3111835	112637	2098774767	51083871	85857553	34243941	3111497	398111610	2425470	529014
EMOR-00721	988890	4306367	2182760	7851819	5015281	5459596	1538585	13362050	147368529	582331	31939426	45801125	3727524	9517802	572664	108633	52262674	3247329	10485522378	50006164	513004	116065494	1109845	2351739	88381	1106883	268460	1833447	412338	1678326	1797699269	4808693	646798	314459185	1233502	22760565	487716	57878502	13614208	4900452	164448	1375573692	46636439	114221302	26155241	4177520	417399392	926938	956365
[truncated: 993 more columns]

## Sheet: Batch-normalized Data
PARENT_SAMPLE_NAME	30	35	49	50	55	62	71	92	93	98	111	112	132	136	144	158	171	179	180	181	182	189	192	194	197	203	209	212	218	229	231	232	233	234	235	240	241	244	249	250	251	252	254	266	267	272	275	279	282
EMOR-00710	0.788642	1.36663	0.859361	0.576259	0.680938	1.81082	2.12449	1.3213	0.29095	0.837235	0.987118	0.763567	6.51642	3.74454	1.23784	0.430032	0.275758	1.15794	2.67655	1.67955	1.62364	1.54691	0.712097	0.736913	0.254145	1.10914	2.42978	0.432044	0.836957	5.03737	1.49017	3.49043	0.0118292	2.37818	1.0868	0.849673	0.5607	0.742279	0.813771	1.0033	0.729389	1.07263	0.736526	2.12845	1.22675	1.22296	0.934341	0.37649	1.60086
EMOR-00711	0.792685	1.04059	1.10069	1.27026	1.1601	1.06365	1.75168	1.13095	0.524407	0.870333	1.09664	1.15281	3.87518	0.0648297	0.83655	0.81429	0.741167	1.0443	1.03332	1.07491	1.03017	1.21603	0.95623	0.806476	0.404395	1.82316	0.499556	0.5885	1.12287	2.06324	1.15522	3.03038	0.0776495	1.88313	0.690078	1.25351	0.620107	1.16746	1.21599	1.92684		1.50837	1.10902	1.23554	0.986519	1.40309	1.11133	0.452813	1.68713
EMOR-00712	1.21104	1.02057	1.13777	0.843831	1.30144	0.787695	1.06878	0.46067	1.38712	1.66881	0.685463	1.21085	0.691798	5.1022	0.72377	2.93484	0.908559	0.955702	0.627945	1.46381	0.443645	0.62751	1.01194	0.883318	2.38416	0.686476	0.32917	1.29174		0.672787	1.01125	1.00032	1.92417	1.01588	1.71347	1.09552	0.933158	0.788051	0.938051	0.693226	1.38432	1.31046	0.813421	1.20759	0.628926	0.127562	0.999265	0.902785	0.919517
EMOR-00713	0.99015	0.867948	0.93274	2.3568	0.565398	1.3966	1.30309	0.869048	0.465137	1.66771	0.998243	1.27441	11.1329	0.0371344	0.976503		6.82494	1.28444	1.17425	0.925086	0.695566	2.13794	0.6378	1.88734	1.18065	1.45701	39.4883	1.85448	0.855462	1.08061	0.971087	1.80543		1.10707	0.729011	1.02071	1.21907	1.57362	2.10924	1.3519		0.931755	0.938332	1.2123	1.81757	0.992501	1.07312	1.56219	1.76855
EMOR-00714	1.06318	0.492627	0.990221	1.033	0.797488	0.845451	0.797113	1.60847	1.52245	1.11769	0.834455	0.873511	1.01356	0.348877	1.08921	1.13456	0.566385	0.838065	0.899768	0.821545	0.969828	0.745884	1.10727	1.05647	0.996233	1.08523	0.463287	1.31971	1	0.855163	0.988753	0.853481	4.65025	0.984124	0.969413	0.920421	1.30771	1.36187	1.5336	0.996704	0.791477	0.8115	1.06167	0.847965	1.00523	1.98635	1.00073	0.964148	1.03692
EMOR-00715	0.684348	8.69467	1.17538	1.40316	0.877279	1.31856	1.28796	1.6265	1.82682	1.44001	1.03145	0.986198	4.12666	2.96391	0.919833		1.95624	1.20247	2.37376	1.49278	1.04711	1.45557	0.988062	1.51378	0.39837	0.948455	1.67746	1.02997	0.832572	1.57307	0.813015	1.39722	0.0929812	1.79821	0.90721	1.19621	1.06684	1.19158	1.59987	1.85995	0.621621	0.991082	1.07513	1.25696	2.08872	1.0075	1.12568	0.690098	1.73026
EMOR-00716	0.98233	0.8001	0.999401	0.480309	1.05193	0.699247	0.472239	0.470693	1.59824	0.787086	0.67518	0.942569	0.229171	0.97288	0.534657	2.11459	1.24183	0.602155	0.620259	0.736973	0.386694	0.575151	1.26075	0.856366	2.33558	0.55573	144.973	0.927047	0.572002	0.39005	0.804125	0.344261	2.448	0.830229	1.10284	0.499711	0.822427	0.927888	0.431825	0.377609		0.694403	0.534645	0.820657	0.900893	0.970021	0.680662	3.2923	0.963079
EMOR-00717	1.13593		1.02118	0.500957	0.948073	1.14126	0.375803	0.693003	2.40688	0.936616	1.00176	1.16196	0.206587	1.83159	1.0235	3.49568	1.09144	1.08359	1.10694	1.15878	0.416679	0.638085	1.49614	0.801257	1.56004	0.664985	237.855	0.95603	0.61212	0.38067	0.90166	0.515754	1.94929	0.710951	1.03712	0.74148	1.50745	1.07211	0.595839	0.444622	0.606949	0.716573	0.613095	0.899896	0.926763	1.14642	0.778617	2.64983	0.808564
EMOR-00718	1.01552		1.21345	2.20406	1.49107	0.4645	0.236494	0.199364	0.467873	0.385774	1.25455	0.792976	0.361403	0.173613	0.848845	1.01338	0.796162	0.38549	0.339336	0.427464	1.21387	1.05111	1.41901	1.22731	1.00377	0.323276	1.30124	1.42326	1.40484	0.867002	0.680872	0.300379	0.919701	0.830322	1.03059	0.662102	0.698544	0.844194	0.427065	0.460505		1.42484	1.2402	0.518726	1.3434	1.49444	0.804215	1.35974	0.533162
EMOR-00719	1.12544	0.659102	0.498391	0.354996	1.42899	0.936345	0.619208	2.0624	1.15377	1.07729	1.14724	0.840589	0.0764539	0.558799	2.1178	0.801017	0.118127	0.685921	0.966682	0.781007	1.47214	0.594235	0.915907	0.943534	0.914718	1.43458	0.415377	0.970032	1.24749	0.919388	1.07543	0.307842	3.59723	0.600272	1.69835	1.28154	1.60058	0.67046	0.857053	0.512251	1.20852	0.913842	0.78902	0.923674	0.592634	0.919811	0.984805	1.72664	0.16107
EMOR-00720	0.930039	0.979431	0.770347	0.966997	1.2863	0.581579	0.93122	0.541432	0.846234	1.06338	0.932551	1.09354	0.986438	2.05834	1.78575	0.986623	1.90766	0.545238	0.597191	0.47518	1.18275	0.948891	0.864632	1.07733	1.31029	0.969711	0.357205	1.43138	1.47159	1.14715	1.08697	0.999678	1	0.897901	0.92191	0.979286	1.11042	0.800424	1.06195	1.38738	1.32201	1.53935	1.23956	0.809049	1.30241	0.632092	1.10553	1.03585	0.70808
EMOR-00721	1.00985	1.35304	1.0006	1.70338	0.655926	1.39791	1.65695	1.2179	0.790175	0.600151	1.10035	1.0138	4.71165	1.02712	1.7848	0.874366	2.56577	1.63275	2.2579	1.83501	0.53965	1.21975	1.01413	1.78354	0.259609	1.03029	0.698762	0.51018	1.36453	1.23363	1.05044	1.92789	0.0461573	1.3241	0.890766	1.07871	0.442008	1.25356	1.65917	2.18481	1.93011	1.00892	1.13165	1.07633	0.994771	0.848651	1.15909	0.39587	1.28008
[truncated: 993 more columns]

## Sheet: Batch-norm Imputed Data
PARENT_SAMPLE_NAME	30	35	49	50	55	62	71	92	93	98	111	112	132	136	144	158	171	179	180	181	182	189	192	194	197	203	209	212	218	229	231	232	233	234	235	240	241	244	249	250	251	252	254	266	267	272	275	279	282
EMOR-00710	0.788642	1.36663	0.859361	0.576259	0.680938	1.81082	2.12449	1.3213	0.29095	0.837235	0.987118	0.763567	6.51642	3.74454	1.23784	0.430032	0.275758	1.15794	2.67655	1.67955	1.62364	1.54691	0.712097	0.736913	0.254145	1.10914	2.42978	0.432044	0.836957	5.03737	1.49017	3.49043	0.0118292	2.37818	1.0868	0.849673	0.5607	0.742279	0.813771	1.0033	0.729389	1.07263	0.736526	2.12845	1.22675	1.22296	0.934341	0.37649	1.60086
EMOR-00711	0.792685	1.04059	1.10069	1.27026	1.1601	1.06365	1.75168	1.13095	0.524407	0.870333	1.09664	1.15281	3.87518	0.0648297	0.83655	0.81429	0.741167	1.0443	1.03332	1.07491	1.03017	1.21603	0.95623	0.806476	0.404395	1.82316	0.499556	0.5885	1.12287	2.06324	1.15522	3.03038	0.0776495	1.88313	0.690078	1.25351	0.620107	1.16746	1.21599	1.92684	0.606949	1.50837	1.10902	1.23554	0.986519	1.40309	1.11133	0.452813	1.68713
EMOR-00712	1.21104	1.02057	1.13777	0.843831	1.30144	0.787695	1.06878	0.46067	1.38712	1.66881	0.685463	1.21085	0.691798	5.1022	0.72377	2.93484	0.908559	0.955702	0.627945	1.46381	0.443645	0.62751	1.01194	0.883318	2.38416	0.686476	0.32917	1.29174	0.572002	0.672787	1.01125	1.00032	1.92417	1.01588	1.71347	1.09552	0.933158	0.788051	0.938051	0.693226	1.38432	1.31046	0.813421	1.20759	0.628926	0.127562	0.999265	0.902785	0.919517
EMOR-00713	0.99015	0.867948	0.93274	2.3568	0.565398	1.3966	1.30309	0.869048	0.465137	1.66771	0.998243	1.27441	11.1329	0.0371344	0.976503	0.430032	6.82494	1.28444	1.17425	0.925086	0.695566	2.13794	0.6378	1.88734	1.18065	1.45701	39.4883	1.85448	0.855462	1.08061	0.971087	1.80543	0.0118292	1.10707	0.729011	1.02071	1.21907	1.57362	2.10924	1.3519	0.606949	0.931755	0.938332	1.2123	1.81757	0.992501	1.07312	1.56219	1.76855
EMOR-00714	1.06318	0.492627	0.990221	1.033	0.797488	0.845451	0.797113	1.60847	1.52245	1.11769	0.834455	0.873511	1.01356	0.348877	1.08921	1.13456	0.566385	0.838065	0.899768	0.821545	0.969828	0.745884	1.10727	1.05647	0.996233	1.08523	0.463287	1.31971	1	0.855163	0.988753	0.853481	4.65025	0.984124	0.969413	0.920421	1.30771	1.36187	1.5336	0.996704	0.791477	0.8115	1.06167	0.847965	1.00523	1.98635	1.00073	0.964148	1.03692
EMOR-00715	0.684348	8.69467	1.17538	1.40316	0.877279	1.31856	1.28796	1.6265	1.82682	1.44001	1.03145	0.986198	4.12666	2.96391	0.919833	0.430032	1.95624	1.20247	2.37376	1.49278	1.04711	1.45557	0.988062	1.51378	0.39837	0.948455	1.67746	1.02997	0.832572	1.57307	0.813015	1.39722	0.0929812	1.79821	0.90721	1.19621	1.06684	1.19158	1.59987	1.85995	0.621621	0.991082	1.07513	1.25696	2.08872	1.0075	1.12568	0.690098	1.73026
EMOR-00716	0.98233	0.8001	0.999401	0.480309	1.05193	0.699247	0.472239	0.470693	1.59824	0.787086	0.67518	0.942569	0.229171	0.97288	0.534657	2.11459	1.24183	0.602155	0.620259	0.736973	0.386694	0.575151	1.26075	0.856366	2.33558	0.55573	144.973	0.927047	0.572002	0.39005	0.804125	0.344261	2.448	0.830229	1.10284	0.499711	0.822427	0.927888	0.431825	0.377609	0.606949	0.694403	0.534645	0.820657	0.900893	0.970021	0.680662	3.2923	0.963079
EMOR-00717	1.13593	0.492627	1.02118	0.500957	0.948073	1.14126	0.375803	0.693003	2.40688	0.936616	1.00176	1.16196	0.206587	1.83159	1.0235	3.49568	1.09144	1.08359	1.10694	1.15878	0.416679	0.638085	1.49614	0.801257	1.56004	0.664985	237.855	0.95603	0.61212	0.38067	0.90166	0.515754	1.94929	0.710951	1.03712	0.74148	1.50745	1.07211	0.595839	0.444622	0.606949	0.716573	0.613095	0.899896	0.926763	1.14642	0.778617	2.64983	0.808564
EMOR-00718	1.01552	0.492627	1.21345	2.20406	1.49107	0.4645	0.236494	0.199364	0.467873	0.385774	1.25455	0.792976	0.361403	0.173613	0.848845	1.01338	0.796162	0.38549	0.339336	0.427464	1.21387	1.05111	1.41901	1.22731	1.00377	0.323276	1.30124	1.42326	1.40484	0.867002	0.680872	0.300379	0.919701	0.830322	1.03059	0.662102	0.698544	0.844194	0.427065	0.460505	0.606949	1.42484	1.2402	0.518726	1.3434	1.49444	0.804215	1.35974	0.533162
EMOR-00719	1.12544	0.659102	0.498391	0.354996	1.42899	0.936345	0.619208	2.0624	1.15377	1.07729	1.14724	0.840589	0.0764539	0.558799	2.1178	0.801017	0.118127	0.685921	0.966682	0.781007	1.47214	0.594235	0.915907	0.943534	0.914718	1.43458	0.415377	0.970032	1.24749	0.919388	1.07543	0.307842	3.59723	0.600272	1.69835	1.28154	1.60058	0.67046	0.857053	0.512251	1.20852	0.913842	0.78902	0.923674	0.592634	0.919811	0.984805	1.72664	0.16107
EMOR-00720	0.930039	0.979431	0.770347	0.966997	1.2863	0.581579	0.93122	0.541432	0.846234	1.06338	0.932551	1.09354	0.986438	2.05834	1.78575	0.986623	1.90766	0.545238	0.597191	0.47518	1.18275	0.948891	0.864632	1.07733	1.31029	0.969711	0.357205	1.43138	1.47159	1.14715	1.08697	0.999678	1	0.897901	0.92191	0.979286	1.11042	0.800424	1.06195	1.38738	1.32201	1.53935	1.23956	0.809049	1.30241	0.632092	1.10553	1.03585	0.70808
EMOR-00721	1.00985	1.35304	1.0006	1.70338	0.655926	1.39791	1.65695	1.2179	0.790175	0.600151	1.10035	1.0138	4.71165	1.02712	1.7848	0.874366	2.56577	1.63275	2.2579	1.83501	0.53965	1.21975	1.01413	1.78354	0.259609	1.03029	0.698762	0.51018	1.36453	1.23363	1.05044	1.92789	0.0461573	1.3241	0.890766	1.07871	0.442008	1.25356	1.65917	2.18481	1.93011	1.00892	1.13165	1.07633	0.994771	0.848651	1.15909	0.39587	1.28008
[truncated: 993 more columns]

## Sheet: Log Transformed Data
PARENT_SAMPLE_NAME	30	35	49	50	55	62	71	92	93	98	111	112	132	136	144	158	171	179	180	181	182	189	192	194	197	203	209	212	218	229	231	232	233	234	235	240	241	244	249	250	251	252	254	266	267	272	275	279	282
EMOR-00710	-0.237443	0.312346	-0.151567	-0.551199	-0.384285	0.59378	0.753533	0.278618	-1.2346	-0.17765	-0.0129661	-0.269754	1.87433	1.3203	0.213367	-0.843896	-1.28823	0.146645	0.98453	0.518525	0.484671	0.436261	-0.339542	-0.305286	-1.36985	0.103583	0.887801	-0.839228	-0.177983	1.61688	0.398891	1.25002	-4.43719	0.866336	0.0832411	-0.162904	-0.578569	-0.298031	-0.206077	0.00329022	-0.315549	0.0701133	-0.305811	0.755395	0.204366	0.201278	-0.0679134	-0.976863	0.47054
EMOR-00711	-0.23233	0.0397907	0.0959383	0.239223	0.148504	0.0617109	0.560577	0.12306	-0.645488	-0.13888	0.0922521	0.142206	1.35459	-2.73599	-0.178469	-0.205439	-0.29953	0.0433448	0.0327752	0.0722408	0.0297255	0.195592	-0.0447569	-0.215082	-0.905363	0.60057	-0.694036	-0.530178	0.11589	0.724276	0.144293	1.10869	-2.55555	0.632933	-0.370951	0.225949	-0.477864	0.154832	0.195559	0.655881	-0.49931	0.411033	0.103479	0.211509	-0.013573	0.338675	0.105554	-0.792277	0.523029
EMOR-00712	0.191481	0.0203599	0.129067	-0.169803	0.263468	-0.238644	0.0665182	-0.775073	0.327232	0.51211	-0.377661	0.191324	-0.368462	1.62967	-0.323281	1.07665	-0.0958959	-0.045309	-0.465303	0.381045	-0.81273	-0.465996	0.0118676	-0.12407	0.868847	-0.376184	-1.11118	0.255986	-0.558612	-0.396327	0.0111842	0.000322086	0.654495	0.0157514	0.538518	0.091227	-0.0691806	-0.238192	-0.0639507	-0.366399	0.325208	0.270377	-0.206506	0.188623	-0.463742	-2.05915	-0.000734959	-0.102271	-0.0839071
EMOR-00713	-0.00989877	-0.141623	-0.0696285	0.857305	-0.570225	0.334042	0.264735	-0.140357	-0.765424	0.511454	-0.00175898	0.242486	2.4099	-3.29321	-0.023777	-0.843896	1.92058	0.250322	0.160628	-0.0778687	-0.363029	0.759841	-0.449731	0.635168	0.166065	0.376387	3.676	0.617605	-0.156113	0.0775272	-0.0293392	0.590801	-4.43719	0.101713	-0.316067	0.0205021	0.198087	0.453377	0.746329	0.301514	-0.49931	-0.0706849	-0.0636511	0.19252	0.597501	-0.00752723	0.070566	0.44609	0.570158
EMOR-00714	0.0612614	-0.708002	-0.00982693	0.0324697	-0.226288	-0.167885	-0.226759	0.475282	0.420318	0.111265	-0.180976	-0.135235	0.0134705	-1.05304	0.0854539	0.126245	-0.568482	-0.17666	-0.105619	-0.196569	-0.0306363	-0.293185	0.1019	0.054929	-0.0037743	0.0817965	-0.769408	0.277414	0	-0.156463	-0.0113107	-0.158432	1.53692	-0.0160035	-0.0310647	-0.0829239	0.268279	0.308862	0.427617	-0.00330108	-0.233855	-0.20887	0.059841	-0.164916	0.00521558	0.686299	0.000734419	-0.0365108	0.0362556
EMOR-00715	-0.379289	2.16271	0.161588	0.338725	-0.130931	0.276541	0.253056	0.486432	0.602574	0.364647	0.0309651	-0.0138984	1.41747	1.08651	-0.0835629	-0.843896	0.671022	0.184375	0.864476	0.400642	0.0460301	0.375396	-0.0120101	0.414609	-0.920373	-0.0529214	0.517283	0.0295279	-0.183235	0.453032	-0.207006	0.334484	-2.37536	0.586789	-0.0973818	0.179161	0.0647028	0.175284	0.469921	0.620548	-0.475425	-0.00895802	0.0724446	0.228693	0.736552	0.007471	0.118388	-0.370921	0.548275
EMOR-00716	-0.0178282	-0.223019	-0.000599322	-0.733325	0.0506239	-0.357752	-0.75027	-0.75355	0.468902	-0.239418	-0.392776	-0.059146	-1.47329	-0.0274947	-0.626129	0.748861	0.216584	-0.50724	-0.477618	-0.305204	-0.950121	-0.553123	0.23171	-0.155058	0.848262	-0.587473	4.97655	-0.0757509	-0.558612	-0.941479	-0.218001	-1.06635	0.895271	-0.186053	0.0978878	-0.693726	-0.195496	-0.0748445	-0.839735	-0.973896	-0.49931	-0.364703	-0.626153	-0.19765	-0.104369	-0.0304372	-0.384689	1.19159	-0.0376197
EMOR-00717	0.127454	-0.708002	0.0209587	-0.691235	-0.0533239	0.132132	-0.978691	-0.36672	0.87833	-0.065482	0.00175589	0.150109	-1.57703	0.605186	0.0232247	1.25153	0.0874992	0.0802823	0.101601	0.147364	-0.875439	-0.449284	0.402888	-0.221573	0.444713	-0.40799	5.47166	-0.0449664	-0.490826	-0.965823	-0.103517	-0.662125	0.667466	-0.341152	0.0364452	-0.299107	0.410419	0.0696307	-0.517784	-0.810531	-0.49931	-0.333275	-0.489236	-0.105476	-0.0760575	0.136641	-0.250236	0.974496	-0.212496
EMOR-00718	0.0154044	-0.708002	0.193467	0.790302	0.399497	-0.766795	-1.44183	-1.61262	-0.759558	-0.952504	0.226774	-0.231963	-1.01776	-1.75093	-0.163879	0.0132884	-0.227952	-0.953239	-1.08076	-0.849885	0.19381	0.0498459	0.349962	0.204828	0.00376011	-1.12925	0.263316	0.35295	0.339923	-0.142714	-0.384381	-1.20271	-0.0837066	-0.185941	0.0301287	-0.412336	-0.358758	-0.169373	-0.850818	-0.775432	-0.49931	0.354061	0.215272	-0.656379	0.295207	0.401754	-0.217888	0.307295	-0.62893
EMOR-00719	0.118176	-0.416877	-0.696371	-1.03565	0.356964	-0.0657711	-0.479314	0.723868	0.143031	0.0744505	0.137356	-0.173652	-2.57107	-0.581966	0.750378	-0.221873	-2.136	-0.376993	-0.033886	-0.247172	0.386717	-0.520481	-0.0878399	-0.0581225	-0.0891399	0.360871	-0.87857	-0.0304264	0.221132	-0.0840467	0.0727216	-1.17817	1.28016	-0.510373	0.529658	0.248064	0.470367	-0.399791	-0.154255	-0.668941	0.189399	-0.0900974	-0.236964	-0.0793956	-0.523178	-0.083587	-0.0153115	0.546176	-1.82592
EMOR-00720	-0.0725283	-0.0207831	-0.260914	-0.0335594	0.251772	-0.542008	-0.0712602	-0.613538	-0.166959	0.0614563	-0.0698314	0.0894218	-0.0136544	0.721901	0.579836	-0.0134674	0.645878	-0.606532	-0.515518	-0.744062	0.167844	-0.0524615	-0.145452	0.0744834	0.27025	-0.0307569	-1.02944	0.358638	0.386344	0.137284	0.0833954	-0.00032219	0	-0.107695	-0.0813082	-0.0209313	0.104736	-0.222614	0.0601056	0.327413	0.279151	0.431361	0.21476	-0.211895	0.264217	-0.45872	0.100328	0.0352246	-0.345199
EMOR-00721	0.00980175	0.302354	0.000598963	0.532615	-0.421707	0.334975	0.504979	0.197124	-0.235501	-0.510574	0.0956264	0.0137079	1.55004	0.0267589	0.579307	-0.134256	0.942257	0.490263	0.814436	0.607047	-0.616835	0.198649	0.0140342	0.578599	-1.34858	0.0298391	-0.358444	-0.672991	0.310807	0.209964	0.0492106	0.656428	-3.0757	0.280733	-0.115674	0.0757624	-0.816427	0.225988	0.506316	0.781528	0.657575	0.00887848	0.123673	0.073553	-0.00524292	-0.164107	0.147639	-0.926669	0.246926
[truncated: 993 more columns]
