# Supplementary material for: Bacteroides Fragilis in the gut microbiomes of Alzheimer’s disease activates microglia and triggers pathogenesis in neuronal C/EBPβ transgenic mice
Source: Nat Commun. 2023 Sep 6;14:5471. doi: 10.1038/s41467-023-41283-w (PMC10482867; doi:10.1038/s41467-023-41283-w)
Supplement: Supplementary file 4 — Supplementary Data 1 [file 41467_2023_41283_MOESM4_ESM.zip › EMOR-0201-20VW+/EMOR-0201-20VW+ HEATMAP (BRAIN).XLSX]

## Sheet: Data Key & Explanation
	Data Key & Explanation
HeatMap Description	This is the statistical heat map data table associated with the statsitical anlaysis of the data.
	Chemical Annotation Descriptions
PATHWAY SORTORDER	An internally-generated number intended for sorting compounds by biochemical SUPER PATHWAY and SUB PATHWAY
BIOCHEMICAL NAME	The name of the identified biochemical
Biochemical Name	Indicates a compound that has been confirmed based on an authentic chemical standard and we are highly confident in its identity. (Metabolomics Standards Initiative Tier 1 identification)
Biochemical Name*	Indicates a compound that has not been confirmed based on a standard, but we are confident in its identity. (Not Tier 1)
Biochemical Name**	Indicates a compound for which a standard is not available, but we are reasonably confident in its identity or the information provided. (Not Tier 1)
Biochemical Name (#) or [#]	Indicates a compound that is a structural isomer of another compound in the Metabolon spectral library. For example, a steroid that may be sulfated at one of several positions that are indistinguishable by the mass spectrometry data or a diacylglycerol for which more than one stereospecific molecule exists.
SUPER PATHWAY	The general biochemical class assigned to the identified biochemical (e.g. lipid, amino acid, carbohydrate, etc.) intended for sorting compounds by broad biochemical classes
SUB PATHWAY	A more specific biochemical class assigned to the identified biochemical (e.g. TCA cycle, monoacylglycerols, etc.) intended for grouping/sorting compounds by biochemical pathway/class
PLATFORM	The Metabolon untargeted metabolomics platform consists of four different methods (i.e. Pos Late, Pos Early, Polar, and Neg). This column indicates which method was used to report the values associated with the detected biochemical.
COMP ID	An internally-generated Metabolon compound identifier
KEGG	An alphanumeric compound identifier and link to compound information in the Kyoto Encyclopedia of Genes and Genomes (KEGG)
HMDB	An alphanumeric compound identifier and link to compound information maintained by the Human Metabolome Database (HMDB)
PUBCHEM	A unique numerical identifier assigned by the National Center for Biotechnology Information (NCBI) and searchable in the PubChem database
CHEM ID	Unique identifier for each biochemical. CHEM IDs are listed in the top row of the data tabs of the accompanying client data table (CDT) file.
CAS	A unique numerical identifier assigned by the Chemical Abstracts Service (CAS) to every chemical substance described in the open scientific literature
	Statistical Analysis/Descriptors
FOLD CHANGE	Indicates the ratio of the mean scaled intesity for a metabolite between two experimental groups.
0.55	Green: indicates significant difference (p≤0.05) between the groups shown, metabolite ratio of < 1.00
0.76	Light Green: narrowly missed statistical cutoff for significance 0.05<p<0.10, metabolite ratio of < 1.00
1.71	Red: indicates significant difference (p≤0.05) between the groups shown; metabolite ratio of ≥ 1.00
1.32	Light Red: narrowly missed statistical cutoff for significance 0.05<p<0.10, metabolite ratio of ≥ 1.00
1.2	Non-colored text and cell: mean values are not significantly different for that comparison
	Blue: indicates significant (p≤0.05) ANOVA effect.
	Light Blue: indicates 0.05<p<0.10 ANOVA effect
P-VALUE	p-values for each comparison is derived from the Natural Log-Transformed Data using the corresponding statistical analysis (for eg. t-Test, ANOVA, etc.)
Q-VALUE	Q-values for each comparison is derived from the Natural Log-Transformed Data using False Discovery Rate (FDR) method.
Mean Values	Represents the mean scaled intensity for a metabolite in a particular experimental group.
% FILL	Represents the total percent of samples in a experimental group a metabolite was detected.
© Metabolon, Inc. All rights reserved. The Metabolon name, logo and related trademarks and service marks, owned by Metabolon, Inc. are registered and/or used in the United States and many foreign countries. Any use, copying or reproduction of the trademarks, logos, information, images or designs contained in this document is strictly prohibited without the prior written permission of Metabolon, I…

## Sheet: Pathway Heatmap
	Emory University School of Medicine EMOR-0201-20VW+ - Metabolomic analysis of brain, serum + fecal samples from Alzheimer disease (brain)
	Heat map of statistically significant biochemicals profiled in this study. Red and green shaded cells indicate p≤0.05 (red indicates that the mean values are significantly higher for that comparison; green values significantly lower). Light red and light green shaded cells indicate 0.05<p<0.10 (light red indicates that the mean values trend higher for that comparison; light green values trend low…										Fold of Change			Statistical Values
											Welch's Two-Sample t-Test			Welch's Two-Sample t-Test					Mean Values					% Filled Values
											C/EBPß Tg	AD-C/EBPß Tg		C/EBPß Tg		AD-C/EBPß Tg			WT	C/EBPβ Tg	HC-C/EBPβ Tg	AD-C/EBPβ Tg		WT	C/EBPβ Tg	HC-C/EBPβ Tg	AD-C/EBPβ Tg		Super Pathway	Sub Pathway	Chemical ID	CAS
														WT		HC-C/EBPß Tg
	Pathway Sort Order	Super Pathway	Sub Pathway	Biochemical Name	Platform	Comp ID	KEGG	HMDB	PUBCHEM	X	WT	HC-C/EBPß Tg	X	p-value	q-value	p-value	q-value	X					X					X
	1	Amino Acid	Glycine, Serine and Threonine Metabolism	glycine	LC/MS pos early	58	C00037	HMDB0000123	750		0.88	0.86		0.3238	0.5162	0.2271	0.429		1.6746	1.4725	1.0435	0.896		100	100	100	100		Amino Acid	Glycine, Serine and Threonine Metabolism	340	56-40-6
	2			N-acetylglycine	LC/MS pos early	27710		HMDB0000532	10972		0.83	1.09		0.0511	0.2622	0.4865	0.5426		1.2324	1.0239	0.9351	1.0186		100	100	100	100		Amino Acid	Glycine, Serine and Threonine Metabolism	100001006	543-24-8
	6			dimethylglycine	LC/MS pos early	5086	C03626	HMDB0000092	673		1.13	0.64		0.3275	0.5175	0.0581	0.4039		1.1633	1.3161	1.1379	0.7327		83	100	100	100		Amino Acid	Glycine, Serine and Threonine Metabolism	806	1118-68-9
	7			betaine	LC/MS pos early	3141	C00719	HMDB0000043	247		1.17	0.77		0.1643	0.4047	0.0333	0.4039		1.1236	1.3106	0.998	0.768		100	100	100	100		Amino Acid	Glycine, Serine and Threonine Metabolism	799	107-43-7
	8			betaine aldehyde	LC/MS pos early	15499	C00576	HMDB0001252	249		0.87	0.87		0.803	0.7007	0.9666	0.6883		1.422	1.2368	0.8171	0.7095		83	100	83	100		Amino Acid	Glycine, Serine and Threonine Metabolism	1219	7758-31-8
	10			serine	LC/MS pos early	1648	C00065	HMDB0000187	5951		1	0.96		0.9208	0.7329	0.4241	0.5088		0.7217	0.725	1.1991	1.1487		100	100	100	100		Amino Acid	Glycine, Serine and Threonine Metabolism	503	56-45-1
	11			N-acetylserine	LC/MS polar	37076		HMDB0002931	65249		1.08	1.02		0.3293	0.519	0.8724	0.6692		0.9475	1.0246	1.0251	1.0426		100	100	100	100		Amino Acid	Glycine, Serine and Threonine Metabolism	100001851	97-14-3
	16			2-methylserine	LC/MS pos early	53229	C02115		94309		1.12	1.02		0.4441	0.5732	0.9451	0.6869		0.9152	1.0258	1.0912	1.1178		100	100	100	100		Amino Acid	Glycine, Serine and Threonine Metabolism	100009246
	17			threonine	LC/MS pos early	1284	C00188	HMDB0000167	6288		1	0.95		0.9972	0.7463	0.3133	0.4607		1.0513	1.0538	1.007	0.9518		100	100	100	100		Amino Acid	Glycine, Serine and Threonine Metabolism	564	72-19-5
	18			N-acetylthreonine	LC/MS neg	33939		HMDB0062557	152204		1.21	1.06		0.0317	0.2233	0.641	0.6044		0.8899	1.0762	1.0685	1.1277		100	100	100	100		Amino Acid	Glycine, Serine and Threonine Metabolism	100001274	17093-74-2
	19			allo-threonine	LC/MS polar	15142	C05519	HMDB0004041	99289		1.07	0.67		0.8188	0.7009	0.0033	0.4039		0.6429	0.6887	1.7464	1.1643		100	100	100	100		Amino Acid	Glycine, Serine and Threonine Metabolism	100000272	28954-12-3
	22			homoserine	LC/MS polar	18351	C00263	HMDB0000719	12647		0.99	0.99		0.9305	0.7335	0.9756	0.6883		0.9083	0.8994	1.0099	0.9962		100	100	100	100		Amino Acid	Glycine, Serine and Threonine Metabolism	100000458	672-15-1
	29		Alanine and Aspartate Metabolism	alanine	LC/MS pos early	1126	C00041	HMDB0000161	5950		1.11	0.94		0.0242	0.2034	0.2385	0.4341		0.8759	0.9742	1.133	1.067		100	100	100	100		Amino Acid	Alanine and Aspartate Metabolism	811	56-41-7
	31			N-acetylalanine	LC/MS neg	1585	C02847	HMDB0000766	88064		0.91	1.17		0.4357	0.5709	0.1791	0.4039		1.2935	1.1767	0.8427	0.9871		100	100	100	100		Amino Acid	Alanine and Aspartate Metabolism	1110	97-69-8
	36			aspartate	LC/MS pos early	443	C00049	HMDB0000191	5960		0.94	0.99		0.3997	0.5437	0.8989	0.6751		1.2655	1.1919	0.9	0.8931		100	100	100	100		Amino Acid	Alanine and Aspartate Metabolism	234	56-84-8
	37			N-acetylaspartate (NAA)	LC/MS neg	22185	C01042	HMDB0000812	65065		1.1	1.03		0.0293	0.215	0.3411	0.4706		0.8538	0.9411	1.0726	1.1069		100	100	100	100		Amino Acid	Alanine and Aspartate Metabolism	100000787	997-55-7;997-55-7
	40			asparagine	LC/MS pos early	512	C00152	HMDB0000168	6267		0.87	1.02		0.0273	0.2085	0.5178	0.5506		0.9437	0.8182	1.0503	1.0757		100	100	100	100		Amino Acid	Alanine and Aspartate Metabolism	917	70-47-3
	42			N-acetylasparagine	LC/MS pos early	33942		HMDB0006028	99715		0.99	1.33		0.7379	0.6714	0.189	0.4141		0.9057	0.8955	1.2248	1.6325		100	100	100	100		Amino Acid	Alanine and Aspartate Metabolism	100001257	4033-40-3
	44		Glutamate Metabolism	glutamate	LC/MS pos early	57	C00025 C00217	HMDB0000148	33032		1.19	0.98		0.0406	0.2383	0.6981	0.6205		0.7616	0.9047	1.1322	1.1135		100	100	100	100		Amino Acid	Glutamate Metabolism	561	56-86-0
	45			glutamine	LC/MS pos early	53	C00064	HMDB0000641	5961		1	1.44		0.9379	0.734	0.0262	0.4039		0.8709	0.8726	1.2278	1.7719		100	100	100	100		Amino Acid	Glutamate Metabolism	563	56-85-9
	46			alpha-ketoglutaramate*	LC/MS polar	62101	C00940	HMDB0001552	48		1.06	1.45		0.6867	0.6667	0.0462	0.4039		0.7581	0.8042	1.5601	2.2582		100	100	100	100		Amino Acid	Glutamate Metabolism	100002397	18465-19-5
	47			N-acetylglutamate	LC/MS polar	15720	C00624	HMDB0001138	70914		1.02	1.12		0.7357	0.6714	0.0857	0.4039		0.9914	1.0148	0.9647	1.0793		100	100	100	100		Amino Acid	Glutamate Metabolism	100000282	5817-08-03
	48			N-acetylglutamine	LC/MS pos early	33943	C02716	HMDB0006029	182230		1.13	1.71		0.2355	0.4483	0.0784	0.4039		0.8493	0.9561	1.16	1.987		100	100	100	100		Amino Acid	Glutamate Metabolism	100001253	2490-97-3
	54			glutamate, gamma-methyl ester	LC/MS pos early	33487		HMDB0061715	68662		1.13	1.06		0.2783	0.486	0.5053	0.5462		1.1049	1.2442	0.9078	0.9595		100	100	100	100		Amino Acid	Glutamate Metabolism	100001103	1499-55-4;1499-55-4
	55			N-acetyl-aspartyl-glutamate (NAAG)	LC/MS pos early	35665	C12270	HMDB0001067	188803		0.93	1.08		0.5038	0.5915	0.2134	0.4213		1.6548	1.5467	0.7017	0.7591		100	100	100	100		Amino Acid	Glutamate Metabolism	100001612	3106-85-2
	56			beta-citrylglutamate	LC/MS neg	54923	C20775		189741		1.12	1.26		0.1211	0.3572	0.1152	0.4039		0.9654	1.0834	0.9314	1.1692		100	100	100	100		Amino Acid	Glutamate Metabolism	100003271	73590-26-8
	57			gamma-aminobutyrate (GABA)	LC/MS pos early	1416	C00334	HMDB0000112	119		0.88	1.06		0.1104	0.3441	0.2864	0.4567		1.0367	0.9133	1.0239	1.0903		100	100	100	100		Amino Acid	Glutamate Metabolism	141	56-12-2
	58			carboxyethyl-GABA	LC/MS pos early	40007		HMDB0002201	2572		1.22	1.01		0.2178	0.4358	0.8425	0.6624		1.5592	1.9092	0.748	0.7553		100	100	100	100		Amino Acid	Glutamate Metabolism	100003260	4386-03-02
	59			N-methyl-GABA	LC/MS pos early	39577	C15987		70703		1.25	0.99		0.3584	0.5261	0.9412	0.6857		0.9513	1.1869	0.9671	0.9589		100	100	100	100		Amino Acid	Glutamate Metabolism	100003152	1119-48-8
	62			S-1-pyrroline-5-carboxylate	LC/MS pos early	42370	C04322	HMDB0001301	11966181		1.15	1.24		0.349	0.5261	0.0322	0.4039		1.0669	1.231	0.7965	0.9849		100	100	100	100		Amino Acid	Glutamate Metabolism	35	2906-39-0
	70		Histidine Metabolism	histidine	LC/MS neg	59	C00135	HMDB0000177	6274		0.9	1.35		0.077	0.2927	0.0356	0.4039		0.9312	0.8424	1.0981	1.4809		100	100	100	100		Amino Acid	Histidine Metabolism	355	5934-29-2
	71			1-methylhistidine	LC/MS pos early	30460	C01152	HMDB0000001	92105		0.77	1.31		0.2887	0.4955	0.4021	0.5044		1.2215	0.9428	1.0874	1.4191		100	100	100	100		Amino Acid	Histidine Metabolism	100001051	332-80-9
	72			3-methylhistidine	LC/MS neg	15677	C01152	HMDB0000479	64969		1.06	1.48		0.9649	0.7405	0.3564	0.4843		0.9898	1.0501	0.9967	1.4735		100	100	100	100		Amino Acid	Histidine Metabolism	100000042	368-16-1
	73			N-acetylhistidine	LC/MS pos early	33946	C02997	HMDB0032055	75619		1.18	2.17		0.8368	0.7073	0.0502	0.4039		0.5438	0.6393	0.9467	2.0513		50	67	100	100		Amino Acid	Histidine Metabolism	100001293	39145-52-3
	76			N-acetyl-1-methylhistidine*	LC/MS pos early	43255		HMDB0240340	53859791		1.03	1.95		0.8073	0.7007	0.1379	0.4039		0.5674	0.5869	0.6857	1.339		50	67	67	83		Amino Acid	Histidine Metabolism	100004299
	78			trans-urocanate	LC/MS pos early	607	C00785	HMDB0000301	736715		0.69	0.7		0.5391	0.6144	0.5133	0.548		2.2117	1.5247	0.7889	0.5484		100	100	100	100		Amino Acid	Histidine Metabolism	537	104-98-3
	80			imidazole propionate	LC/MS pos early	40730		HMDB0002271	70630		1.26	1.12		0.4241	0.568	0.6155	0.5929		0.9469	1.189	1.135	1.2717		100	100	100	100		Amino Acid	Histidine Metabolism	100003434	1074-59-5
	83			imidazole lactate	LC/MS pos early	15716	C05568	HMDB0002320	793		0.93	1.15		0.4599	0.5817	0.3334	0.4701		0.7674	0.7142	1.3454	1.5497		100	100	100	100		Amino Acid	Histidine Metabolism	100000263	14403-45-3
	84			carnosine	LC/MS pos early	1768	C00386	HMDB0000033	439224		1.03	2.02		0.9088	0.7329	0.102	0.4039		0.9154	0.9434	1.2279	2.4798		100	100	100	100		Amino Acid	Histidine Metabolism	249	305-84-0
	85			homocarnosine	LC/MS polar	1633	C00884	HMDB0000745	89235;10243361		1.01	0.92		0.862	0.7133	0.5011	0.5462		1.2955	1.3042	0.8041	0.7372		100	100	100	100		Amino Acid	Histidine Metabolism	41	3650-73-5
	86			N-acetylcarnosine	LC/MS neg	43488		HMDB0012881	9903482		2.08	1.12		0.1849	0.4205	0.9751	0.6883		0.4501	0.9358	1.399	1.5669		33	83	83	83		Amino Acid	Histidine Metabolism	100004046	56353-15-2
	87			anserine	LC/MS neg	15747	C01262	HMDB0000194	112072		1.48	1.29		0.0092	0.1709	0.5842	0.5807		0.8905	1.3143	1.0726	1.3788		100	100	100	100		Amino Acid	Histidine Metabolism	100000044	10030-52-1
	88			histamine	LC/MS pos early	1574	C00388	HMDB0000870	774		0.59	1.39		0.2582	0.4625	0.462	0.5324		1.0685	0.6326	0.794	1.1016		67	33	100	67		Amino Acid	Histidine Metabolism	354	51-45-6
	90			1-methylhistamine	LC/MS pos early	43831	C05127	HMDB0000898	3614		0.61	1.12		0.3964	0.5437	0.7803	0.6366		1.1139	0.678	1.1311	1.2687		100	100	100	100		Amino Acid	Histidine Metabolism	100001204	501-75-7
	91			1-methyl-4-imidazoleacetate	LC/MS pos early	32350	C05828	HMDB0002820	75810		0.78	1.01		0.6685	0.6649	0.9454	0.6869		1.2419	0.9639	0.9764	0.9828		100	100	100	100		Amino Acid	Histidine Metabolism	100001208	2625-49-2
	92			1-methyl-5-imidazoleacetate	LC/MS pos early	62946		HMDB04988	6451814		0.96	1.72		0.6274	0.6482	0.0822	0.4039		1.1314	1.0887	0.8744	1.5047		100	100	100	100		Amino Acid	Histidine Metabolism	100002910	4200-48-0
	93			1-methyl-5-imidazolelactate	LC/MS neg	64596					1.14	1.22		0.4301	0.5703	0.4139	0.5045		1.0292	1.1737	0.9488	1.1574		100	100	100	100		Amino Acid	Histidine Metabolism	100021478	2022510-60-5
	96			1-ribosyl-imidazoleacetate*	LC/MS pos early	61868	C05131	HMDB0002331	440569		1.3	1.38		0.3669	0.528	0.2623	0.4468		0.7949	1.0336	0.9829	1.3605		50	33	100	83		Amino Acid	Histidine Metabolism	100001668	29605-99-0
	105		Lysine Metabolism	lysine	LC/MS pos early	1301	C00047 C00739	HMDB0003405	5962		1.01	0.99		0.8432	0.7089	0.8721	0.6692		0.989	1.0026	0.9486	0.9433		100	100	100	100		Amino Acid	Lysine Metabolism	407	56-87-1
	106			N2-acetyllysine	LC/MS polar	36751	C12989	HMDB0000446	92907		1.24	0.87		0.3737	0.5323	0.2155	0.4227		0.9045	1.1185	1.1604	1.0091		100	100	100	100		Amino Acid	Lysine Metabolism	100001721	1946-82-3
	107			N6-acetyllysine	LC/MS neg	36752	C02727	HMDB0000206	92832		1.22	0.86		0.0866	0.3072	0.1441	0.4039		1.1515	1.4054	0.9262	0.7927		100	100	100	100		Amino Acid	Lysine Metabolism	100001734	692-04-6
	114			N6-methyllysine	LC/MS pos early	62860	C02728	HMDB0002038	164795		1.43	0.81		0.2619	0.4651	0.1244	0.4039		0.9961	1.4195	1.1922	0.9714		100	100	100	100		Amino Acid	Lysine Metabolism	100003415	1188-07-4
	115			N6,N6-dimethyllysine	LC/MS pos early	62862	C05545	HMDB0013287	193344		1.51	0.91		0.0405	0.2383	0.2911	0.4587		0.5269	0.7938	1.1175	1.0175		0	83	100	100		Amino Acid	Lysine Metabolism	100020417	2259-86-1
	116			N6,N6,N6-trimethyllysine	LC/MS pos early	1498	C03793	HMDB0001325	440120		1.18	0.94		0.3114	0.5048	0.4138	0.5045		0.5633	0.664	1.2005	1.133		100	100	100	100		Amino Acid	Lysine Metabolism	189	23284-33-5
	117			hydroxy-N6,N6,N6-trimethyllysine*	LC/MS pos early	62959					1.38	0.87		0.0195	0.2005	0.171	0.4039		0.7618	1.0536	1.2388	1.0779		100	100	100	100		Amino Acid	Lysine Metabolism	100021123
	120			5-(galactosylhydroxy)-L-lysine	LC/MS pos early	43582			66995551		1.3	1		0.0756	0.2922	0.981	0.6889		0.8691	1.1336	1.0429	1.0467		100	100	100	100		Amino Acid	Lysine Metabolism	100002462	32448-36-5
	121			fructosyllysine	LC/MS pos early	46227		HMDB0034879	9839580		2.21	0.68		0.0211	0.2018	0.1619	0.4039		0.7294	1.6088	1.6349	1.1132		100	100	100	100		Amino Acid	Lysine Metabolism	100005373	21291-40-7
	122			saccharopine	LC/MS polar	1495	C00449	HMDB0000279	160556		0.86	0.77		0.6895	0.6675	0.2366	0.4341		2.0933	1.8007	0.7709	0.5907		100	100	100	100		Amino Acid	Lysine Metabolism	392	997-68-2
	123			2-aminoadipate	LC/MS polar	6146	C00956	HMDB0000510	92136		1.29	0.54		0.3773	0.5335	0.0891	0.4039		1.0692	1.3837	1.544	0.8371		100	100	100	100		Amino Acid	Lysine Metabolism	381	542-32-5;1118-90-7
	127			glutarylcarnitine (C5-DC)	LC/MS pos early	44664		HMDB0013130	71317118		2.36	0.31		0.0658	0.2878	0.0436	0.4039		0.6541	1.5446	1.8296	0.5712		100	100	100	100		Amino Acid	Lysine Metabolism	100001593	102636-82-8
	131			pipecolate	LC/MS pos early	1444		HMDB0000070			1.03	0.68		0.6793	0.6664	0.136	0.4039		1.1831	1.2144	1.1037	0.755		100	100	100	100		Amino Acid	Lysine Metabolism	1025	4043-87-2
	133			6-oxopiperidine-2-carboxylate	LC/MS neg	43231		HMDB0061705	3014237		1.31	0.46		0.5236	0.6024	0.0543	0.4039		0.8269	1.08	1.1835	0.5398		100	100	83	83		Amino Acid	Lysine Metabolism	100004499	34622-39-4
	136			5-aminovalerate	LC/MS pos early	18319	C00431	HMDB0003355	138		1.43	0.8		0.6476	0.6554	0.4801	0.539		0.7132	1.0208	1.1473	0.9225		83	83	100	100		Amino Acid	Lysine Metabolism	100000454	660-88-8
	138			N,N,N-trimethyl-5-aminovalerate	LC/MS pos early	57687			14274897		1.35	0.51		0.7174	0.6707	0.0728	0.4039		1.2661	1.7122	1.3216	0.6799		100	100	100	100		Amino Acid	Lysine Metabolism	100015962
	139			N-acetyl-2-aminoadipate	LC/MS pos early	63920	C12986		443992		1.69	0.67		0.0998	0.322	0.0755	0.4039		1.3447	2.2739	0.9034	0.6082		100	100	100	100		Amino Acid	Lysine Metabolism	100021760
	140		Phenylalanine Metabolism	phenylalanine	LC/MS pos early	64	C00079	HMDB0000159	6140		0.97	1.2		0.4953	0.5915	0.0747	0.4039		0.9805	0.9492	1.0807	1.3009		100	100	100	100		Amino Acid	Phenylalanine Metabolism	460	63-91-2
	141			N-acetylphenylalanine	LC/MS neg	33950	C03519	HMDB0000512	74839		1.42	1.7		0.0756	0.2922	0.1933	0.4161		0.7634	1.0871	1.2141	2.0612		100	100	100	100		Amino Acid	Phenylalanine Metabolism	100001256	2018-61-3
	146			1-carboxyethylphenylalanine	LC/MS neg	62566			59100900		0.88	1.09		0.1398	0.3838	0.5766	0.5801		1.0067	0.8897	1.0643	1.1581		100	100	100	100		Amino Acid	Phenylalanine Metabolism	100020419
	151			phenyllactate (PLA)	LC/MS neg	22130	C05607	HMDB0000779 HMDB0000563	3848		1	1.23		0.9806	0.7445	0.3195	0.464		0.9654	0.9613	1.1535	1.4218		100	100	100	100		Amino Acid	Phenylalanine Metabolism	100000774	828-01-3
	162		Tyrosine Metabolism	tyrosine	LC/MS pos early	1299	C00082	HMDB0000158	6057		0.9	1.23		0.4524	0.58	0.2799	0.4565		1.0449	0.9395	1.1704	1.4418		100	100	100	100		Amino Acid	Tyrosine Metabolism	815	60-18-4
	163			N-acetyltyrosine	LC/MS neg	32390		HMDB0000866	68310		1.37	1.66		0.0384	0.2375	0.3721	0.4904		0.7369	1.0131	1.3568	2.2523		100	100	100	100		Amino Acid	Tyrosine Metabolism	100001104	537-55-3
	164			1-carboxyethyltyrosine	LC/MS neg	62564					0.84	1.06		0.0939	0.3208	0.8868	0.6713		1.0108	0.8448	1.1123	1.1799		100	100	100	100		Amino Acid	Tyrosine Metabolism	100020421
	175			4-hydroxyphenylpyruvate	LC/MS neg	1669	C01179	HMDB0000707	979		0.85	0.71		0.8375	0.7073	0.1771	0.4039		1.1141	0.9513	0.9785	0.6948		67	67	100	67		Amino Acid	Tyrosine Metabolism	1141	156-39-8
	181			3-(4-hydroxyphenyl)lactate	LC/MS neg	32197	C03672	HMDB0000755	9378		0.83	1.41		0.1799	0.4169	0.2603	0.4468		0.9774	0.8128	1.4162	1.9967		100	100	100	100		Amino Acid	Tyrosine Metabolism	240	6482-98-0
	190			phenol sulfate	LC/MS neg	32553	C02180	HMDB0060015	74426		0.23	0.45		0.0712	0.2889	0.1892	0.4141		5.3027	1.2203	0.9486	0.4226		100	100	100	100		Amino Acid	Tyrosine Metabolism	100001510	937-34-8
	195			dopamine	LC/MS pos early	12130	C03758	HMDB0000073	681		0.96	0.9		0.6052	0.6391	0.7912	0.6408		0.2974	0.2846	3.8109	3.439		100	100	100	100		Amino Acid	Tyrosine Metabolism	1748	62-31-7
	204			3-methoxytyrosine	LC/MS pos early	12017		HMDB0001434	9307		1.25	1.17		0.3373	0.5199	0.7142	0.6239		0.6872	0.8596	1.2362	1.4501		100	83	100	100		Amino Acid	Tyrosine Metabolism	1342	300-48-1
	205			3-methoxytyramine	LC/MS pos early	38630	C05587	HMDB0000022	1669		0.92	0.74		0.7019	0.6706	0.5825	0.5807		0.2533	0.2319	2.9546	2.2002		83	100	100	100		Amino Acid	Tyrosine Metabolism	118	1477-68-5
	210			homovanillate (HVA)	LC/MS neg	1101	C05582	HMDB0000118	1738		0.55	1.13		0.1836	0.4192	0.8053	0.6438		0.8101	0.4451	1.8521	2.0975		100	100	100	100		Amino Acid	Tyrosine Metabolism	117	306-08-1
	217			O-methyltyrosine	LC/MS pos early	37451	D00762	HMDB0014903	441350;2723935		1.03	1.11		0.5516	0.6257	0.2508	0.4466		0.9708	0.9985	0.9636	1.0696		100	100	100	100		Amino Acid	Tyrosine Metabolism	100002078	1080-06-4
	225			p-cresol glucuronide*	LC/MS neg	48841		HMDB0011686	154035		0.69	6.01		0.1148	0.3501	0.0979	0.4039		0.9144	0.6342	0.5492	3.2998		83	50	0	50		Amino Acid	Tyrosine Metabolism	100006191	17680-99-8
	227			N-formylphenylalanine	LC/MS neg	48433		HMDB0240317	7064571;759256		1.09	1.45		0.8861	0.7223	0.0825	0.4039		0.9853	1.0737	0.9822	1.4201		100	100	100	100		Amino Acid	Tyrosine Metabolism	100006056	13200-85-6
	254		Tryptophan Metabolism	tryptophan	LC/MS pos early	54	C00078	HMDB0000929	6305		1.06	1.33		0.565	0.6276	0.2625	0.4468		0.964	1.0176	1.0549	1.4008		100	100	100	100		Amino Acid	Tryptophan Metabolism	565	73-22-3
	255			N-acetyltryptophan	LC/MS neg	33959	C03137	HMDB0013713	439917;700653		1.47	1.61		0.1528	0.397	0.5003	0.5462		0.9891	1.4586	1.1545	1.862		100	100	100	100		Amino Acid	Tryptophan Metabolism	100001254	1218-34-4
	261			C-glycosyltryptophan	LC/MS pos early	48782		HMDB0240296	10981970		1.42	0.81		0.0007	0.1245	0.1109	0.4039		0.8749	1.2407	1.1735	0.9454		100	100	100	100		Amino Acid	Tryptophan Metabolism	100006379	180509-18-6
	263			oxindolylalanine	LC/MS pos early	64568			20977764		0.83	0.4		0.3547	0.5261	0.9876	0.6907		1.2061	0.9969	3.753	1.4891		100	100	100	100		Amino Acid	Tryptophan Metabolism	100022120
	267			kynurenine	LC/MS pos early	15140	C00328	HMDB0000684	161166		1.33	1.55		0.0128	0.1734	0.2836	0.4567		0.8424	1.1198	1.1144	1.7239		100	100	100	100		Amino Acid	Tryptophan Metabolism	100000265	2922-83-0
	287			serotonin	LC/MS pos early	2342	C00780	HMDB0000259	5202		1.18	1.03		0.7299	0.6707	0.8211	0.6538		0.7913	0.9372	1.2588	1.3012		100	100	100	100		Amino Acid	Tryptophan Metabolism	504	153-98-0
	290			5-hydroxyindoleacetate	LC/MS neg	437	C05635	HMDB0000763	1826		0.7	1.18		0.3331	0.5199	0.264	0.4468		1.5743	1.0988	0.9219	1.0883		100	100	100	100		Amino Acid	Tryptophan Metabolism	71	54-16-0
	298			indolelactate	LC/MS neg	18349	C02043	HMDB0000671	92904		1.2	1.32		0.1955	0.4278	0.6583	0.6112		0.7712	0.9239	1.3044	1.7258		100	100	100	100		Amino Acid	Tryptophan Metabolism	100000463	832-97-3
	299			indoleacetate	LC/MS neg	27513	C00954	HMDB0000197	802		0.74	1.56		0.0781	0.2927	0.323	0.464		0.8387	0.6242	1.2854	2.0028		67	33	83	100		Amino Acid	Tryptophan Metabolism	100001034	6505-45-9
	322			3-indoxyl sulfate	LC/MS neg	27672		HMDB0000682	10258		0.75	1.42		0.343	0.5199	0.289	0.4587		1.5163	1.1314	0.8027	1.1407		100	100	100	100		Amino Acid	Tryptophan Metabolism	100000467	2642-37-7
	332		Leucine, Isoleucine and Valine Metabolism	leucine	LC/MS pos early	60	C00123	HMDB0000687	6106		0.96	1.08		0.4708	0.5824	0.034	0.4039		1.0419	0.9972	0.9796	1.0563		100	100	100	100		Amino Acid	Leucine, Isoleucine and Valine Metabolism	397	61-90-5
	336			N-acetylleucine	LC/MS neg	1587	C02710	HMDB0011756	70912		1.22	1.15		0.3712	0.5314	0.2214	0.4246		0.9447	1.1487	0.9424	1.0881		100	100	100	100		Amino Acid	Leucine, Isoleucine and Valine Metabolism	1082	1188-21-2
	340			1-carboxyethylleucine	LC/MS neg	62559					0.87	0.98		0.2071	0.4321	0.9477	0.6876		1.1592	1.0107	0.9326	0.9181		100	100	100	100		Amino Acid	Leucine, Isoleucine and Valine Metabolism	100020425
	347			alpha-hydroxyisocaproate	LC/MS neg	22132	C03264	HMDB0000665 HMDB0000624 HMDB00746	92779;83697;439960		1.23	1.2		0.5655	0.6276	0.6619	0.6112		0.6419	0.7881	0.5669	0.6826		50	67	50	50		Amino Acid	Leucine, Isoleucine and Valine Metabolism	100000706	10303-64-7
	353			isovalerylglycine	LC/MS neg	35107		HMDB00678	546304		0.55	0.86		0.0241	0.2034	0.7335	0.6313		1.3923	0.766	0.7596	0.6495		100	67	50	67		Amino Acid	Leucine, Isoleucine and Valine Metabolism	100001452	16284-60-9
	354			isovalerylcarnitine (C5)	LC/MS pos early	34407	C20826	HMDB0000688	169235		1.72	0.94		0.0712	0.2889	0.586	0.5807		0.7582	1.3051	1.1829	1.1169		100	100	100	100		Amino Acid	Leucine, Isoleucine and Valine Metabolism	100001393	31023-24-2
	363			beta-hydroxyisovalerate	LC/MS polar	12129		HMDB0000754	69362		1.19	1.14		0.2951	0.4984	0.1924	0.416		1.1458	1.3692	0.908	1.0366		100	100	100	100		Amino Acid	Leucine, Isoleucine and Valine Metabolism	1442	625-08-1
	364			beta-hydroxyisovaleroylcarnitine	LC/MS pos early	35433					1.46	1.07		0.0273	0.2085	0.8177	0.6521		0.9603	1.3995	0.9368	0.9982		100	100	100	100		Amino Acid	Leucine, Isoleucine and Valine Metabolism	100001594	99159-87-2
	367			3-methylglutaconate	LC/MS polar	57747		HMDB0000522	1551553		1.25	1.24		0.2457	0.4529	0.1744	0.4039		1.099	1.37	0.7744	0.9582		100	100	100	100		Amino Acid	Leucine, Isoleucine and Valine Metabolism	100002458	5746-90-7
	375			3-methylglutarylcarnitine (2)	LC/MS pos early	46548		HMDB0000552	128145		1.79	0.9		0.0048	0.1709	0.4436	0.5204		0.762	1.3673	0.9173	0.8234		100	100	100	100		Amino Acid	Leucine, Isoleucine and Valine Metabolism	100005850
	385			isoleucine	LC/MS pos early	1125	C16424 C00407 C06418	HMDB0000172	6306		1	1.05		0.9526	0.7371	0.3163	0.4635		1.0032	1.0041	1.0065	1.0565		100	100	100	100		Amino Acid	Leucine, Isoleucine and Valine Metabolism	376	73-32-5
	387			N-acetylisoleucine	LC/MS neg	33967		HMDB0061684	306109		1.1	0.88		0.4413	0.5723	0.3217	0.464		0.9759	1.0757	1.0951	0.9658		100	100	100	100		Amino Acid	Leucine, Isoleucine and Valine Metabolism	100001276	3077-46-1
	391			1-carboxyethylisoleucine	LC/MS neg	62558					0.82	0.91		0.089	0.3119	0.479	0.5388		1.253	1.0228	1.0322	0.9372		100	100	100	100		Amino Acid	Leucine, Isoleucine and Valine Metabolism	100020427
	395			2-hydroxy-3-methylvalerate	LC/MS neg	36746		HMDB0000317	164623		0.71	1.09		0.4672	0.5817	0.9797	0.6889		1.2618	0.8989	0.5386	0.5897		83	83	50	50		Amino Acid	Leucine, Isoleucine and Valine Metabolism	100001541	488-15-3
	397			2-methylbutyrylcarnitine (C5)	LC/MS pos early	45095		HMDB0000378	6426901		1.41	0.89		0.2114	0.4321	0.3437	0.4706		0.7142	1.0083	1.4062	1.2458		100	100	100	100		Amino Acid	Leucine, Isoleucine and Valine Metabolism	100001509	31023-25-3
	400			tiglylcarnitine (C5:1-DC)	LC/MS pos early	35428		HMDB0002366	22833596		1.16	0.83		0.554	0.6257	0.745	0.6327		0.9401	1.0938	1.3275	1.1074		100	100	83	83		Amino Acid	Leucine, Isoleucine and Valine Metabolism	100001597	64191-86-2
	407			ethylmalonate	LC/MS polar	15765		HMDB0000622	11756		0.94	1.21		0.5739	0.6276	0.3873	0.4954		0.9021	0.8478	1.0186	1.2321		100	100	100	100		Amino Acid	Leucine, Isoleucine and Valine Metabolism	2054	601-75-2
	410			methylsuccinate	LC/MS polar	15745		HMDB0001844	10349		1.47	1.26		0.0355	0.2304	0.3851	0.4937		0.7867	1.1533	0.9034	1.1416		100	100	100	100		Amino Acid	Leucine, Isoleucine and Valine Metabolism	2051	498-21-5
	416			valine	LC/MS pos early	1649	C00183	HMDB0000883	6287		1.02	1.04		0.95	0.7361	0.6403	0.6044		0.9609	0.9771	1.0578	1.0951		100	100	100	100		Amino Acid	Leucine, Isoleucine and Valine Metabolism	566	72-18-4
	417			N-acetylvaline	LC/MS neg	1591		HMDB0011757	66789		1.19	1.05		0.3426	0.5199	0.7425	0.6327		0.9912	1.1777	1.0543	1.1018		100	100	100	100		Amino Acid	Leucine, Isoleucine and Valine Metabolism	1084	96-81-1
	420			1-carboxyethylvaline	LC/MS neg	62562					0.84	0.89		0.1215	0.3572	0.2813	0.4565		1.1242	0.9465	1.0468	0.9359		100	100	100	100		Amino Acid	Leucine, Isoleucine and Valine Metabolism	100020423
	424			alpha-hydroxyisovalerate	LC/MS polar	46537		HMDB0000407	99823		0.97	1.34		0.6537	0.6574	0.4862	0.5426		1.2584	1.2197	0.8816	1.1812		100	100	100	100		Amino Acid	Leucine, Isoleucine and Valine Metabolism	100001300	600-37-3
	426			isobutyrylcarnitine (C4)	LC/MS pos early	33441		HMDB0000736	168379		1.81	0.85		0.3077	0.5037	0.2804	0.4565		0.7178	1.2984	1.4729	1.2504		100	100	100	100		Amino Acid	Leucine, Isoleucine and Valine Metabolism	100001055	25518-49-4
	428			3-hydroxyisobutyrate	LC/MS polar	1549	C01188 C06001	HMDB0000023 HMDB0000336	11966314		1.07	1		0.6585	0.6598	0.6636	0.6112		0.8274	0.8854	1.1797	1.1783		100	100	100	100		Amino Acid	Leucine, Isoleucine and Valine Metabolism	111	2068-83-9
	434		Methionine, Cysteine, SAM and Taurine Metabolism	methionine	LC/MS pos early	1302	C00073	HMDB0000696	6137		0.95	1.04		0.2352	0.4483	0.5804	0.5807		0.9209	0.8741	1.1303	1.1713		100	100	100	100		Amino Acid	Methionine, Cysteine, SAM and Taurine Metabolism	415	63-68-3
	435			N-acetylmethionine	LC/MS neg	1589	C02712	HMDB0011745	448580		1.05	1.05		0.4677	0.5817	0.4096	0.5045		0.8815	0.9225	1.1121	1.1634		100	100	100	100		Amino Acid	Methionine, Cysteine, SAM and Taurine Metabolism	1083	65-82-7
	437			N-formylmethionine	LC/MS neg	2829	C03145	HMDB0001015	439750		1.1	1.04		0.1026	0.3269	0.6752	0.6143		0.994	1.0958	0.9306	0.97		100	100	100	100		Amino Acid	Methionine, Cysteine, SAM and Taurine Metabolism	194	4289-98-9
	439			methionine sulfone	LC/MS pos early	44878		HMDB0062174	69961		0.89	1.55		0.2764	0.4842	0.2757	0.4565		0.7895	0.699	0.8269	1.2805		33	17	33	83		Amino Acid	Methionine, Cysteine, SAM and Taurine Metabolism	100004635	820-10-0
	440			methionine sulfoxide	LC/MS pos early	18374	C02989	HMDB0002005	158980		0.96	0.87		0.5979	0.6386	0.6819	0.6182		0.8717	0.8355	1.5067	1.3172		100	100	100	100		Amino Acid	Methionine, Cysteine, SAM and Taurine Metabolism	100000039	3226-65-1
	441			N-acetylmethionine sulfoxide	LC/MS pos early	45428			11902949		0.87	1.11		0.4281	0.5696	0.4329	0.5148		0.9346	0.8106	1.2939	1.4301		100	100	100	100		Amino Acid	Methionine, Cysteine, SAM and Taurine Metabolism	100005463	108646-71-5
	445			S-adenosylmethionine (SAM)	LC/MS pos early	15915	C00019	HMDB0001185	34755		0.98	1.07		0.5704	0.6276	0.2639	0.4468		1.0539	1.0333	0.9038	0.9632		100	100	100	100		Amino Acid	Methionine, Cysteine, SAM and Taurine Metabolism	1263	24346-00-7;86867-01-8;86867-0108
	446			S-adenosylhomocysteine (SAH)	LC/MS neg	42382	C00021	HMDB00939	439155		0.91	0.95		0.1654	0.4047	0.6315	0.604		1.0126	0.9209	1.1625	1.1099		100	100	100	100		Amino Acid	Methionine, Cysteine, SAM and Taurine Metabolism	197	979-92-0
	448			2,3-dihydroxy-5-methylthio-4-pentenoate (DMTPA)*	LC/MS neg	62805		HMDB0240388			1.36	0.78		0.1478	0.3952	0.2488	0.4466		1.2902	1.7487	0.5608	0.4367		100	100	100	67		Amino Acid	Methionine, Cysteine, SAM and Taurine Metabolism	100020893
	453			cystathionine	LC/MS pos early	15705	C02291	HMDB0000099	439258		0.82	1.39		0.1256	0.3632	0.0326	0.4039		1.4625	1.2009	0.6469	0.896		100	100	100	100		Amino Acid	Methionine, Cysteine, SAM and Taurine Metabolism	310	535-34-2
	455			cysteine	LC/MS pos early	1868	C00097	HMDB0000574	5862		0.93	1.22		0.4099	0.5531	0.3097	0.4607		1.0586	0.9801	0.7888	0.964		100	100	100	100		Amino Acid	Methionine, Cysteine, SAM and Taurine Metabolism	800	52-90-4;56-89-3
	457			S-methylcysteine	LC/MS pos early	39592		HMDB0002108	88180;7058174;24417		0.76	1.31		0.2142	0.4321	0.0816	0.4039		1.4806	1.1238	0.7329	0.9593		100	100	100	100		Amino Acid	Methionine, Cysteine, SAM and Taurine Metabolism	100002749	1187-84-4
	461			cysteine s-sulfate	LC/MS polar	22176	C05824	HMDB0000731	115015		0.85	1.35		0.2187	0.4359	0.0639	0.4039		1.25	1.0588	0.7228	0.9763		100	100	100	100		Amino Acid	Methionine, Cysteine, SAM and Taurine Metabolism	100000808	1637-71-4
	462			cystine	LC/MS pos early	56	C00491	HMDB0000192	67678		0.9	1.66		0.5243	0.6024	0.0908	0.4039		0.8619	0.7786	1.0439	1.7287		100	100	100	100		Amino Acid	Methionine, Cysteine, SAM and Taurine Metabolism	279	56-89-3
	466			lanthionine	LC/MS pos early	42002			98504		0.93	1.55		0.9356	0.734	0.1316	0.4039		1.602	1.4957	0.5496	0.8505		100	100	100	100		Amino Acid	Methionine, Cysteine, SAM and Taurine Metabolism	100003892	3183-08-02
	468			cysteine sulfinic acid	LC/MS pos early	37443	C00606	HMDB0000996	109		0.92	1.13		0.4634	0.5817	0.1145	0.4039		1.1583	1.0626	0.907	1.0249		100	100	100	100		Amino Acid	Methionine, Cysteine, SAM and Taurine Metabolism	100002113	207121-48-0
	470			hypotaurine	LC/MS pos early	590	C00519	HMDB0000965	107812		1.3	0.96		0.3655	0.5274	0.7151	0.6239		0.8248	1.0756	1.5775	1.508		100	100	100	100		Amino Acid	Methionine, Cysteine, SAM and Taurine Metabolism	358	300-84-5
	471			taurine	LC/MS neg	2125	C00245	HMDB0000251	1123		1.1	0.96		0.4779	0.5835	0.5258	0.5557		0.727	0.7968	1.1995	1.1509		100	100	100	100		Amino Acid	Methionine, Cysteine, SAM and Taurine Metabolism	512	107-35-7
	473			N-acetyltaurine	LC/MS neg	48187		HMDB0240253	159864		1.44	0.98		0.1057	0.3331	0.8961	0.6751		0.4917	0.7065	1.3214	1.2932		100	100	100	100		Amino Acid	Methionine, Cysteine, SAM and Taurine Metabolism	100005466
	479			taurocyamine	LC/MS neg	35117	C01959	HMDB0003584	68340		1.08	0.86		0.7867	0.6923	0.3192	0.464		1.3187	1.4283	0.8036	0.6906		100	100	100	100		Amino Acid	Methionine, Cysteine, SAM and Taurine Metabolism	100001418	543-18-0
	481			3-sulfo-L-alanine	LC/MS polar	47089	C00506	HMDB0002757	72886		1.27	1.1		0.1452	0.3901	0.4049	0.5044		0.7135	0.9039	1.1077	1.2209		100	100	100	100		Amino Acid	Methionine, Cysteine, SAM and Taurine Metabolism	382	498-40-8
	483		Urea cycle; Arginine and Proline Metabolism	arginine	LC/MS pos early	1638	C00062	HMDB0000517	6322		0.88	1.02		0.1044	0.3308	0.6698	0.6117		1.1579	1.0234	0.9626	0.9821		100	100	100	100		Amino Acid	Urea cycle; Arginine and Proline Metabolism	231	1119-34-2
	484			argininosuccinate	LC/MS polar	15497	C03406	HMDB0000052	60150382		0.67	0.91		0.0113	0.1725	0.4696	0.5364		1.5798	1.0612	0.8641	0.7902		100	100	100	100		Amino Acid	Urea cycle; Arginine and Proline Metabolism	232	156637-58-0
	485			urea	LC/MS pos early	1670	C00086	HMDB0000294	1176		1.22	0.77		0.226	0.4443	0.081	0.4039		0.975	1.1871	1.1114	0.8559		100	100	100	100		Amino Acid	Urea cycle; Arginine and Proline Metabolism	533	57-13-6
	487			ornithine	LC/MS pos early	1493	C00077	HMDB0000214	6262		0.96	0.89		0.5538	0.6257	0.1157	0.4039		1.1342	1.0868	1.0401	0.9276		100	100	100	100		Amino Acid	Urea cycle; Arginine and Proline Metabolism	444	3184-13-2
	489			3-amino-2-piperidone	LC/MS pos early	62853		HMDB0000323	5200225		0.51	1.01		0.0413	0.2389	0.7679	0.635		1.4703	0.7431	1.0281	1.0419		100	100	100	100		Amino Acid	Urea cycle; Arginine and Proline Metabolism	100020361	1892-22-4
	491			2-oxoarginine*	LC/MS pos early	55072	C03771	HMDB0004225	558		1.39	0.72		0.0479	0.2535	0.0187	0.4039		1.0105	1.4057	1.0516	0.7594		100	100	100	100		Amino Acid	Urea cycle; Arginine and Proline Metabolism	100002784	3715-10-04
	492			citrulline	LC/MS pos early	2132	C00327	HMDB0000904	9750		1.35	0.89		0.1219	0.3572	0.09	0.4039		1.1002	1.4891	1.0278	0.9148		100	100	100	100		Amino Acid	Urea cycle; Arginine and Proline Metabolism	391	372-75-8
	494			homocitrulline	LC/MS polar	22138	C02427	HMDB0000679	65072		0.92	1.81		0.9438	0.734	0.015	0.4039		0.8573	0.7904	1.103	1.9998		100	100	100	100		Amino Acid	Urea cycle; Arginine and Proline Metabolism	100000963	1190-49-4
	495			proline	LC/MS pos early	1898	C00148 C000763	HMDB0000162 HMDB0003411	145742;614;8988		1	1.08		0.858	0.7133	0.0709	0.4039		0.9426	0.9382	1.0562	1.1454		100	100	100	100		Amino Acid	Urea cycle; Arginine and Proline Metabolism	480	147-85-3
	498			dimethylarginine (SDMA + ADMA)	LC/MS pos early	36808	C21189 C03626	HMDB0003334 HMDB0001539	123831;169148		1.06	1.29		0.4249	0.568	0.0073	0.4039		0.9284	0.9844	0.9416	1.215		100	100	100	100		Amino Acid	Urea cycle; Arginine and Proline Metabolism	100001810	102783-24-4
	499			N-acetylarginine	LC/MS pos early	33953	C02562	HMDB0004620	67427		1.54	0.95		0.0297	0.215	0.5857	0.5807		0.5487	0.8424	1.338	1.2655		100	100	100	100		Amino Acid	Urea cycle; Arginine and Proline Metabolism	100001266	155-84-0
	508			N-delta-acetylornithine	LC/MS neg	43249	C00437	HMDB0003357	9920500		0.91	1.27		0.9303	0.7335	0.1125	0.4039		0.8057	0.7337	1.1076	1.4101		100	100	100	100		Amino Acid	Urea cycle; Arginine and Proline Metabolism	100004523
	513			trans-4-hydroxyproline	LC/MS pos early	32306	C01157	HMDB0000725	5810		1.78	0.72		0.0128	0.1734	0.0863	0.4039		0.7646	1.359	1.2158	0.8712		100	100	100	100		Amino Acid	Urea cycle; Arginine and Proline Metabolism	1001	51-35-4
	519			N,N,N-trimethyl-alanylproline betaine (TMAP)	LC/MS pos early	62947		HMDB0240365			1.66	0.72		0.0399	0.2383	0.1583	0.4039		0.6366	1.0565	1.4483	1.0414		83	100	100	100		Amino Acid	Urea cycle; Arginine and Proline Metabolism	100020217
	521			N-monomethylarginine	LC/MS pos early	43586	C03884	HMDB0029416	132862		0.87	1.28		0.3374	0.5199	0.0977	0.4039		1.2495	1.0895	0.7644	0.9777		100	100	100	100		Amino Acid	Urea cycle; Arginine and Proline Metabolism	100004488	53308-83-1
	522			argininate*	LC/MS pos early	57461		HMDB0003148	160437		1.32	0.89		0.0091	0.1709	0.1779	0.4039		0.9458	1.2511	1.0113	0.8997		100	100	100	100		Amino Acid	Urea cycle; Arginine and Proline Metabolism	100002769	157-07-3
	527		Creatine Metabolism	guanidinoacetate	LC/MS pos early	43802	C00581	HMDB0000128	763		0.8	0.99		0.0707	0.2889	0.8443	0.6624		1.4141	1.1255	0.9211	0.9095		100	100	100	100		Amino Acid	Creatine Metabolism	344	352-97-6
	528			creatine	LC/MS pos early	27718	C00300	HMDB0000064	586		1.05	0.99		0.1953	0.4278	0.6147	0.5929		1.009	1.0557	0.9883	0.9789		100	100	100	100		Amino Acid	Creatine Metabolism	1221	57-00-1
	529			creatinine	LC/MS pos early	513	C00791	HMDB0000562	588		1.03	0.99		0.7639	0.6829	0.8954	0.6751		1.0459	1.0752	0.98	0.9682		100	100	100	100		Amino Acid	Creatine Metabolism	275	60-27-5
	530			creatine phosphate	LC/MS polar	33951	C02305	HMDB0001511	587;9548602		0.91	1.31		0.4645	0.5817	0.0315	0.4039		1.0613	0.9655	0.8642	1.1287		100	100	100	100		Amino Acid	Creatine Metabolism	100000112	922-32-7
	537		Polyamine Metabolism	putrescine	LC/MS pos early	1408	C00134	HMDB0001414	1045		1.06	1.3		0.7921	0.696	0.0787	0.4039		1.0243	1.0901	0.8841	1.1526		100	100	100	100		Amino Acid	Polyamine Metabolism	49	110-60-1
	538			N-acetylputrescine	LC/MS pos early	37496	C02714	HMDB0002064	122356		1.74	1.32		0.0109	0.1725	0.2751	0.4565		0.7359	1.2779	1.0171	1.3377		100	100	100	100		Amino Acid	Polyamine Metabolism	192	18233-70-0
	544			N-acetyl-isoputreanine	LC/MS pos early	62309			131802901		0.95	0.84		0.7002	0.6706	0.174	0.4039		1.334	1.2709	0.8744	0.7371		100	100	100	83		Amino Acid	Polyamine Metabolism	100020487
	545			spermidine	LC/MS pos early	485	C00315	HMDB0001257	1102		0.76	1.06		0.1312	0.3723	0.1823	0.4092		1.5085	1.1391	0.884	0.9387		100	100	100	100		Amino Acid	Polyamine Metabolism	50	124-20-9
	550			(N(1) + N(8))-acetylspermidine	LC/MS pos early	57814	C00612 C01029	HMDB0001276 HMDB0002189	123689;496		1.28	1.13		0.1	0.322	0.2633	0.4468		0.8958	1.1439	0.9726	1.0975		100	100	100	100		Amino Acid	Polyamine Metabolism	100016038
	552			spermine	LC/MS pos late	603	C00750	HMDB0001256	1103		0.92	0.97		0.6106	0.6414	0.8771	0.6696		0.9204	0.8432	1.148	1.1189		100	83	100	100		Amino Acid	Polyamine Metabolism	507	71-44-3
	556			5-methylthioadenosine (MTA)	LC/MS pos early	1419	C00170	HMDB0001173	439176		1.05	1.1		0.4989	0.5915	0.1637	0.4039		0.987	1.034	0.9376	1.0336		100	100	100	100		Amino Acid	Polyamine Metabolism	212	2457-80-9
	560			4-acetamidobutanoate	LC/MS pos early	1558	C02946	HMDB0003681	18189		1.05	1.16		0.6946	0.6679	0.4295	0.5118		0.8973	0.9396	1.092	1.2655		100	100	100	100		Amino Acid	Polyamine Metabolism	1113	3025-96-5
	562		Guanidino and Acetamido Metabolism	1-methylguanidine	LC/MS pos early	48114	C02294	HMDB0001522	10111		1.06	0.94		0.9739	0.7424	0.8994	0.6751		1.2462	1.3258	0.8276	0.7793		100	100	100	100		Amino Acid	Guanidino and Acetamido Metabolism	100000715	22661-87-6
	563			4-guanidinobutanoate	LC/MS pos early	15681	C01035	HMDB0003464	500		1.24	0.89		0.0646	0.2848	0.1568	0.4039		1.1036	1.3636	0.8604	0.7644		100	100	100	100		Amino Acid	Guanidino and Acetamido Metabolism	100000096	463-003;463-00-3
	566		Glutathione Metabolism	glutathione, reduced (GSH)	LC/MS pos early	2127	D00014 C00051	HMDB0000125	124886		1.45	0.49		0.3356	0.5199	0.144	0.4039		0.9583	1.3919	1.4402	0.7098		100	100	100	100		Amino Acid	Glutathione Metabolism	496	70-18-8
	567			glutathione, oxidized (GSSG)	LC/MS pos early	27727	D00031 C00127	HMDB0003337	65359		1.38	0.85		0.0333	0.2293	0.1192	0.4039		0.7371	1.0139	1.263	1.0788		100	100	100	100		Amino Acid	Glutathione Metabolism	448	103239-24-3
	573			cysteine-glutathione disulfide	LC/MS pos early	35159	R00900	HMDB0000656	3080690		0.93	1.39		0.592	0.6349	0.0535	0.4039		0.9146	0.854	0.9993	1.393		100	100	100	100		Amino Acid	Glutathione Metabolism	100001437	13081-14-6
	574			S-methylglutathione	LC/MS pos early	33944	C11347		115260		1.37	0.84		0.0436	0.2404	0.064	0.4039		0.7951	1.089	1.1605	0.9706		100	100	100	100		Amino Acid	Glutathione Metabolism	100001259	2922-56-7
	575			S-lactoylglutathione	LC/MS pos early	15731	C03451	HMDB0001066	440018		0.98	0.62		0.8588	0.7133	0.073	0.4039		1.6272	1.589	0.4967	0.3075		100	100	100	100		Amino Acid	Glutathione Metabolism	1343	54398-03-7
	576			cysteinylglycine	LC/MS pos early	35637	C01419	HMDB0000078	439498		1.02	0.91		0.9015	0.7318	0.6134	0.5929		1.0674	1.089	0.9442	0.8617		100	100	83	100		Amino Acid	Glutathione Metabolism	278	19246-18-5
	577			cysteinylglycine disulfide*	LC/MS pos early	62103		HMDB0000709	22833544		1.05	1.25		0.7277	0.6707	0.1791	0.4039		0.7829	0.8212	1.2606	1.5773		100	83	50	100		Amino Acid	Glutathione Metabolism	100002466	70555-24-7
	578			cys-gly, oxidized	LC/MS neg	18368			333293		0.42	1.6		0.0855	0.3072	0.414	0.5045		2.3057	0.9612	0.7841	1.2537		100	100	100	83		Amino Acid	Glutathione Metabolism	1224	7729-20-6
	579			5-oxoproline	LC/MS neg	1494	C01879 C02237	HMDB0000267	439685;7405		0.85	1.44		0.1374	0.3837	0.0259	0.4039		1.1279	0.9544	0.8616	1.238		100	100	100	100		Amino Acid	Glutathione Metabolism	1021	98-79-3
	582			2-hydroxybutyrate/2-hydroxyisobutyrate	LC/MS polar	52281	C21297 C05984	HMDB0000729 HMDB00008	4277439;440864		0.86	1.1		0.4494	0.5775	0.6551	0.6109		1.3402	1.1552	0.922	1.0108		100	100	100	100		Amino Acid	Glutathione Metabolism	100008928
	584			ophthalmate	LC/MS pos early	34592		HMDB0005765	7018721		1.65	0.74		0.5319	0.6085	0.2281	0.4293		0.6598	1.0901	1.2957	0.9567		100	100	100	100		Amino Acid	Glutathione Metabolism	100001311	495-27-2
	590			S-(1,2-dicarboxyethyl)glutathione	LC/MS neg	63009			9802383		1.41	0.55		0.1529	0.397	0.0091	0.4039		0.7203	1.0145	1.7424	0.9554		100	100	100	100		Amino Acid	Glutathione Metabolism	100020967	1115-52-2
	591			4-hydroxy-nonenal-glutathione	LC/MS neg	48487		HMDB0240578	92970719		1.22	0.81		0.0636	0.2848	0.179	0.4039		0.8732	1.0618	1.1706	0.9467		100	100	100	100		Amino Acid	Glutathione Metabolism	100006240	99927-70-5
	592			3'-dephospho-CoA-glutathione*	LC/MS neg	62807					0.96	0.93		0.6044	0.6391	0.1967	0.418		1.1248	1.0783	0.9901	0.9232		100	100	100	100		Amino Acid	Glutathione Metabolism	100020899
	593			CoA-glutathione*	LC/MS neg	62804	C00920		46873828		1.04	0.95		0.3818	0.5345	0.3289	0.4675		0.9802	1.0207	1.0133	0.9656		100	100	100	100		Amino Acid	Glutathione Metabolism	269	6477-52-7
	634	Peptide	Gamma-glutamyl Amino Acid	gamma-glutamylglutamate	LC/MS pos early	36738	C05282	HMDB0011737	92865		1.05	1.01		0.5647	0.6276	0.8061	0.6438		0.9334	0.9835	0.986	0.9917		100	100	100	100		Peptide	Gamma-glutamyl Amino Acid	331	1116-22-9
	635			gamma-glutamylglutamine	LC/MS pos early	2730	C05283	HMDB0011738	150914		0.98	1.25		0.72	0.6707	0.0654	0.4039		1.0185	0.9975	0.9353	1.1645		100	100	100	100		Peptide	Gamma-glutamyl Amino Acid	1140	10148-81-9
	636			gamma-glutamylglycine	LC/MS pos early	33949		HMDB0011667	100099		0.75	1.04		0.1928	0.4278	0.6432	0.6051		2.5423	1.9113	0.7266	0.7584		100	100	100	100		Peptide	Gamma-glutamyl Amino Acid	100001294	1948-29-4
	637			gamma-glutamylhistidine	LC/MS pos early	18245		HMDB0029151	7017195		0.72	1.59		0.0077	0.1709	0.0232	0.4039		1.2442	0.8905	0.8955	1.4279		100	100	100	100		Peptide	Gamma-glutamyl Amino Acid	1235	37460-15-4
	638			gamma-glutamylisoleucine*	LC/MS pos early	34456		HMDB0011170	22885096		0.82	0.81		0.191	0.4277	0.2045	0.418		0.9985	0.818	1.1363	0.9243		100	83	100	67		Peptide	Gamma-glutamyl Amino Acid	100001485
	639			gamma-glutamylleucine	LC/MS pos early	18369		HMDB0011171	151023		0.86	1.31		0.084	0.3072	0.0492	0.4039		1.0709	0.9174	0.8817	1.1512		100	100	100	100		Peptide	Gamma-glutamyl Amino Acid	1268	2566-39-4
	640			gamma-glutamyl-alpha-lysine	LC/MS pos early	55015			65254		0.96	1.15		0.7395	0.6717	0.4158	0.5045		1.2486	1.1932	0.7076	0.8162		100	100	100	100		Peptide	Gamma-glutamyl Amino Acid	100010901
	641			gamma-glutamyl-epsilon-lysine	LC/MS pos early	33934		HMDB0003869	7015685		0.83	0.96		0.4767	0.5835	0.6064	0.5888		1.149	0.9498	0.9276	0.8871		100	100	100	100		Peptide	Gamma-glutamyl Amino Acid	100001262	17105-15-6
	642			gamma-glutamylmethionine	LC/MS pos early	44872		HMDB0029155	7009567		0.98	1.09		0.817	0.7009	0.5023	0.5462		0.9723	0.9571	1.0116	1.0998		100	100	100	100		Peptide	Gamma-glutamyl Amino Acid	100001313	17663-87-5
	643			gamma-glutamylphenylalanine	LC/MS pos early	33422		HMDB0000594	111299		0.81	1.78		0.1879	0.4257	0.024	0.4039		1.1206	0.9065	0.7648	1.3596		100	100	100	100		Peptide	Gamma-glutamyl Amino Acid	100000491	7432-24-8
	644			gamma-glutamylthreonine	LC/MS pos early	33364		HMDB0029159	76078708		1.14	0.95		0.462	0.5817	0.7529	0.6327		0.8914	1.0154	1.1397	1.081		100	100	100	100		Peptide	Gamma-glutamyl Amino Acid	100001314	5652-48-2
	645			gamma-glutamyltryptophan	LC/MS pos early	33947		HMDB0029160	3989307		0.73	1.59		0.2562	0.4603	0.2819	0.4565		0.8886	0.6479	0.7764	1.2373		67	50	67	67		Peptide	Gamma-glutamyl Amino Acid	100001295	66471-20-3
	646			gamma-glutamyltyrosine	LC/MS neg	2734		HMDB0011741	94340		0.6	1.59		0.0184	0.1983	0.2574	0.4468		1.348	0.8046	0.8055	1.281		100	100	100	100		Peptide	Gamma-glutamyl Amino Acid	1102	7432-23-7
	647			gamma-glutamylvaline	LC/MS pos early	43829		HMDB0011172	7015683		0.96	1.19		0.5546	0.6257	0.2268	0.429		0.9271	0.889	1.0716	1.2728		100	100	100	100		Peptide	Gamma-glutamyl Amino Acid	100001126	2746-34-1
	649			gamma-glutamylcitrulline*	LC/MS pos early	62104					1.66	0.84		0.2759	0.4842	0.5915	0.5841		1.5063	2.5046	0.7168	0.5987		100	100	83	83		Peptide	Gamma-glutamyl Amino Acid	100020241
	819		Dipeptide	glycylleucine	LC/MS pos early	34398	C02155	HMDB0000759	92843		0.99	0.94		0.9968	0.7463	0.564	0.5744		1.0156	1.0087	1.0609	0.9985		100	100	100	100		Peptide	Dipeptide	100001258	869-19-2
	829			glycylvaline	LC/MS pos early	18357		HMDB0028854	2724807		1.08	0.92		0.3631	0.5261	0.4776	0.5385		0.8659	0.9384	1.2007	1.1004		100	100	100	100		Peptide	Dipeptide	100000487	1963-21-9
	853			isoleucylglycine	LC/MS neg	40008		HMDB0028907	342532		1	0.97		0.9418	0.734	0.6486	0.6064		1.0231	1.0219	1.0268	0.996		100	100	100	100		Peptide	Dipeptide	100003169	868-28-0
	872			leucylglycine	LC/MS pos early	40045		HMDB0028929	79070		0.94	1.03		0.4868	0.5868	0.7251	0.6281		1.1528	1.0804	0.8407	0.8674		100	100	100	100		Peptide	Dipeptide	100003185	686-50-0
	921			phenylalanylalanine	LC/MS pos early	41374		HMDB0028988	5488196		1.06	0.9		0.6783	0.6664	0.7033	0.6205		1.0479	1.1138	0.916	0.821		83	100	83	83		Peptide	Dipeptide	100003589	3918-87-4
	926			phenylalanylglycine	LC/MS pos early	41370		HMDB0028995	6992304		1.27	1.04		0.0934	0.3208	0.7167	0.6239		1.0286	1.3114	0.8821	0.9159		100	100	100	100		Peptide	Dipeptide	100003588	721-90-4
	947			prolylglycine	LC/MS pos early	40703		HMDB0011178	6426709		1	1.2		0.9398	0.734	0.0566	0.4039		0.8525	0.849	1.1029	1.3233		100	100	100	100		Peptide	Dipeptide	100003674	2578-57-6
	1016			tyrosylglycine	LC/MS neg	41375		HMDB0029105	7021854		1.25	0.97		0.1771	0.4162	0.926	0.6839		1.0759	1.3482	0.8533	0.8235		100	100	100	100		Peptide	Dipeptide	100003598	673-05-5
	1034			valylglycine	LC/MS neg	40475		HMDB0029127	136487		1.17	0.76		0.3733	0.5323	0.059	0.4039		1.0434	1.2189	1.1766	0.8911		100	100	100	100		Peptide	Dipeptide	100003641	686-43-1
	1047			leucylglutamine*	LC/MS pos early	48189		HMDB0028927	4305457		0.89	1.03		0.4455	0.5738	0.8484	0.6628		1.0846	0.9623	0.9047	0.9344		100	100	100	100		Peptide	Dipeptide	100003183
	1186		Acetylated Peptides	phenylacetylglutamate	LC/MS neg	52925		HMDB0059772	11579826		1.06	5.36		0.3632	0.5261	0.1328	0.4039		0.1912	0.2035	0.4591	2.461		0	17	50	83		Peptide	Acetylated Peptides	100009045
	1190			phenylacetylglycine	LC/MS neg	33945	C05598	HMDB0000821	68144		0.75	0.95		0.1005	0.322	0.7163	0.6239		1.7953	1.3422	0.5812	0.5517		100	100	83	100		Peptide	Acetylated Peptides	100001275	500-98-1
	1219		Modified Peptides	N,N-dimethyl-pro-pro	LC/MS pos early	64571					1.53	0.82		0.0094	0.1709	0.2133	0.4213		0.6537	1.0032	1.4068	1.1544		100	100	100	100		Peptide	Modified Peptides	100022041
	1220	Carbohydrate	Glycolysis, Gluconeogenesis, and Pyruvate Metabolism	1,5-anhydroglucitol (1,5-AG)	LC/MS neg	20675	C07326	HMDB0002712	64960		0.92	1.12		0.5706	0.6276	0.7361	0.6313		0.8403	0.7767	1.1905	1.3375		100	100	100	100		Carbohydrate	Glycolysis, Gluconeogenesis, and Pyruvate Metabolism	100000580	154-58-5
	1223			glucose	LC/MS polar	20488	C00031	HMDB0000122	5793		0.99	1.13		0.8308	0.7054	0.4446	0.5204		2.4527	2.4377	0.4748	0.5384		100	100	100	100		Carbohydrate	Glycolysis, Gluconeogenesis, and Pyruvate Metabolism	572	50-99-7
	1224			glucose 6-phosphate	LC/MS polar	31260	C00092	HMDB0001401	5958		0.89	1.11		0.3769	0.5335	0.3431	0.4706		1.7445	1.5512	0.6141	0.6841		100	100	100	100		Carbohydrate	Glycolysis, Gluconeogenesis, and Pyruvate Metabolism	291	103192-55-8
	1227			fructose-6-phosphate	LC/MS polar	12021	C05345	HMDB0003971	440641		0.78	1.27		0.212	0.4321	0.3482	0.4743		2.0599	1.6024	0.4088	0.5194		100	100	100	100		Carbohydrate	Glycolysis, Gluconeogenesis, and Pyruvate Metabolism	1232	103213-47-4
	1230			fructose 1,6-diphosphate/glucose 1,6-diphosphate/myo-inositol diphosphates	LC/MS neg	46896	C05378 C00354 C01231	HMDB0003514 HMDB0001058	10404962;3934;90658350;124383956;4453;445557;718;82400		0.66	1.33		0.2945	0.4984	0.1227	0.4039		3.0465	1.9987	0.5149	0.6856		100	100	100	100		Carbohydrate	Glycolysis, Gluconeogenesis, and Pyruvate Metabolism	100002180
	1232			dihydroxyacetone phosphate (DHAP)	LC/MS pos early	15522	C00111	HMDB0001473	668		0.75	1.97		0.1485	0.3952	0.1139	0.4039		1.4485	1.081	0.3407	0.6722		100	100	83	100		Carbohydrate	Glycolysis, Gluconeogenesis, and Pyruvate Metabolism	309	102783-56-2
	1237			3-phosphoglycerate	LC/MS neg	1414	C00597	HMDB0000807	724		1.22	0.95		0.1251	0.3632	0.6775	0.6153		0.9216	1.1256	0.9727	0.9274		100	100	100	100		Carbohydrate	Glycolysis, Gluconeogenesis, and Pyruvate Metabolism	132	80731-10-8
	1238			phosphoenolpyruvate (PEP)	LC/MS neg	597	C00074	HMDB0000263	1005		1.19	1.03		0.2209	0.4386	0.9638	0.6883		0.9766	1.1643	0.9321	0.9563		100	100	100	100		Carbohydrate	Glycolysis, Gluconeogenesis, and Pyruvate Metabolism	463	10526-80-4
	1239			pyruvate	LC/MS polar	22250	C00022	HMDB0000243	1060		1.27	0.84		0.1166	0.3524	0.0282	0.4039		0.7172	0.9103	1.2706	1.0712		100	100	100	100		Carbohydrate	Glycolysis, Gluconeogenesis, and Pyruvate Metabolism	823	127-17-3
	1240			lactate	LC/MS polar	527	C00186	HMDB0000190	612		1.02	1.02		0.8707	0.7149	0.6711	0.6117		1.0297	1.048	0.9697	0.9857		100	100	100	100		Carbohydrate	Glycolysis, Gluconeogenesis, and Pyruvate Metabolism	482	79-33-4
	1243			glycerate	LC/MS polar	1572	C00258	HMDB0006372 HMDB0000139	752;439194		1.04	1.03		0.5196	0.6021	0.3938	0.5025		0.884	0.9201	1.0417	1.0722		100	100	100	100		Carbohydrate	Glycolysis, Gluconeogenesis, and Pyruvate Metabolism	1052	600-19-1
	1246		Pentose Phosphate Pathway	6-phosphogluconate	LC/MS neg	15442	C00345	HMDB0001316	91493		1.19	1.1		0.4692	0.5817	0.5023	0.5462		1.2407	1.4808	0.7829	0.8589		100	100	100	100		Carbohydrate	Pentose Phosphate Pathway	100000341	921-62-0;53411-70-4
	1255			ribose 1-phosphate	LC/MS polar	1763	C00620	HMDB0001489	439236		0.82	1.13		0.1651	0.4047	0.0671	0.4039		1.1105	0.9151	0.9445	1.0628		100	100	100	100		Carbohydrate	Pentose Phosphate Pathway	219	50-99-7;58459-37-3
	1257			sedoheptulose-7-phosphate	LC/MS neg	35649	C05382	HMDB0001068	616		0.98	0.92		0.9249	0.7329	0.5172	0.5506		1.2833	1.2527	0.8177	0.7485		100	100	100	100		Carbohydrate	Pentose Phosphate Pathway	100001628	2646-35-7
	1261		Pentose Metabolism	ribose	LC/MS polar	1471	C00121	HMDB0000283	5779		0.71	1.03		0.0137	0.1734	0.6631	0.6112		1.6006	1.1317	0.875	0.8972		100	100	100	100		Carbohydrate	Pentose Metabolism	914	50-69-1
	1262			ribitol	LC/MS polar	15772	C00532 C01904 C00474 C00379	HMDB0002917 HMDB0000508 HMDB0001851 HMDB0000568	6912		1.17	0.84		0.0943	0.3208	0.0818	0.4039		0.7814	0.912	1.364	1.1509		100	100	100	100		Carbohydrate	Pentose Metabolism	100000406	488-81-3
	1263			ribonate	LC/MS polar	27731	C01685	HMDB0000867	5460677		1.46	0.95		0.0011	0.1245	0.698	0.6205		0.7913	1.1544	1.0073	0.9568		100	100	100	100		Carbohydrate	Pentose Metabolism	100001007	5336-08-03
	1269			arabinose	LC/MS polar	575	C00216	HMDB0029942	66308		1.16	0.84		0.5238	0.6024	0.2002	0.418		0.8609	1.0014	1.3415	1.1256		100	100	100	100		Carbohydrate	Pentose Metabolism	828	28697-53-2
	1277			arabitol/xylitol	LC/MS polar	48885	C00542 C01904 C00379	HMDB0002917 HMDB0001851 HMDB0000568	6912;94154		1.41	0.65		0.0857	0.3072	0.1285	0.4039		0.8313	1.1759	1.8296	1.1971		100	100	100	100		Carbohydrate	Pentose Metabolism	100006430
	1283			arabonate/xylonate	LC/MS polar	48255	C00502 C05411	HMDB0000539	122045;6602431		1.38	0.82		0.0448	0.243	0.3652	0.4865		0.8657	1.1941	1.1257	0.9286		100	100	100	100		Carbohydrate	Pentose Metabolism	100006115
	1288			sedoheptulose	LC/MS polar	53237	C02076	HMDB0003219	5459879		1.23	0.83		0.0619	0.2848	0.1881	0.4141		0.9012	1.1093	1.0474	0.8725		100	100	100	100		Carbohydrate	Pentose Metabolism	100002619	3019-74-7
	1290			lyxonate	LC/MS polar	61858		HMDB0060255			1.1	1.09		0.3308	0.5197	0.3269	0.4659		0.8974	0.9848	1.007	1.0944		100	100	100	100		Carbohydrate	Pentose Metabolism	100019968
	1326		Disaccharides and Oligosaccharides	sucrose	LC/MS polar	1519	C00089	HMDB0000258	5988		0.49	0.27		0.1812	0.4169	0.2779	0.4565		37.0837	18.2335	0.6574	0.1775		100	100	100	83		Carbohydrate	Disaccharides and Oligosaccharides	935	57-50-1
	1347		Fructose, Mannose and Galactose Metabolism	fructose	LC/MS polar	577	C00095	HMDB0000660	2723872		0.96	0.87		0.7128	0.6707	0.4944	0.5462		1.5075	1.4488	0.6694	0.5833		100	100	100	100		Carbohydrate	Fructose, Mannose and Galactose Metabolism	878	57-48-7
	1352			mannitol/sorbitol	LC/MS polar	46142	C00392 C00794	HMDB0000247 HMDB0000765	6251;5780		0.96	0.77		0.6453	0.6554	0.0141	0.4039		1.0547	1.0133	1.1503	0.8834		100	100	100	100		Carbohydrate	Fructose, Mannose and Galactose Metabolism	100001740
	1353			mannose	LC/MS polar	584	C00159 C02209 C00936	HMDB0000169	185698;82308;18950;439680		1.08	1.11		0.7263	0.6707	0.6577	0.6112		1.3796	1.4836	0.3954	0.4395		100	100	83	83		Carbohydrate	Fructose, Mannose and Galactose Metabolism	803	3458-28-4
	1365			galactose 6-phosphate	LC/MS polar	57615	C01113		3034794;439404		0.75	1.25		0.2749	0.4842	0.1221	0.4039		2.2146	1.6573	0.6831	0.8525		100	100	100	100		Carbohydrate	Fructose, Mannose and Galactose Metabolism	100001498	6665-00-5
	1373			galactonate	LC/MS polar	27719	C15930 C00880	HMDB0000565	12310779;128869		1.24	0.86		0.3093	0.5037	0.6453	0.606		0.9164	1.1407	1.1169	0.9558		100	100	100	100		Carbohydrate	Fructose, Mannose and Galactose Metabolism	100001026	299-28-5
	1380		Nucleotide Sugar	UDP-glucose	LC/MS polar	32344	C00029	HMDB0000286	8629		1.04	1.17		0.6413	0.6554	0.1707	0.4039		0.9862	1.0217	0.9927	1.1582		100	100	100	100		Carbohydrate	Nucleotide Sugar	1096	117756-22-6
	1384			UDP-galactose	LC/MS polar	15860	C00052	HMDB0000302	18068		1.07	1.04		0.391	0.5418	0.4482	0.5234		0.8874	0.9478	1.0288	1.0681		100	100	100	100		Carbohydrate	Nucleotide Sugar	100000298	2956-16-3;91183-98-1;137868-52-1
	1385			UDP-glucuronate	LC/MS neg	2763	C00167	HMDB0000935	17473		1.18	0.91		0.2346	0.4483	0.2519	0.4466		0.7662	0.9065	1.1883	1.0819		100	100	100	100		Carbohydrate	Nucleotide Sugar	1097	28053-08-9;63700-19-6
	1388			guanosine 5'-diphospho-fucose	LC/MS polar	15903					0.9	0.98		0.3239	0.5162	0.8597	0.6673		1.0896	0.9789	1.019	0.9954		100	100	100	100		Carbohydrate	Nucleotide Sugar	335	15839-70-0
	1392			UDP-N-acetylglucosamine/galactosamine	LC/MS polar	46148	C00203 C00043	HMDB0000304 HMDB0000290	44576;1167		1.2	1		0.0045	0.1709	0.927	0.6839		0.8058	0.9696	1.0156	1.0189		100	100	100	100		Carbohydrate	Nucleotide Sugar	100002957
	1393			cytidine 5'-monophospho-N-acetylneuraminic acid	LC/MS polar	36831	C00128	HMDB0001176	448209		1.33	0.9		0.0425	0.2403	0.3082	0.4607		0.8396	1.1183	1.0878	0.9788		100	100	100	100		Carbohydrate	Nucleotide Sugar	1223	3063-71-6
	1403		Aminosugar Metabolism	glucosamine-6-phosphate	LC/MS polar	580	C00352	HMDB0001254	440997		0.89	1.47		0.5043	0.5915	0.2266	0.429		2.1849	1.9417	0.3245	0.4766		100	100	100	100		Carbohydrate	Aminosugar Metabolism	290	3616-42-0
	1407			glucuronate	LC/MS polar	15443	C16245	HMDB0000127	441478;94715;23677976;65041;444791		1.24	1.02		0.35	0.5261	0.9615	0.6883		0.8958	1.1134	1.3716	1.4044		100	100	100	100		Carbohydrate	Aminosugar Metabolism	100000257	207300-70-7
	1412			N-acetylglucosamine 6-phosphate	LC/MS polar	15107	C00357	HMDB0002817	439219		0.87	0.99		0.0684	0.2888	0.8295	0.6565		0.9947	0.8649	1.1073	1.0961		100	100	100	100		Carbohydrate	Aminosugar Metabolism	1213	102029-88-9
	1413			N-acetyl-glucosamine 1-phosphate	LC/MS polar	15741	C04256	HMDB0001367	440364		0.8	1.01		0.2103	0.4321	0.9171	0.6825		0.9561	0.7684	1.0966	1.1105		100	100	100	100		Carbohydrate	Aminosugar Metabolism	1212	31281-59-1
	1419			N-acetylneuraminate	LC/MS polar	32377	C00270	HMDB0000230	439197		0.9	0.92		0.576	0.6285	0.1508	0.4039		0.9864	0.8904	1.1041	1.0161		100	100	100	100		Carbohydrate	Aminosugar Metabolism	1162	131-48-6
	1431			N-acetylglucosaminylasparagine	LC/MS pos early	48149	C04540	HMDB0000489	123826		1.06	1.02		0.5813	0.6288	0.9375	0.6857		0.9023	0.955	1.1374	1.1635		100	100	100	100		Carbohydrate	Aminosugar Metabolism	1215	2776-93-4
	1432			erythronate*	LC/MS polar	42420		HMDB0000613	2781043		1.25	0.95		0.0358	0.2304	0.5362	0.561		0.8038	1.0035	1.1792	1.1171		100	100	100	100		Carbohydrate	Aminosugar Metabolism	100001320	88759-55-1
	1434			N-acetylglucosamine/N-acetylgalactosamine	LC/MS pos early	46539	C01074	HMDB0000212 HMDB0000215	84265;439174		1.05	0.98		0.5788	0.6288	0.7523	0.6327		0.85	0.8895	1.1691	1.1485		100	100	100	100		Carbohydrate	Aminosugar Metabolism	100006435
	1435			N-glycolylneuraminate	LC/MS pos early	37123	C03410	HMDB0000833	123802		1.79	1.12		0.1964	0.4278	0.5477	0.5663		1.2024	2.1545	0.793	0.8851		100	100	100	100		Carbohydrate	Aminosugar Metabolism	100001491	1113-83-3
	1436		Advanced Glycation End-product	N6-carboxymethyllysine	LC/MS pos early	36713		HMDB0240347	123800		2.21	0.79		0.0137	0.1734	0.3024	0.4607		0.757	1.671	1.5289	1.2051		100	100	100	100		Carbohydrate	Advanced Glycation End-product	100001768	5746-04-03
	1440	Energy	TCA Cycle	citrate	LC/MS neg	1564	C00158	HMDB0000094	311		1.02	1.13		0.9048	0.7329	0.1614	0.4039		1.0075	1.0273	0.9274	1.0443		100	100	100	100		Energy	TCA Cycle	1124	77-92-9
	1442			aconitate [cis or trans]	LC/MS neg	46173	C02341 C004174	HMDB0000958 HMDB000072	643757;444212		1.07	1.1		0.5306	0.6083	0.307	0.4607		1.011	1.0769	0.9492	1.0424		100	100	100	100		Energy	TCA Cycle	100001359
	1444			isocitrate	LC/MS polar	12110	C00451	HMDB0001874	5318532		0.94	1.17		0.6485	0.6554	0.4166	0.5045		0.9962	0.9339	1.0069	1.1789		100	100	100	100		Energy	TCA Cycle	1206	20226-99-7
	1446			alpha-ketoglutarate	LC/MS polar	528	C00026	HMDB0000208	51		1.21	0.92		0.1429	0.3876	0.0561	0.4039		0.6746	0.8131	1.1624	1.0747		100	100	100	100		Energy	TCA Cycle	93	305-72-6;328-50-7;22202-68-2
	1448			succinylcarnitine (C4-DC)	LC/MS pos early	37058		HMDB0061717	71464481		1.03	0.9		0.8647	0.7133	0.4292	0.5118		1.1998	1.2322	0.7766	0.6999		100	100	100	100		Energy	TCA Cycle	100001948	256928-74-2
	1449			succinate	LC/MS polar	1437	C00042	HMDB0000254	1110		1.88	0.73		0.1743	0.415	0.0721	0.4039		0.4434	0.8326	1.7234	1.2569		100	100	100	100		Energy	TCA Cycle	252	110-15-6
	1450			fumarate	LC/MS polar	1643	C00122	HMDB0000134	444972		1.05	0.84		0.4429	0.5731	0.2006	0.418		0.9984	1.0515	1.0757	0.9023		100	100	100	100		Energy	TCA Cycle	330	100-17-8
	1452			malate	LC/MS polar	1303	C00497 C00149 C00711	HMDB0000744 HMDB0031518 HMDB0000156	525		0.93	0.96		0.1142	0.35	0.3579	0.4851		1.062	0.9891	1.0105	0.9686		100	100	100	100		Energy	TCA Cycle	409	6915-15-7
	1461			2-methylcitrate/homocitrate	LC/MS neg	52282	C01251	HMDB0003518 HMDB0000379	515;439459		1.26	0.93		0.0096	0.1709	0.1343	0.4039		0.8701	1.0971	1.0439	0.9701		100	100	100	100		Energy	TCA Cycle	100008929
	1467		Oxidative Phosphorylation	acetylphosphate	LC/MS polar	15488	C00227	HMDB0001494	186		0.76	1.03		0.0572	0.2751	0.7	0.6205		1.1338	0.8562	0.8481	0.8752		100	67	50	83		Energy	Oxidative Phosphorylation	1211	94249-01-1
	1469			phosphate	LC/MS neg	42109	C00009	HMDB0001429	1061		1.01	1.01		0.7106	0.6707	0.7558	0.6337		0.9912	1.001	0.999	1.0053		100	100	100	100		Energy	Oxidative Phosphorylation	461	7664-38-2
	1472	Lipid	Fatty Acid Synthesis	malonylcarnitine	LC/MS pos early	37059		HMDB0002095	22833583		1.36	0.81		0.0004	0.1245	0.0077	0.4039		1.0344	1.4031	0.9884	0.7979		100	100	100	100		Lipid	Fatty Acid Synthesis	100001526	853728-01-5
	1473			malonate	LC/MS polar	15872	C00383	HMDB0000691	867		0.91	0.95		0.2916	0.4955	0.544	0.5646		1.0389	0.9482	0.9782	0.9324		100	100	100	100		Lipid	Fatty Acid Synthesis	818	141-82-2;26522-22-85-0
	1474		Fatty Acid Metabolism	acetyl CoA	LC/MS neg	43840	C00024	HMDB0001206	444493		1.51	1.01		0.0293	0.215	0.9721	0.6883		1.0447	1.5726	0.9589	0.9641		100	100	100	100		Lipid	Fatty Acid Metabolism	1830	102029-73-2
	1505		Medium Chain Fatty Acid	5-dodecenoate (12:1n7)	LC/MS neg	33968		HMDB0000529	5312378		0.65	1.42		0.0999	0.322	0.2576	0.4468		1.3904	0.9053	0.9665	1.3738		100	100	100	100		Lipid	Medium Chain Fatty Acid	100001232	2430-94-6
	1508		Long Chain Saturated Fatty Acid	myristate (14:0)	LC/MS neg	1365	C06424	HMDB0000806	11005		0.98	1.61		0.9128	0.7329	0.209	0.418		1.3079	1.2795	0.7769	1.2502		100	100	100	100		Lipid	Long Chain Saturated Fatty Acid	519	544-63-8
	1511			palmitate (16:0)	LC/MS neg	1336	C00249	HMDB0000220	985		1.14	1.77		0.73	0.6707	0.239	0.4341		1.058	1.2096	0.7424	1.313		100	100	100	100		Lipid	Long Chain Saturated Fatty Acid	424	57-10-3
	1513			margarate (17:0)	LC/MS neg	1121		HMDB0002259	10465		1.19	2		0.71	0.6707	0.1447	0.4039		1.1506	1.3644	0.7052	1.408		100	100	100	100		Lipid	Long Chain Saturated Fatty Acid	891	506-12-7
	1515			stearate (18:0)	LC/MS neg	1358	C01530	HMDB0000827	5281		1.16	1.86		0.6754	0.6649	0.1633	0.4039		1.0431	1.209	0.7913	1.472		100	100	100	100		Lipid	Long Chain Saturated Fatty Acid	439	57-11-4
	1517			nonadecanoate (19:0)	LC/MS neg	1356	C16535	HMDB0000772	12591		1.17	2.25		0.7241	0.6707	0.1411	0.4039		1.0999	1.2912	0.6686	1.5069		100	100	100	100		Lipid	Long Chain Saturated Fatty Acid	892	646-30-0
	1518			arachidate (20:0)	LC/MS neg	1118	C06425	HMDB0002212	10467		1.26	2.1		0.6401	0.6554	0.3378	0.4706		1.2213	1.542	0.744	1.5605		100	100	100	100		Lipid	Long Chain Saturated Fatty Acid	893	506-30-9
	1530		Long Chain Monounsaturated Fatty Acid	palmitoleate (16:1n7)	LC/MS neg	33447	C08362	HMDB0003229	445638		0.92	2		0.6949	0.6679	0.1633	0.4039		1.3256	1.2173	0.7406	1.4849		100	100	100	100		Lipid	Long Chain Monounsaturated Fatty Acid	452	373-49-9
	1532			10-heptadecenoate (17:1n7)	LC/MS neg	33971		HMDB0060038	5312435		1.02	2.36		0.8607	0.7133	0.1456	0.4039		1.4995	1.5238	0.5868	1.3872		100	100	100	100		Lipid	Long Chain Monounsaturated Fatty Acid	100001278	29743-97-3
	1534			oleate/vaccenate (18:1)	LC/MS neg	52285	C01712 C08367 C00712 C21944	HMDB0000207 HMDB0000573 HMDB0003231 HMDB0240219	637517;445639;5281127;5282761		1.15	2.12		0.9067	0.7329	0.1724	0.4039		1.2363	1.4201	0.6534	1.3878		100	100	100	100		Lipid	Long Chain Monounsaturated Fatty Acid	100008930
	1541			10-nonadecenoate (19:1n9)	LC/MS neg	33972		HMDB0013622	5312513		1.09	2.74		0.9435	0.734	0.1066	0.4039		1.5126	1.6552	0.4649	1.2719		100	100	100	100		Lipid	Long Chain Monounsaturated Fatty Acid	100001277	73033-09-7
	1544			eicosenoate (20:1)	LC/MS neg	33587	C16526	HMDB0002231 HMDB0062436	5282769;5282768;94159		1.2	2.52		0.9902	0.7463	0.154	0.4039		1.6599	1.9969	0.494	1.246		100	100	100	100		Lipid	Long Chain Monounsaturated Fatty Acid	100001335
	1548			erucate (22:1n9)	LC/MS neg	1552	C08316	HMDB0002068	8216;5281116		1.27	3.13		0.948	0.7356	0.2304	0.4304		1.5492	1.9717	0.4975	1.5573		100	100	100	100		Lipid	Long Chain Monounsaturated Fatty Acid	1087	112-86-7
	1551		Long Chain Polyunsaturated Fatty Acid (n3 and n6)	tetradecadienoate (14:2)*	LC/MS neg	62850		HMDB0000560	5312409		0.93	1.5		0.6267	0.6482	0.3037	0.4607		1.1624	1.0842	0.8964	1.3443		100	100	100	100		Lipid	Long Chain Polyunsaturated Fatty Acid (n3 and n6)	100020343	39039-37-7
	1552			hexadecatrienoate (16:3n3)	LC/MS neg	57651			91820460		1.11	1.62		0.3999	0.5437	0.3822	0.4913		0.828	0.9211	0.9425	1.5257		67	100	100	83		Lipid	Long Chain Polyunsaturated Fatty Acid (n3 and n6)	100009393	7561-64-0
	1558			stearidonate (18:4n3)	LC/MS neg	33969	C16300	HMDB0006547	5312508		1.11	1.58		0.6144	0.6431	0.0619	0.4039		1.0694	1.1918	0.8099	1.2819		100	100	100	100		Lipid	Long Chain Polyunsaturated Fatty Acid (n3 and n6)	100001229	111174-40-4
	1561			eicosapentaenoate (EPA; 20:5n3)	LC/MS neg	18467	C06428	HMDB0001999	446284		1.13	2.1		0.5	0.5915	0.1362	0.4039		2.5193	2.8574	0.5762	1.2076		100	100	100	100		Lipid	Long Chain Polyunsaturated Fatty Acid (n3 and n6)	2050	10-2005-9;10417-94-4
	1563			docosapentaenoate (n3 DPA; 22:5n3)	LC/MS neg	32504	C16513	HMDB0001976 HMDB0006528	6441454		1.03	2.68		0.7473	0.6756	0.1182	0.4039		1.8345	1.8844	0.6808	1.8213		100	100	100	100		Lipid	Long Chain Polyunsaturated Fatty Acid (n3 and n6)	100001181	2234-74-4
	1564			docosahexaenoate (DHA; 22:6n3)	LC/MS neg	44675	C06429	HMDB0002183	445580		1.18	2.3		0.6573	0.6597	0.1241	0.4039		1.488	1.7632	0.7032	1.6204		100	100	100	100		Lipid	Long Chain Polyunsaturated Fatty Acid (n3 and n6)	100000665	6217-54-5
	1565			docosatrienoate (22:3n3)	LC/MS neg	32417	C16534	HMDB0002823	5312556		1.76	1.04		0.3406	0.5199	0.5025	0.5462		0.8948	1.575	0.5951	0.6179		67	100	67	83		Lipid	Long Chain Polyunsaturated Fatty Acid (n3 and n6)	100001195	59708-86-0
	1566			nisinate (24:6n3)	LC/MS neg	57810		HMDB0013025	11792612		1.27	2.67		0.6	0.6386	0.1137	0.4039		2.021	2.5728	0.6356	1.6949		100	100	100	100		Lipid	Long Chain Polyunsaturated Fatty Acid (n3 and n6)	100015785	68378-49-4
	1567			hexadecadienoate (16:2n6)	LC/MS neg	57652		HMDB0000477	13932172		1.17	1.59		0.3983	0.5437	0.0676	0.4039		1.0635	1.2433	0.7758	1.2351		100	100	100	100		Lipid	Long Chain Polyunsaturated Fatty Acid (n3 and n6)	100009394	28290-73-5
	1568			linoleate (18:2n6)	LC/MS neg	1105	C01595	HMDB0000673 HMDB0006270	5280450		1.34	1.99		0.6376	0.6539	0.1489	0.4039		1.1646	1.5654	0.7796	1.5496		100	100	100	100		Lipid	Long Chain Polyunsaturated Fatty Acid (n3 and n6)	180	60-33-3
	1570			linolenate [alpha or gamma; (18:3n3 or 6)]	LC/MS neg	34035	C06426 C06427	HMDB0001388 HMDB0003073	5280933;5280934		1.06	2		0.8215	0.7011	0.0877	0.4039		1.0378	1.0987	0.7621	1.5229		100	100	100	100		Lipid	Long Chain Polyunsaturated Fatty Acid (n3 and n6)	100001337
	1571			dihomo-linoleate (20:2n6)	LC/MS neg	17805	C16525	HMDB0005060	6439848		1.5	2.37		0.5818	0.6288	0.1389	0.4039		1.1183	1.6805	0.6869	1.6294		100	100	100	100		Lipid	Long Chain Polyunsaturated Fatty Acid (n3 and n6)	1231	2091-39-6
	1573			dihomo-linolenate (20:3n3 or n6)	LC/MS neg	35718	C03242	HMDB0002925	5280581		1.32	2.1		0.7228	0.6707	0.1906	0.4154		1.2483	1.6518	0.7347	1.5456		100	100	100	100		Lipid	Long Chain Polyunsaturated Fatty Acid (n3 and n6)	100001739	17046-59-2
	1574			arachidonate (20:4n6)	LC/MS pos late	1110	C00219	HMDB0001043	444899		0.99	1.01		0.924	0.7329	0.8677	0.6692		0.7997	0.7916	1.1219	1.1368		100	100	100	100		Lipid	Long Chain Polyunsaturated Fatty Acid (n3 and n6)	229	506-32-1
	1575			docosatrienoate (22:3n6)*	LC/MS neg	57467			75955220		0.82	3.32		0.3834	0.5353	0.1087	0.4039		1.3674	1.1264	0.602	1.9978		100	100	83	100		Lipid	Long Chain Polyunsaturated Fatty Acid (n3 and n6)	100015762
	1576			adrenate (22:4n6)	LC/MS neg	32980	C16527	HMDB0002226	5497181;5282844		1.12	2.28		0.9447	0.734	0.1635	0.4039		1.1145	1.2508	0.6543	1.4902		100	100	100	100		Lipid	Long Chain Polyunsaturated Fatty Acid (n3 and n6)	100001193	2091-25-0
	1577			docosapentaenoate (n6 DPA; 22:5n6)	LC/MS neg	37478	C16513	HMDB0001976	6441454		1.21	2.35		0.8684	0.7149	0.108	0.4039		1.0479	1.2684	0.8465	1.9876		100	100	100	100		Lipid	Long Chain Polyunsaturated Fatty Acid (n3 and n6)	100001580	25182-74-5
	1578			docosadienoate (22:2n6)	LC/MS neg	32415	C16533	HMDB0061714	5282807		1.46	3.01		0.8328	0.7054	0.1053	0.4039		1.2205	1.7838	0.533	1.6048		100	100	100	100		Lipid	Long Chain Polyunsaturated Fatty Acid (n3 and n6)	100001182	7370-49-2
	1580			mead acid (20:3n9)	LC/MS neg	35174		HMDB0010378	5312531		0.84	2.21		0.5736	0.6276	0.1784	0.4039		1.4931	1.2476	0.6963	1.5368		100	100	100	100		Lipid	Long Chain Polyunsaturated Fatty Acid (n3 and n6)	100001472	20590-32-3
	1649		Fatty Acid, Branched	(16 or 17)-methylstearate (a19:0 or i19:0)	LC/MS neg	38296		HMDB0037397	3083779		1.15	2.26		0.771	0.6868	0.0191	0.4039		1.2875	1.4812	0.5628	1.2719		100	100	83	100		Lipid	Fatty Acid, Branched	100002356	2724-59-6
	1658		Fatty Acid, Dicarboxylate	dimethylmalonic acid	LC/MS polar	42978		HMDB0002001	11686		1.03	1.14		0.9847	0.7456	0.7994	0.6424		0.4561	0.47	0.8701	0.9919		50	33	83	83		Lipid	Fatty Acid, Dicarboxylate	100004251	595-46-0
	1660			glutarate (C5-DC)	LC/MS polar	396	C00489	HMDB0000661	743;4418048		1.57	0.75		0.2027	0.4321	0.3819	0.4913		0.5673	0.8919	1.4559	1.0884		100	83	100	100		Lipid	Fatty Acid, Dicarboxylate	339	110-94-1
	1664			2-hydroxyglutarate	LC/MS polar	37253	C02630	HMDB0059655	43		0.92	0.88		0.4724	0.5831	0.0108	0.4039		1.0187	0.9335	1.0313	0.9024		100	100	100	100		Lipid	Fatty Acid, Dicarboxylate	100002070	40951-21-1
	1668			2-hydroxyadipate	LC/MS polar	31934	C02360	HMDB0000321	193530		1.81	0.41		0.2908	0.4955	0.0387	0.4039		1.5192	2.7459	1.5824	0.6417		100	100	100	100		Lipid	Fatty Acid, Dicarboxylate	100001153	18294-85-4
	1669			3-hydroxyadipate	LC/MS polar	62069		HMDB0000345	151913		1.14	1.35		0.5957	0.6376	0.4902	0.5444		1.3267	1.5148	0.6006	0.8119		100	100	100	83		Lipid	Fatty Acid, Dicarboxylate	100004396
	1672			maleate	LC/MS polar	20676	C01384	HMDB0000176	444266		1.22	0.75		0.0694	0.2889	0.0087	0.4039		0.922	1.1247	1.0867	0.8129		100	100	100	100		Lipid	Fatty Acid, Dicarboxylate	100000707	110-16-7
	1680			azelate (C9-DC)	LC/MS neg	18362	C08261	HMDB0000784	2266		1.29	0.83		0.9391	0.734	0.4021	0.5044		2.1485	2.7629	0.9394	0.78		100	100	100	100		Lipid	Fatty Acid, Dicarboxylate	2029	123-99-9
	1690			dodecadienoate (12:2)*	LC/MS neg	62276			25480		1.08	0.86		0.995	0.7463	0.2296	0.4304		0.9949	1.0728	1.2341	1.0649		100	100	100	100		Lipid	Fatty Acid, Dicarboxylate	100020478
	1756		Fatty Acid, Amino	2-aminooctanoate	LC/MS neg	43343		HMDB0000991	69522		1.32	1.14		0.3984	0.5437	0.542	0.5639		1.1443	1.507	0.8675	0.9859		100	83	83	83		Lipid	Fatty Acid, Amino	100004227	644-90-6
	1757			N-acetyl-2-aminooctanoate*	LC/MS neg	62059		HMDB0059745	95555		1.36	1.42		0.3637	0.5261	0.1118	0.4039		1.219	1.6596	0.7517	1.0697		100	100	100	100		Lipid	Fatty Acid, Amino	100020204
	1769		Fatty Acid Metabolism (also BCAA Metabolism)	butyrylcarnitine (C4)	LC/MS pos early	32412	C02862	HMDB0002013	439829		2.21	0.62		0.0613	0.2848	0.0301	0.4039		0.7023	1.5521	1.6383	1.0175		100	100	100	100		Lipid	Fatty Acid Metabolism (also BCAA Metabolism)	100001054	25576-40-3
	1772			propionylcarnitine (C3)	LC/MS pos early	32452	C03017	HMDB0000824	107738		2.1	0.62		0.0148	0.178	0.0181	0.4039		1.0282	2.155	1.0341	0.645		100	100	100	100		Lipid	Fatty Acid Metabolism (also BCAA Metabolism)	100001162	17298-37-2
	1775			methylmalonate (MMA)	LC/MS polar	1496	C02170	HMDB0000202	487		1	0.69		0.8595	0.7133	0.1751	0.4039		1.15	1.1464	0.7419	0.5132		100	100	83	67		Lipid	Fatty Acid Metabolism (also BCAA Metabolism)	418	516-05-2
	1841		Fatty Acid Metabolism (Acyl Carnitine, Short Chain)	acetylcarnitine (C2)	LC/MS pos early	32198	C02571	HMDB0000201	7045767		1.84	0.91		0.0044	0.1709	0.3313	0.4684		0.7238	1.3334	0.976	0.8896		100	100	100	100		Lipid	Fatty Acid Metabolism (Acyl Carnitine, Short Chain)	100000802	5080-50-2
	1845		Fatty Acid Metabolism (Acyl Carnitine, Medium Chain)	hexanoylcarnitine (C6)	LC/MS pos late	32328		HMDB0000756	6426853		2.21	0.7		0.3265	0.5175	0.0841	0.4039		0.22	0.4863	1.1879	0.8329		17	50	100	100		Lipid	Fatty Acid Metabolism (Acyl Carnitine, Medium Chain)	100000781	6920-35-0
	1853			octanoylcarnitine (C8)	LC/MS pos late	33936	C02838	HMDB0000791	11953814;123701		0.79	1.72		0.3607	0.5261	0.1561	0.4039		0.5162	0.406	1.0176	1.7492		33	33	100	100		Lipid	Fatty Acid Metabolism (Acyl Carnitine, Medium Chain)	100001247	3671-77-0
	1858			nonanoylcarnitine (C9)	LC/MS pos late	61775		HMDB0013288	91825642		1.01	1.95		0.9872	0.7456	0.0991	0.4039		0.8844	0.8908	0.8259	1.6132		33	50	67	83		Lipid	Fatty Acid Metabolism (Acyl Carnitine, Medium Chain)	100006620
	1861			decanoylcarnitine (C10)	LC/MS pos late	33941		HMDB0000651	10245190		1.4	1.29		0.2442	0.4517	0.4048	0.5044		0.7293	1.0183	0.9802	1.2651		100	83	100	83		Lipid	Fatty Acid Metabolism (Acyl Carnitine, Medium Chain)	100001251	1492-27-9
	1862			laurylcarnitine (C12)	LC/MS pos late	34534		HMDB000225	168381		1	0.99		0.931	0.7335	0.826	0.6557		1.3287	1.3287	0.9658	0.9608		100	100	100	100		Lipid	Fatty Acid Metabolism (Acyl Carnitine, Medium Chain)	100001392	25518-54-1
	1863		Fatty Acid Metabolism (Acyl Carnitine, Long Chain Saturated)	myristoylcarnitine (C14)	LC/MS pos late	33952		HMDB000506	6426854		0.96	1.03		0.9142	0.7329	0.8489	0.6628		0.9795	0.9366	0.9794	1.0094		100	100	100	100		Lipid	Fatty Acid Metabolism (Acyl Carnitine, Long Chain Saturated)	100001270	18822-89-4
	1864			pentadecanoylcarnitine (C15)*	LC/MS pos late	57522		HMDB0062517	123132011		1.06	1.24		0.6674	0.6649	0.1687	0.4039		1.092	1.1549	0.8665	1.0722		100	100	100	100		Lipid	Fatty Acid Metabolism (Acyl Carnitine, Long Chain Saturated)	100015842
	1865			palmitoylcarnitine (C16)	LC/MS pos late	44681	C02990	HMDB0000222	461		0.99	1.04		0.8648	0.7133	0.7766	0.6366		1.0967	1.0805	0.8997	0.9321		100	100	100	100		Lipid	Fatty Acid Metabolism (Acyl Carnitine, Long Chain Saturated)	100000776	6865-14-1
	1866			margaroylcarnitine (C17)*	LC/MS pos late	57512		HMDB0006210	53477803		1.03	1.07		0.7256	0.6707	0.6237	0.5976		1.1052	1.1372	0.7037	0.7504		100	100	100	100		Lipid	Fatty Acid Metabolism (Acyl Carnitine, Long Chain Saturated)	100004054	106182-29-0
	1867			stearoylcarnitine (C18)	LC/MS pos late	34409		HMDB0000848	3006797		1.25	1.01		0.019	0.1983	0.8333	0.6582		1.1092	1.3903	0.8177	0.822		100	100	100	100		Lipid	Fatty Acid Metabolism (Acyl Carnitine, Long Chain Saturated)	100001391	18822-91-8
	1868			arachidoylcarnitine (C20)*	LC/MS pos late	57513		HMDB0006460	53477833		1.13	0.83		0.3169	0.5123	0.174	0.4039		1.1987	1.3556	0.8149	0.6761		100	100	100	100		Lipid	Fatty Acid Metabolism (Acyl Carnitine, Long Chain Saturated)	100015833
	1869			behenoylcarnitine (C22)*	LC/MS pos late	57514		HMDB0062468	71464577		1.72	1.03		0.0249	0.2047	0.9042	0.6767		0.8588	1.4759	0.5555	0.5707		67	100	50	33		Lipid	Fatty Acid Metabolism (Acyl Carnitine, Long Chain Saturated)	100015832
	1885		Fatty Acid Metabolism (Acyl Carnitine, Monounsaturated)	myristoleoylcarnitine (C14:1)*	LC/MS pos late	48182		HMDB0240588	129691961		1.01	1.11		0.9275	0.7335	0.7033	0.6205		1.194	1.2031	0.9474	1.0554		100	100	100	100		Lipid	Fatty Acid Metabolism (Acyl Carnitine, Monounsaturated)	100006051	889848-55-9
	1886			palmitoleoylcarnitine (C16:1)*	LC/MS pos late	53223		HMDB0013207	71464547		0.95	1.09		0.9178	0.7329	0.4882	0.5434		0.9478	0.8998	0.9944	1.0855		100	100	100	100		Lipid	Fatty Acid Metabolism (Acyl Carnitine, Monounsaturated)	100009406
	1887			oleoylcarnitine (C18:1)	LC/MS pos late	35160		HMDB0005065	6441392		0.97	0.99		0.9913	0.7463	0.8704	0.6692		1.178	1.1421	0.897	0.8893		100	100	100	100		Lipid	Fatty Acid Metabolism (Acyl Carnitine, Monounsaturated)	100001501	38677-66-6
	1888			eicosenoylcarnitine (C20:1)*	LC/MS pos late	57519					1.01	0.93		0.9996	0.7469	0.6025	0.5882		1.1646	1.1728	0.7705	0.7196		100	100	100	100		Lipid	Fatty Acid Metabolism (Acyl Carnitine, Monounsaturated)	100015838
	1889			erucoylcarnitine (C22:1)*	LC/MS pos late	57525					1.09	0.94		0.8821	0.7212	0.7498	0.6327		0.9721	1.0594	0.3488	0.3293		83	83	33	67		Lipid	Fatty Acid Metabolism (Acyl Carnitine, Monounsaturated)	100015841
	1890			nervonoylcarnitine (C24:1)*	LC/MS pos late	57531		HMDB0006509			1.43	1		0.2356	0.4483				0.9179	1.3089	0.5894	0.5894		83	100	0	0		Lipid	Fatty Acid Metabolism (Acyl Carnitine, Monounsaturated)	100015846
	1892		Fatty Acid Metabolism (Acyl Carnitine, Polyunsaturated)	linoleoylcarnitine (C18:2)*	LC/MS pos late	46223		HMDB0006469	6450015		1.89	1.59		0.0644	0.2848	0.376	0.4913		0.6012	1.1362	1.2448	1.9782		100	100	100	100		Lipid	Fatty Acid Metabolism (Acyl Carnitine, Polyunsaturated)	100003151	36816-10-1
	1893			linolenoylcarnitine (C18:3)*	LC/MS pos late	57511					2.01	1.35		0.2108	0.4321	0.5737	0.5801		0.5235	1.0514	1.2419	1.6727		83	100	100	100		Lipid	Fatty Acid Metabolism (Acyl Carnitine, Polyunsaturated)	100015831
	1894			dihomo-linoleoylcarnitine (C20:2)*	LC/MS pos late	57520					1.52	1.35		0.0331	0.2293	0.6336	0.6044		0.5471	0.8295	1.2524	1.6912		100	100	100	100		Lipid	Fatty Acid Metabolism (Acyl Carnitine, Polyunsaturated)	100015839
	1895			arachidonoylcarnitine (C20:4)	LC/MS pos late	57518		HMDB0006455	136212424		1.39	0.96		0.0518	0.2631	0.685	0.619		0.8878	1.2314	1.0957	1.0515		100	100	100	100		Lipid	Fatty Acid Metabolism (Acyl Carnitine, Polyunsaturated)	100015837
	1896			dihomo-linolenoylcarnitine (C20:3n3 or 6)*	LC/MS pos late	57521					1.88	0.68		0.0387	0.2375	0.0862	0.4039		0.6194	1.1654	1.8376	1.2484		100	100	100	100		Lipid	Fatty Acid Metabolism (Acyl Carnitine, Polyunsaturated)	100015840
	1899			docosatrienoylcarnitine (C22:3)*	LC/MS pos late	57527					0.98	0.56		0.9621	0.7394	0.1004	0.4039		0.6969	0.6818	2.346	1.3243		50	50	100	83		Lipid	Fatty Acid Metabolism (Acyl Carnitine, Polyunsaturated)	100015849
	1900			adrenoylcarnitine (C22:4)*	LC/MS pos late	57528					1.62	0.68		0.0359	0.2304	0.0888	0.4039		0.5704	0.9222	1.9976	1.3527		100	100	100	100		Lipid	Fatty Acid Metabolism (Acyl Carnitine, Polyunsaturated)	100015850
	1901			docosapentaenoylcarnitine (C22:5n3)*	LC/MS pos late	57529			71464594		3.35	0.84		0.0124	0.1734	0.4219	0.5085		0.4293	1.4368	1.6883	1.4262		83	100	100	100		Lipid	Fatty Acid Metabolism (Acyl Carnitine, Polyunsaturated)	100015851
	1903			docosahexaenoylcarnitine (C22:6)*	LC/MS pos late	57523					1.47	1.34		0.0215	0.2018	0.2952	0.4596		1.0066	1.4786	0.5821	0.7811		100	100	100	100		Lipid	Fatty Acid Metabolism (Acyl Carnitine, Polyunsaturated)	100015845
	1920		Fatty Acid Metabolism (Acyl Carnitine, Hydroxy)	(R)-3-hydroxybutyrylcarnitine	LC/MS pos early	43264		HMDB0013127	53481617		1.39	0.87		0.007	0.1709	0.3205	0.464		0.9189	1.2739	1.0445	0.9074		100	100	100	100		Lipid	Fatty Acid Metabolism (Acyl Carnitine, Hydroxy)	100003926
	1921			(S)-3-hydroxybutyrylcarnitine	LC/MS pos early	52984		HMDB0013127	71464477		1.04	0.87		0.6711	0.6649	0.3425	0.4706		0.9362	0.9703	1.1217	0.9725		100	100	100	100		Lipid	Fatty Acid Metabolism (Acyl Carnitine, Hydroxy)	100009271
	1923			3-hydroxyhexanoylcarnitine (2)	LC/MS pos early	62556					1.23	0.66		0.4587	0.5817	0.0876	0.4039		0.8912	1.0995	0.9545	0.6299		100	83	83	17		Lipid	Fatty Acid Metabolism (Acyl Carnitine, Hydroxy)	100020826
	1925			3-hydroxyoctanoylcarnitine (1)	LC/MS pos early	64393					0.73	0.71		0.0352	0.2304	0.7009	0.6205		1.1902	0.8694	1.2221	0.8711		100	83	83	67		Lipid	Fatty Acid Metabolism (Acyl Carnitine, Hydroxy)	100021990
	1928			3-hydroxydecanoylcarnitine	LC/MS pos late	63358		HMDB0061636	121454166		0.98	1		0.706	0.6707	0.6935	0.6205		1.1636	1.1415	0.9655	0.9698		100	100	100	100		Lipid	Fatty Acid Metabolism (Acyl Carnitine, Hydroxy)	100021141
	1929			3-hydroxypalmitoylcarnitine	LC/MS pos late	61839		HMDB0013336	126456228		1.19	1.48		0.3042	0.5037	0.1772	0.4039		1.2509	1.4836	0.4839	0.7138		100	100	100	100		Lipid	Fatty Acid Metabolism (Acyl Carnitine, Hydroxy)	100019800
	1930			3-hydroxyoleoylcarnitine	LC/MS pos late	61840			129637446		1.08	1.32		0.7531	0.6797	0.4838	0.542		1.4667	1.5804	0.4768	0.6284		100	100	100	100		Lipid	Fatty Acid Metabolism (Acyl Carnitine, Hydroxy)	100019801
	1932		Carnitine Metabolism	deoxycarnitine	LC/MS pos early	36747	C01181	HMDB0001161	22620		1.43	0.93		0.0131	0.1734	0.2532	0.4466		0.5927	0.8487	1.2532	1.1657		100	100	100	100		Lipid	Carnitine Metabolism	100001662	6249-56-5
	1933			carnitine	LC/MS pos early	15500	C00487 C00308	HMDB0000062	288		1.46	0.89		0.0066	0.1709	0.3049	0.4607		0.9706	1.419	0.9571	0.8512		100	100	100	100		Lipid	Carnitine Metabolism	100000007	461-05-2
	1939		Ketone Bodies	3-hydroxybutyrate (BHBA)	LC/MS polar	542	C03197 C01089	HMDB0000011 HMDB0000357 HMDB0000442	441;94318;92135		1.03	0.97		0.969	0.7414	0.6886	0.6204		1.0554	1.0887	1.0623	1.0315		100	100	100	100		Lipid	Ketone Bodies	254	625-72-9
	1940		Neurotransmitter	acetylcholine	LC/MS pos early	18790	C01996	HMDB0000895	187		0.92	1.06		0.976	0.743	0.848	0.6628		0.8174	0.7494	1.0852	1.1497		100	100	100	100		Lipid	Neurotransmitter	1749	60-32-1
	1944		Fatty Acid Metabolism (Acyl Choline)	palmitoylcholine	LC/MS pos late	52944		HMDB0240592	151731		0.95	0.97		0.6533	0.6574	0.7268	0.6281		0.5928	0.5645	1.4186	1.3763		83	100	100	100		Lipid	Fatty Acid Metabolism (Acyl Choline)	100009233
	1945			oleoylcholine	LC/MS pos late	53260		HMDB0240596	59040790		0.92	1.07		0.5631	0.6276	0.6902	0.6204		0.8281	0.7651	1.2951	1.3912		100	100	100	100		Lipid	Fatty Acid Metabolism (Acyl Choline)	100009331
	1952			docosahexaenoylcholine	LC/MS pos late	53263		HMDB0240647			1.35	1.42		0.1128	0.3483	0.101	0.4039		0.5736	0.7745	0.8763	1.2449		33	100	67	100		Lipid	Fatty Acid Metabolism (Acyl Choline)	100009333
	1953			arachidonoylcholine	LC/MS pos late	53261		HMDB0240583	122198216		0.66	1.34		0.035	0.2304	0.1577	0.4039		0.7083	0.4694	1.0533	1.4158		83	50	83	100		Lipid	Fatty Acid Metabolism (Acyl Choline)	100009332
	1974		Fatty Acid, Monohydroxy	2-hydroxyarachidate*	LC/MS neg	61700			5225199		0.93	2.02		0.9546	0.7371	0.2071	0.418		1.4312	1.3263	0.6291	1.2719		100	100	100	100		Lipid	Fatty Acid, Monohydroxy	100019892
	1977			2-hydroxynervonate*	LC/MS neg	61698			5312783		0.84	2.32		0.8719	0.7149	0.1709	0.4039		1.8819	1.5886	0.4251	0.987		100	100	100	100		Lipid	Fatty Acid, Monohydroxy	100015638
	1980			3-hydroxyhexanoate	LC/MS neg	53230		HMDB0061652 HMDB0010718	151492		1.06	1.05		0.7785	0.6881	0.9091	0.6784		1.1029	1.1726	0.8214	0.8611		100	100	100	33		Lipid	Fatty Acid, Monohydroxy	100006367	10191-24-9
	1981			3-hydroxyoctanoate	LC/MS neg	22001	C20793	HMDB0001954	26613		0.73	1.84		0.0641	0.2848	0.0796	0.4039		1.5174	1.107	0.6468	1.1877		100	100	100	100		Lipid	Fatty Acid, Monohydroxy	100000773	88930-08-9
	1986			3-hydroxylaurate	LC/MS neg	32457		HMDB0000387	94216		0.92	1.34		0.4886	0.5877	0.2174	0.4227		1.6484	1.5119	0.6021	0.8077		100	100	100	100		Lipid	Fatty Acid, Monohydroxy	100001112	53941-38-1
	1988			3-hydroxypalmitate	LC/MS neg	27503		HMDB0010734	15569776		1.03	1.45		0.9573	0.7377	0.1757	0.4039		1.4212	1.4685	0.7696	1.1164		100	100	100	100		Lipid	Fatty Acid, Monohydroxy	100000983	928-17-6
	2015			13-HODE + 9-HODE	LC/MS neg	37752	C14767 C14762	HMDB0004667 HMDB0004670	5312830;1424;5282947;5282944;5282945		0.62	1.03		0.071	0.2889	0.9694	0.6883		1.5994	0.9855	0.6972	0.716		100	100	100	100		Lipid	Fatty Acid, Monohydroxy	100002196
	2034		Fatty Acid, Dihydroxy	2S,3R-dihydroxybutyrate	LC/MS polar	62950		HMDB0002453	10964471		1.31	0.78		0.2144	0.4321	0.3734	0.4909		1.2294	1.6085	1.1228	0.8772		100	100	100	100		Lipid	Fatty Acid, Dihydroxy	100002284	5057-93-2
	2035			2R,3R-dihydroxybutyrate	LC/MS polar	63109		HMDB0000498	13120901		1.15	0.8		0.3435	0.5199	0.0436	0.4039		1.2644	1.4557	0.9066	0.7278		100	100	100	100		Lipid	Fatty Acid, Dihydroxy	100002367	759-06-8
	2037			2,4-dihydroxybutyrate	LC/MS polar	62951		HMDB0000360	192742		0.91	1.06		0.5626	0.6276	0.7255	0.6281		0.9821	0.8957	0.9838	1.0414		100	100	100	100		Lipid	Fatty Acid, Dihydroxy	100002285	1518-62-3
	2038			3,4-dihydroxybutyrate	LC/MS polar	62952		HMDB0000337	150929		1.25	0.69		0.1262	0.3632	0.2328	0.4319		0.9042	1.1318	1.3247	0.9132		100	100	100	100		Lipid	Fatty Acid, Dihydroxy	100001730	51267-44-8
	2098		Eicosanoid	prostaglandin F2alpha	LC/MS neg	19398	C00639	HMDB0001139	5283078		0.66	1.1		0.0096	0.1709	0.4648	0.5341		1.3957	0.915	0.8345	0.9207		100	100	100	100		Lipid	Eicosanoid	100000574	551-11-1
	2136			5-HETE	LC/MS neg	37372	C04805	HMDB0011134	5280733		0.91	1.03		0.6647	0.6649	0.7835	0.6366		1.1295	1.0279	1.2429	1.2797		100	100	100	100		Lipid	Eicosanoid	100002137	73307-52-5
	2150			5-KETE	LC/MS neg	48465	C14732	HMDB0010217	5353355		1.48	0.72		0.3374	0.5199	0.6491	0.6064		0.9802	1.4493	1.524	1.0993		83	100	100	100		Lipid	Eicosanoid	1080	106154-18-1
	2160		Endocannabinoid	oleoyl ethanolamide	LC/MS pos late	38102		HMDB0002088	5283454		0.8	1.01		0.0681	0.2888	0.8822	0.6708		1.6075	1.2824	0.8247	0.8333		100	100	100	100		Lipid	Endocannabinoid	1137	11-58-0;111-58-0
	2163			palmitoyl ethanolamide	LC/MS pos late	38165	C16512	HMDB0002100	4671		0.74	1		0.0273	0.2085	0.951	0.6881		1.8712	1.3915	0.9055	0.9016		100	100	100	100		Lipid	Endocannabinoid	1489	544-31-0
	2165			docosahexaenoyl ethanolamide	LC/MS pos late	43768		HMDB0013658	5283451		0.84	1		0.1649	0.4047	0.8686	0.6692		1.334	1.1202	0.8942	0.8978		100	100	100	100		Lipid	Endocannabinoid	100004612	162758-94-3
	2168			arachidonoyl ethanolamide	LC/MS pos late	32463	C11695	HMDB0004080	5281969		0.69	1.01		0.0181	0.1983	0.8546	0.6643		1.0503	0.7202	1.1204	1.128		100	100	100	100		Lipid	Endocannabinoid	1488	94421-68-8
	2172			N-arachidonoyltaurine	LC/MS neg	54748			42607331		1.25	2.01		0.3201	0.5159	0.2039	0.418		0.8215	1.0279	1.6064	3.2351		100	100	100	100		Lipid	Endocannabinoid	100005817	119959-65-8
	2173			N-oleoyltaurine	LC/MS neg	39732			6437033		1.11	2.05		0.7617	0.682	0.2535	0.4466		0.9863	1.0976	0.818	1.6807		100	100	100	100		Lipid	Endocannabinoid	100003119	52514-04-2
	2174			N-stearoyltaurine	LC/MS neg	39730			168274		1.07	2.12		0.7027	0.6706	0.2942	0.4594		1.0761	1.152	0.8622	1.8254		100	100	100	100		Lipid	Endocannabinoid	100003240	63155-80-6
	2175			N-palmitoyltaurine	LC/MS neg	39835			14504290		1.12	1.97		0.7607	0.682	0.2924	0.4587		0.9746	1.0892	0.885	1.7412		100	100	100	100		Lipid	Endocannabinoid	100003239	83982-06-3
	2183			linoleoyl ethanolamide	LC/MS neg	52608		HMDB0012252	5283446		1.54	1.97		0.4084	0.5526	0.2093	0.418		1.1316	1.7441	1.4361	2.8303		100	100	100	100		Lipid	Endocannabinoid	100006726	68171-52-8
	2186			arachidoyl ethanolamide (20:0)*	LC/MS pos late	57532			3787294		1	1		0.6943	0.6679	0.7918	0.6408		2.0572	2.0477	0.67	0.6679		100	100	100	100		Lipid	Endocannabinoid	100015853
	2187			behenoyl ethanolamide (22:0)*	LC/MS pos late	57534			3023585		0.72	1		0.1283	0.3675				1.066	0.765	0.2304	0.2304		100	83	17	0		Lipid	Endocannabinoid	100015854
	2190			lignoceroyl ethanolamide (24:0)*	LC/MS pos late	57535					1.25	1		0.3753	0.5333				0.9447	1.1768	0.6157	0.6157		100	83	0	0		Lipid	Endocannabinoid	100015855
	2191			nervonoyl ethanolamide (24:1)*	LC/MS pos late	57536					0.8	1		0.2352	0.4483				1.0825	0.8608	0.2778	0.2778		100	83	0	17		Lipid	Endocannabinoid	100015857
	2192			palmitoleoyl ethanolamide*	LC/MS pos late	57541		HMDB0013648	9835868		0.69	1.05		0.0056	0.1709	0.56	0.5744		1.0894	0.7523	1.0813	1.1355		100	100	100	100		Lipid	Endocannabinoid	100015862
	2197			N-oleoylserine	LC/MS neg	57664			44190514		0.86	2.65		0.777	0.6881	0.1748	0.4039		2.1197	1.8188	0.4106	1.0876		100	100	100	100		Lipid	Endocannabinoid	100015641
	2198			N-stearoylserine*	LC/MS neg	61822					0.93	2.03		0.9685	0.7414	0.3811	0.4913		1.5203	1.4163	0.5786	1.172		100	100	100	83		Lipid	Endocannabinoid	100019957
	2199			N-palmitoylserine	LC/MS neg	57659			6453686		0.85	2.36		0.8643	0.7133	0.2028	0.418		1.8184	1.5542	0.5259	1.2427		100	100	100	100		Lipid	Endocannabinoid	100015640	58725-46-5;474943-14-1
	2202		Inositol Metabolism	myo-inositol	LC/MS polar	1124	C00137	HMDB0000211	892		1.09	0.83		0.2081	0.4321	0.0628	0.4039		1.0432	1.1323	0.9303	0.7751		100	100	100	100		Lipid	Inositol Metabolism	363	87-89-8
	2203			chiro-inositol	LC/MS polar	37112	C19891	HMDB0240209			2.45	0.65		0.0379	0.2375	0.1486	0.4039		0.9441	2.317	0.9298	0.602		100	100	100	100		Lipid	Inositol Metabolism	100001859	643-12-9
	2211			inositol 1-phosphate (I1P)	LC/MS polar	43849	C01177	HMDB0000213	440194		0.94	0.92		0.6059	0.6391	0.4544	0.5271		1.016	0.9569	1.0548	0.9737		100	100	100	100		Lipid	Inositol Metabolism	370	573-35-3;106032-59-1
	2233		Phospholipid Metabolism	choline	LC/MS pos early	15506	C00114	HMDB0000097	305		0.87	1.05		0.0766	0.2927	0.3976	0.5044		1.1036	0.9618	0.9456	0.9921		100	100	100	100		Lipid	Phospholipid Metabolism	1256	67-48-1
	2234			choline phosphate	LC/MS pos early	34396	C00588	HMDB0001565	1014		1.09	1.01		0.0686	0.2888	0.8765	0.6696		0.8446	0.9169	1.1556	1.1658		100	100	100	100		Lipid	Phospholipid Metabolism	267	72556-74-2
	2235			cytidine 5'-diphosphocholine	LC/MS polar	34418	C00307	HMDB0001413	13804		1.14	0.92		0.1708	0.4107	0.1645	0.4039		0.9093	1.0362	1.0497	0.9668		100	100	100	100		Lipid	Phospholipid Metabolism	1220	33818-15-4
	2237			glycerophosphorylcholine (GPC)	LC/MS pos early	15990	C00670	HMDB0000086	71920		0.93	0.82		0.4323	0.5709	0.0399	0.4039		1.202	1.1154	0.9778	0.8023		100	100	100	100		Lipid	Phospholipid Metabolism	100000269	28319-77-9
	2239			phosphoethanolamine	LC/MS neg	1600	C00346	HMDB0000224	1015		0.92	0.92		0.5989	0.6386	0.0216	0.4039		0.6127	0.5609	1.2192	1.1183		100	100	100	100		Lipid	Phospholipid Metabolism	1026	1071-23-4
	2240			cytidine-5'-diphosphoethanolamine	LC/MS polar	34410	C00570	HMDB0001564	123727		1.07	0.95		0.4671	0.5817	0.1872	0.4141		0.8098	0.8657	1.1381	1.0801		100	100	100	100		Lipid	Phospholipid Metabolism	100001407	72842-05-8
	2241			glycerophosphoethanolamine	LC/MS polar	37455	C01233	HMDB0000114	123874		0.98	0.84		0.6841	0.6667	0.0256	0.4039		1.019	0.9945	1.0527	0.8815		100	100	100	100		Lipid	Phospholipid Metabolism	100001620	33049-08-0
	2242			glycerophosphoserine*	LC/MS pos early	57404			3081457		1.04	0.81		0.691	0.6675	0.0039	0.4039		0.916	0.9502	1.2441	1.0138		100	100	100	100		Lipid	Phospholipid Metabolism	100015666
	2243			glycerophosphoinositol*	LC/MS pos early	52307			167572		1.02	0.82		0.8005	0.7002	0.0035	0.4039		1.1391	1.1645	1.0096	0.8314		100	100	100	100		Lipid	Phospholipid Metabolism	100001621	16824-65-0
	2244			trimethylamine N-oxide	LC/MS pos early	40406	C01104	HMDB0000925	1145		1.25	1.03		0.4307	0.5703	0.8259	0.6557		0.7627	0.9532	1.3408	1.3811		100	100	100	100		Lipid	Phospholipid Metabolism	100003397	1184-78-7
	2263		Phosphatidylcholine (PC)	1-myristoyl-2-palmitoyl-GPC (14:0/16:0)	LC/MS pos late	19258		HMDB0007869	129657		1.15	1.02		0.2428	0.4511	0.7836	0.6366		0.6675	0.7705	1.2402	1.2624		100	100	100	100		Lipid	Phosphatidylcholine (PC)	100000672	69525-80-0
	2267			1-myristoyl-2-arachidonoyl-GPC (14:0/20:4)*	LC/MS pos late	53195		HMDB0007883	24778634		1.04	1.07		0.9551	0.7371	0.3229	0.464		0.6957	0.7244	1.1083	1.188		100	100	100	100		Lipid	Phosphatidylcholine (PC)	100009139
	2279			1,2-dipalmitoyl-GPC (16:0/16:0)	LC/MS pos late	19130	D03585	HMDB0000564	452110		1.37	0.96		0.0629	0.2848	0.7408	0.6327		0.431	0.5921	1.5741	1.5165		100	100	100	100		Lipid	Phosphatidylcholine (PC)	100000657	63-89-8
	2280			1-palmitoyl-2-palmitoleoyl-GPC (16:0/16:1)*	LC/MS pos late	52470		HMDB0007969	6443788		0.97	1.04		0.6809	0.6667	0.2739	0.4565		0.8331	0.8075	1.1334	1.1831		100	100	100	100		Lipid	Phosphatidylcholine (PC)	100008984
	2282			1-palmitoyl-2-stearoyl-GPC (16:0/18:0)	LC/MS pos late	52616	C03889	HMDB0007970	24778686		1.69	0.94		0.019	0.1983	0.7628	0.6339		0.36	0.6094	1.909	1.8018		100	100	100	100		Lipid	Phosphatidylcholine (PC)	100008921	59403-51-9
	2284			1-palmitoyl-2-oleoyl-GPC (16:0/18:1)	LC/MS pos late	52461	C13875	HMDB0007972	6436017		1	1		0.9098	0.7329	0.7518	0.6327		1.0111	1.0134	0.9903	0.9949		100	100	100	100		Lipid	Phosphatidylcholine (PC)	1539	26853-31-6;26853-31-6
	2287			1-palmitoyl-2-linoleoyl-GPC (16:0/18:2)	LC/MS pos late	42446		HMDB0007973	5287971		1.29	1.07		0.0091	0.1709	0.237	0.4341		0.7618	0.984	1.0273	1.098		100	100	100	100		Lipid	Phosphatidylcholine (PC)	1537	40811-94-7
	2290			1-palmitoyl-2-gamma-linolenoyl-GPC (16:0/18:3n6)*	LC/MS pos late	54812		HMDB0007974	24778699		1.35	1.16		0.0831	0.3064	0.1055	0.4039		0.6214	0.8364	1.172	1.3609		100	100	100	100		Lipid	Phosphatidylcholine (PC)	100009154
	2294			1-palmitoyl-2-dihomo-linolenoyl-GPC (16:0/20:3n3 or 6)*	LC/MS pos late	52454					1.15	0.92		0.3227	0.5162	0.3109	0.4607		0.649	0.7471	1.2233	1.1229		100	100	100	100		Lipid	Phosphatidylcholine (PC)	100008985
	2298			1-palmitoyl-2-arachidonoyl-GPC (16:0/20:4n6)	LC/MS pos late	52462	C05208	HMDB0007982	10747814		1.09	1		0.4663	0.5817	0.9408	0.6857		0.6991	0.7623	1.1533	1.1482		100	100	100	100		Lipid	Phosphatidylcholine (PC)	100008914	35418-58-7
	2304			1-palmitoyl-2-docosahexaenoyl-GPC (16:0/22:6)	LC/MS pos late	52610		HMDB0007991	6441886		1.12	1.02		0.0207	0.2018	0.6096	0.5906		1.011	1.1327	0.9495	0.9702		100	100	100	100		Lipid	Phosphatidylcholine (PC)	100008915	59403-54-2
	2310			1-palmitoleoyl-2-linoleoyl-GPC (16:1/18:2)*	LC/MS pos late	52683		HMDB0008006	24778768		1.44	1.46		0.023	0.2031	0.0557	0.4039		0.6933	0.9954	1.0084	1.4694		100	100	83	100		Lipid	Phosphatidylcholine (PC)	100009075
	2322			1,2-distearoyl-GPC (18:0/18:0)	LC/MS pos late	19132		HMDB0008036	94190		4.17	0.85		0.1959	0.4278	0.7503	0.6327		0.0369	0.1537	1.3779	1.1759		33	50	100	100		Lipid	Phosphatidylcholine (PC)	100000660	816-94-4
	2323			1-stearoyl-2-oleoyl-GPC (18:0/18:1)	LC/MS pos late	52438		HMDB0008038	24778825		1.03	1.03		0.4819	0.5868	0.3352	0.4706		1.0559	1.0896	0.957	0.9868		100	100	100	100		Lipid	Phosphatidylcholine (PC)	100008904	56421-10-4
	2326			1-stearoyl-2-linoleoyl-GPC (18:0/18:2)*	LC/MS pos late	52452		HMDB0008039	6441487		1.09	1.04		0.3919	0.5418	0.598	0.5869		1.1719	1.2734	0.8521	0.8867		100	100	100	100		Lipid	Phosphatidylcholine (PC)	100008980
	2334			1-stearoyl-2-arachidonoyl-GPC (18:0/20:4)	LC/MS pos late	42450		HMDB0008048	16219824		1.09	1.04		0.5329	0.6085	0.2797	0.4565		0.6854	0.746	1.1282	1.1783		100	100	100	100		Lipid	Phosphatidylcholine (PC)	100001869	35418-59-8
	2340			1-stearoyl-2-docosahexaenoyl-GPC (18:0/22:6)	LC/MS pos late	52611		HMDB0008057	24778876		1.24	1		0.1383	0.3837	0.9701	0.6883		1.1456	1.4222	0.9712	0.9726		100	100	100	100		Lipid	Phosphatidylcholine (PC)	100008916	59403-52-0
	2345			1,2-dioleoyl-GPC (18:1/18:1)	LC/MS pos late	52457		HMDB0000593	10350317		0.92	1.04		0.1547	0.3971	0.2187	0.4227		1.2531	1.1489	0.8994	0.9386		100	100	100	100		Lipid	Phosphatidylcholine (PC)	100008905	4235-95-4
	2349			1-oleoyl-2-linoleoyl-GPC (18:1/18:2)*	LC/MS pos late	52453		HMDB0008105	24778939		1.51	1.12		0.0129	0.1734	0.198	0.418		0.8285	1.2524	0.9661	1.0832		100	100	100	100		Lipid	Phosphatidylcholine (PC)	100008981
	2359			1-oleoyl-2-docosahexaenoyl-GPC (18:1/22:6)*	LC/MS pos late	52697		HMDB0008123	24778955		1.06	1.03		0.3098	0.5037	0.1374	0.4039		0.8396	0.8925	1.0054	1.0358		100	100	100	100		Lipid	Phosphatidylcholine (PC)	100009130
	2360			1,2-dilinoleoyl-GPC (18:2/18:2)	LC/MS pos late	52603		HMDB0008138	5288075		1.83	1.18		0.0175	0.1974	0.3378	0.4706		0.5594	1.023	1.1553	1.3576		100	100	100	100		Lipid	Phosphatidylcholine (PC)	100008903	998-06-1
	2366			1-linoleoyl-2-arachidonoyl-GPC (18:2/20:4n6)*	LC/MS pos late	52710	C05208	HMDB0008147	24778979		1.61	1.09		0.0055	0.1709	0.5048	0.5462		0.5062	0.815	1.1701	1.2721		100	100	100	100		Lipid	Phosphatidylcholine (PC)	100009131
	2405		Phosphatidylethanolamine (PE)	1,2-dipalmitoyl-GPE (16:0/16:0)*	LC/MS pos late	57341		HMDB0008923	445468		3.22	0.77		0.1222	0.3572	0.2911	0.4587		0.0915	0.2949	2.4527	1.891		83	100	100	100		Lipid	Phosphatidylethanolamine (PE)	100009204
	2408			1-palmitoyl-2-stearoyl-GPE (16:0/18:0)*	LC/MS pos late	57388		HMDB08925	5326793		2.52	0.82		0.2081	0.4321	0.4158	0.5045		0.132	0.332	2.418	1.9807		83	100	100	100		Lipid	Phosphatidylethanolamine (PE)	100009205
	2409			1-palmitoyl-2-oleoyl-GPE (16:0/18:1)	LC/MS pos late	19263		HMDB0005320	5283496		1.03	0.99		0.5456	0.6206	0.6393	0.6044		1.0049	1.0373	1.0024	0.9875		100	100	100	100		Lipid	Phosphatidylethanolamine (PE)	1526	26662-94-2
	2417			1-palmitoyl-2-arachidonoyl-GPE (16:0/20:4)*	LC/MS pos late	52464	C05210	HMDB0005323	9546800		0.96	1		0.7347	0.6714	0.8978	0.6751		0.7176	0.6891	1.116	1.1213		100	100	100	100		Lipid	Phosphatidylethanolamine (PE)	100008990
	2419			1-palmitoyl-2-docosahexaenoyl-GPE (16:0/22:6)*	LC/MS pos late	52465		HMDB0008946	9546799		1.16	1.01		0.0153	0.1802	0.7575	0.6339		0.7811	0.9093	1.1504	1.165		100	100	100	100		Lipid	Phosphatidylethanolamine (PE)	100008991
	2421			1-palmitoleoyl-2-oleoyl-GPE (16:1/18:1)*	LC/MS pos late	52469		HMDB0009056	52924899		1.04	1.11		0.4397	0.5715	0.0722	0.4039		1.1142	1.1619	0.8094	0.9011		100	100	100	100		Lipid	Phosphatidylethanolamine (PE)	100008995
	2426			1-stearoyl-2-oleoyl-GPE (18:0/18:1)	LC/MS pos late	42448		HMDB0008993	9546742		0.99	1.04		0.9951	0.7463	0.4018	0.5044		0.9856	0.9757	1.0344	1.0724		100	100	100	100		Lipid	Phosphatidylethanolamine (PE)	100001856
	2439			1-stearoyl-2-arachidonoyl-GPE (18:0/20:4)	LC/MS pos late	52447	C05210	HMDB0009003	5289133		1.07	1.02		0.518	0.6021	0.4263	0.5103		0.7176	0.7676	1.0801	1.1005		100	100	100	100		Lipid	Phosphatidylethanolamine (PE)	100008977
	2443			1-stearoyl-2-docosahexaenoyl-GPE (18:0/22:6)*	LC/MS pos late	52466		HMDB0009012	9546798		1.17	1		0.0225	0.2031	0.929	0.6839		0.7765	0.9109	1.0783	1.0785		100	100	100	100		Lipid	Phosphatidylethanolamine (PE)	100008992
	2444			1,2-dioleoyl-GPE (18:1/18:1)	LC/MS pos late	52609		HMDB0009059	9546757		0.95	1.06		0.4545	0.5814	0.1641	0.4039		1.5241	1.4412	0.8357	0.8889		100	100	100	100		Lipid	Phosphatidylethanolamine (PE)	100008906	4004-05-01
	2445			1-oleoyl-2-linoleoyl-GPE (18:1/18:2)*	LC/MS pos late	52687		HMDB0005349	9546753		1.5	1.17		0.0086	0.1709	0.2093	0.418		0.8971	1.349	0.9592	1.1223		100	100	100	100		Lipid	Phosphatidylethanolamine (PE)	100009078
	2448			1-oleoyl-2-arachidonoyl-GPE (18:1/20:4)*	LC/MS pos late	55041		HMDB0009069	348281223		0.89	1.06		0.0752	0.2922	0.0905	0.4039		1.1948	1.0655	0.9094	0.9674		100	100	100	100		Lipid	Phosphatidylethanolamine (PE)	100009219
	2452			1-oleoyl-2-docosahexaenoyl-GPE (18:1/22:6)*	LC/MS pos late	53209		HMDB0009078	52922113		1.1	1.08		0.3075	0.5037	0.0577	0.4039		1.0178	1.1209	0.931	1.01		100	100	100	100		Lipid	Phosphatidylethanolamine (PE)	100009220
	2500		Phosphatidylserine (PS)	1-palmitoyl-2-oleoyl-GPS (16:0/18:1)	LC/MS pos late	19261	C13880	HMDB0012357	5283499		1.05	1.02		0.9424	0.734	0.9744	0.6883		1.1466	1.199	0.8767	0.8957		100	100	100	100		Lipid	Phosphatidylserine (PS)	1531	40290-44-6
	2506			1-stearoyl-2-oleoyl-GPS (18:0/18:1)	LC/MS pos late	19265		HMDB0010163	9547087		0.94	1.06		0.484	0.5868	0.4031	0.5044		1.2276	1.1537	0.8154	0.8673		100	100	100	100		Lipid	Phosphatidylserine (PS)	100000639
	2509			1-stearoyl-2-arachidonoyl-GPS (18:0/20:4)	LC/MS pos late	52235		HMDB0012383	24779545		0.93	1.03		0.5861	0.6298	0.6704	0.6117		1.1403	1.0642	1.0072	1.0332		100	100	100	100		Lipid	Phosphatidylserine (PS)	100001872
	2516		Phosphatidylglycerol (PG)	1,2-dipalmitoyl-GPG (16:0/16:0)	LC/MS pos late	52625		HMDB0010570	11846227		1.17	1.01		0.2216	0.4386	0.7763	0.6366		0.7649	0.8924	1.05	1.0595		100	100	100	100		Lipid	Phosphatidylglycerol (PG)	100000652	200880-41-7
	2520			1-palmitoyl-2-oleoyl-GPG (16:0/18:1)	LC/MS pos late	52448			70789105		1.2	1.09		0.1382	0.3837	0.2847	0.4567		1.1535	1.3791	0.8977	0.9769		100	100	100	100		Lipid	Phosphatidylglycerol (PG)	100000641
	2528			1-stearoyl-2-oleoyl-GPG (18:0/18:1)	LC/MS pos late	52623		HMDB0010604	24779551		1.22	0.91		0.341	0.5199	0.5463	0.5659		1.3791	1.6837	0.7568	0.6924		100	100	100	100		Lipid	Phosphatidylglycerol (PG)	100001866	322647-48-3
	2535		Phosphatidylinositol (PI)	1-palmitoyl-2-oleoyl-GPI (16:0/18:1)*	LC/MS pos late	52669		HMDB0009783	71296232		0.69	1.5		0.2478	0.453	0.0383	0.4039		1.4779	1.0246	0.7136	1.0669		100	83	100	100		Lipid	Phosphatidylinositol (PI)	100009066
	2540			1-palmitoyl-2-arachidonoyl-GPI (16:0/20:4)*	LC/MS pos late	52467		HMDB0009789			1.15	1.03		0.074	0.2922	0.5494	0.5669		0.7916	0.913	1.178	1.2172		100	100	100	100		Lipid	Phosphatidylinositol (PI)	100008993
	2557			1-stearoyl-2-arachidonoyl-GPI (18:0/20:4)	LC/MS pos late	52449		HMDB0009815			1.2	1.02		0.0511	0.2622	0.7161	0.6239		0.805	0.963	1.1163	1.1344		100	100	100	100		Lipid	Phosphatidylinositol (PI)	100000616	383907-33-3
	2562			1-oleoyl-2-arachidonoyl-GPI (18:1/20:4)*	LC/MS polar	54994					1.13	1.1		0.1361	0.3837	0.0501	0.4039		0.8864	1.0002	0.9498	1.0411		100	100	100	100		Lipid	Phosphatidylinositol (PI)	100010951
	2601		Lysophospholipid	1-palmitoyl-GPC (16:0)	LC/MS pos late	33955	C04102	HMDB0010382	86554		0.98	0.99		0.8072	0.7007	0.8542	0.6643		1.06	1.0389	0.9767	0.9684		100	100	100	100		Lipid	Lysophospholipid	100001263	17364-16-8
	2602			2-palmitoyl-GPC (16:0)*	LC/MS pos late	35253		HMDB0061702	15061532		1.02	0.94		0.7719	0.6868	0.3242	0.464		0.9662	0.9901	1.0361	0.9766		100	100	100	100		Lipid	Lysophospholipid	100001562
	2603			1-palmitoleoyl-GPC (16:1)*	LC/MS pos late	33230		HMDB0010383	24779461		0.76	1.05		0.0567	0.2751	0.4379	0.5172		1.1159	0.8447	1.0078	1.0591		100	100	100	100		Lipid	Lysophospholipid	100001511
	2604			2-palmitoleoyl-GPC (16:1)*	LC/MS pos late	35819		HMDB10383	122164832		0.85	1.1		0.2319	0.4483	0.2383	0.4341		1.0978	0.9371	0.9176	1.0094		100	100	100	100		Lipid	Lysophospholipid	100001561
	2612			1-stearoyl-GPC (18:0)	LC/MS pos late	33961		HMDB0010384	497300		1.03	1.07		0.691	0.6675	0.2216	0.4246		1.2049	1.2458	0.8596	0.9236		100	100	100	100		Lipid	Lysophospholipid	100001271	19420-57-6
	2614			1-oleoyl-GPC (18:1)	LC/MS pos late	48258	C03916	HMDB0002815	16081932		0.88	1.04		0.1662	0.4047	0.5934	0.5846		1.4017	1.2322	0.9	0.9334		100	100	100	100		Lipid	Lysophospholipid	100001272	19420-56-5
	2617			1-linoleoyl-GPC (18:2)	LC/MS polar	34419	C04100	HMDB0010386	11988421		1.22	0.99		0.207	0.4321	0.9797	0.6889		0.9284	1.1349	1.0696	1.0607		100	100	100	100		Lipid	Lysophospholipid	100001395
	2636			1-arachidonoyl-GPC (20:4n6)*	LC/MS polar	52479	C05208	HMDB0010395	24779476		0.93	0.96		0.4193	0.5632	0.3604	0.4865		0.7945	0.74	1.1884	1.1354		100	100	100	100		Lipid	Lysophospholipid	100001551
	2650			1-lignoceroyl-GPC (24:0)	LC/MS pos late	49617		HMDB0010405	24779481		1.38	0.92		0.462	0.5817	0.4132	0.5045		3.2515	4.4733	0.4961	0.4558		100	100	100	100		Lipid	Lysophospholipid	100002873	325171-59-3
	2663			1-palmitoyl-GPE (16:0)	LC/MS pos late	35631		HMDB0011503	9547069		1.02	0.97		0.728	0.6707	0.6177	0.594		1.0436	1.0682	0.9853	0.9585		100	100	100	100		Lipid	Lysophospholipid	100001567	53862-35-4
	2670			1-stearoyl-GPE (18:0)	LC/MS pos late	42398		HMDB0011130	9547068		1.07	1.01		0.4372	0.5709	0.6985	0.6205		0.9045	0.965	1.0266	1.039		100	100	100	100		Lipid	Lysophospholipid	100001461	69747-55-3
	2671			2-stearoyl-GPE (18:0)*	LC/MS neg	41220		HMDB0011129	90658453;53480667		1.28	2.65		0.469	0.5817	0.1409	0.4039		1.1765	1.5017	0.5904	1.566		100	100	100	100		Lipid	Lysophospholipid	100003901
	2672			1-oleoyl-GPE (18:1)	LC/MS pos late	35628		HMDB0011506	9547071		0.87	1.02		0.1818	0.4169	0.8543	0.6643		1.7197	1.4893	0.8671	0.8808		100	100	100	100		Lipid	Lysophospholipid	100001569	89576-29-4
	2674			1-linoleoyl-GPE (18:2)*	LC/MS pos late	36600		HMDB0011507	52925130		1.06	1.02		0.6751	0.6649	0.8446	0.6624		1.0354	1.1011	0.9407	0.955		100	100	100	100		Lipid	Lysophospholipid	100001570
	2687			1-arachidonoyl-GPE (20:4n6)*	LC/MS pos late	35186		HMDB0011517	42607465		0.88	0.98		0.2431	0.4511	0.6604	0.6112		0.8541	0.7498	1.1424	1.1153		100	100	100	100		Lipid	Lysophospholipid	100001571
	2702			1-palmitoyl-GPS (16:0)*	LC/MS neg	46130			9547100		1.73	1.92		0.1758	0.415	0.3124	0.4607		0.5663	0.9802	0.6311	1.2129		83	83	33	67		Lipid	Lysophospholipid	100005805
	2703			1-stearoyl-GPS (18:0)*	LC/MS pos late	45966		HMDB0061698	74819135		0.99	1.15		0.8406	0.7078	0.1019	0.4039		1.0363	1.0224	0.9336	1.0729		100	100	100	100		Lipid	Lysophospholipid	100004327
	2704			1-oleoyl-GPS (18:1)	LC/MS pos late	19260		HMDB0061694	85036846		0.93	1.09		0.5232	0.6024	0.1383	0.4039		1.8432	1.7058	0.8411	0.9126		100	100	100	100		Lipid	Lysophospholipid	100000630	326589-90-6
	2709			1-palmitoyl-GPG (16:0)*	LC/MS polar	45970		HMDB0240601	3300276		0.9	1		0.21	0.4321	0.9578	0.6883		1.612	1.4458	0.7642	0.7647		100	100	100	100		Lipid	Lysophospholipid	100005717
	2712			1-stearoyl-GPG (18:0)	LC/MS neg	34437					1.19	2.52		0.8169	0.7009	0.3224	0.464		1.5768	1.8796	0.5026	1.2655		100	100	83	100		Lipid	Lysophospholipid	100001462
	2714			1-oleoyl-GPG (18:1)*	LC/MS pos late	45968		HMDB0240602			0.75	1.26		0.0577	0.2751	0.2086	0.418		1.7962	1.3419	0.6092	0.7698		100	100	100	100		Lipid	Lysophospholipid	100005716
	2716			1-linoleoyl-GPG (18:2)*	LC/MS neg	54885		HMDB0240600			2.14	2.27		0.096	0.322	0.1657	0.4039		0.5462	1.1699	0.4986	1.1306		83	83	50	83		Lipid	Lysophospholipid	100009227
	2718			1-palmitoyl-GPI (16:0)	LC/MS polar	35305		HMDB0061695	71296207		0.96	1		0.7615	0.682	0.9863	0.6907		0.981	0.944	1.0371	1.0396		100	100	100	100		Lipid	Lysophospholipid	100001655
	2722			1-stearoyl-GPI (18:0)	LC/MS pos late	19324		HMDB0240261	71581135;42607495		0.98	0.9		0.8506	0.713	0.3755	0.4913		1.013	0.9973	1.1207	1.0049		100	100	100	100		Lipid	Lysophospholipid	100000656	796963-93-4
	2724			1-oleoyl-GPI (18:1)	LC/MS polar	36602		HMDB0061693	86289645		0.94	0.83		0.6843	0.6667	0.0956	0.4039		1.0749	1.0156	1.106	0.9145		100	100	100	100		Lipid	Lysophospholipid	100001777
	2726			1-linoleoyl-GPI (18:2)*	LC/MS neg	36594		HMDB0240597	11124828		1.7	1.33		0.1888	0.4261	0.4418	0.5204		0.6935	1.181	0.6172	0.8239		50	83	33	67		Lipid	Lysophospholipid	100001778
	2732			1-arachidonoyl-GPI (20:4)*	LC/MS neg	34214		HMDB0061690	121596217		1.08	1.41		0.6376	0.6539	0.5764	0.5801		1.0898	1.1806	0.8515	1.1996		100	100	100	100		Lipid	Lysophospholipid	100001654
	2801		Plasmalogen	1-(1-enyl-palmitoyl)-2-oleoyl-GPE (P-16:0/18:1)*	LC/MS pos late	52477		HMDB0011342	52925128		1.01	1.02		0.9873	0.7456	0.7701	0.6355		1.2821	1.2987	0.8596	0.8731		100	100	100	100		Lipid	Plasmalogen	100009005
	2803			1-(1-enyl-palmitoyl)-2-palmitoyl-GPC (P-16:0/16:0)*	LC/MS pos late	52716		HMDB0011206	11146967		1.66	0.94		0.2101	0.4321	0.6412	0.6044		0.2262	0.3746	1.8456	1.7297		100	100	100	100		Lipid	Plasmalogen	100009162
	2804			1-(1-enyl-palmitoyl)-2-palmitoleoyl-GPC (P-16:0/16:1)*	LC/MS pos late	52713		HMDB0011207	52923882		0.76	1.12		0.0685	0.2888	0.2863	0.4567		1.1126	0.8414	1.0318	1.1569		100	100	100	100		Lipid	Plasmalogen	100009160
	2805			1-(1-enyl-palmitoyl)-2-arachidonoyl-GPE (P-16:0/20:4)*	LC/MS pos late	52673		HMDB0011352	52925126		1.16	0.94		0.2536	0.46	0.184	0.4113		0.5705	0.664	1.3231	1.2391		100	100	100	100		Lipid	Plasmalogen	100009002
	2807			1-(1-enyl-palmitoyl)-2-oleoyl-GPC (P-16:0/18:1)*	LC/MS pos late	52478		HMDB0007996	34779384		1.02	1.05		0.9446	0.734	0.6681	0.6117		1.399	1.4215	0.8014	0.8382		100	100	100	100		Lipid	Plasmalogen	100009007
	2810			1-(1-enyl-stearoyl)-2-oleoyl-GPE (P-18:0/18:1)	LC/MS pos late	52614		HMDB0011375	42607457		1.07	0.97		0.4658	0.5817	0.5636	0.5744		1.2753	1.3605	0.885	0.8552		100	100	100	100		Lipid	Plasmalogen	100008919	144371-68-6
	2814			1-(1-enyl-palmitoyl)-2-arachidonoyl-GPC (P-16:0/20:4)*	LC/MS pos late	52689		HMDB0011220			1	0.99		0.9175	0.7329	0.9585	0.6883		0.8066	0.8037	1.4422	1.4252		100	100	100	100		Lipid	Plasmalogen	100009014
	2819			1-(1-enyl-stearoyl)-2-arachidonoyl-GPE (P-18:0/20:4)*	LC/MS pos late	52475		HMDB0005779	9547058		1.13	1		0.1313	0.3723	0.8709	0.6692		0.7359	0.8298	1.1186	1.1232		100	100	100	100		Lipid	Plasmalogen	100008999
	2835		Lysoplasmalogen	1-(1-enyl-palmitoyl)-GPE (P-16:0)*	LC/MS pos late	39270		HMDB0011152			0.99	0.99		0.755	0.6803	0.8342	0.6582		1.2467	1.235	0.8635	0.8563		100	100	100	100		Lipid	Lysoplasmalogen	100003000
	2837			1-(1-enyl-oleoyl)-GPE (P-18:1)*	LC/MS pos late	44621					0.8	1.1		0.1408	0.3838	0.3792	0.4913		2.1721	1.7428	0.6972	0.77		100	100	100	100		Lipid	Lysoplasmalogen	100005372
	2839			1-(1-enyl-stearoyl)-GPE (P-18:0)*	LC/MS pos late	39271		HMDB0240598			1.04	1.01		0.8768	0.7179	0.912	0.6797		1.4081	1.4695	0.8636	0.8723		100	100	100	100		Lipid	Lysoplasmalogen	100003001
	2840			1-(1-enyl-oleoyl)-2-oleoyl-GPE (P-18:1/18:1)*	LC/MS pos late	54691		HMDB0011441	53480897		0.87	1.1		0.0972	0.322	0.4035	0.5044		1.3914	1.2166	0.7427	0.8136		100	100	100	100		Lipid	Lysoplasmalogen	100010839
	2842		Glycerolipid Metabolism	glycerol	LC/MS neg	15122	C00116	HMDB0000131	753		1.23	0.97		0.6667	0.6649	0.7361	0.6313		1.1594	1.4276	1.0689	1.0323		100	100	100	100		Lipid	Glycerolipid Metabolism	1254	56-81-5
	2843			glycerol 3-phosphate	LC/MS polar	43847	C0093	HMDB0000126	754		1.66	0.81		0.1508	0.3969	0.2765	0.4565		0.5149	0.8551	1.5121	1.2317		100	100	100	100		Lipid	Glycerolipid Metabolism	100000258	29849-82-9
	2848			glycerophosphoglycerol	LC/MS polar	48857	C03274	HMDB0240316	54575349		0.94	1		0.327	0.5175	0.9709	0.6883		1.2022	1.13	0.9574	0.9566		100	100	100	100		Lipid	Glycerolipid Metabolism	100001619
	2849		Monoacylglycerol	1-myristoylglycerol (14:0)	LC/MS neg	35625	C01885	HMDB0011561	10957631		0.92	1.42		0.585	0.6297	0.1791	0.4039		1.5269	1.4035	0.7393	1.0514		100	100	100	100		Lipid	Monoacylglycerol	100001618	75685-84-6
	2852			1-palmitoylglycerol (16:0)	LC/MS neg	21127		HMDB0011564	14900		1.06	2.06		0.87	0.7149	0.2519	0.4466		1.3899	1.4744	0.8301	1.7093		100	100	100	100		Lipid	Monoacylglycerol	100000827	542-44-9
	2853			1-palmitoleoylglycerol (16:1)*	LC/MS neg	52431		HMDB0011565			0.88	2.37		0.604	0.6391	0.1457	0.4039		1.7405	1.5287	0.5595	1.326		100	100	100	100		Lipid	Monoacylglycerol	100008952
	2856			1-oleoylglycerol (18:1)	LC/MS neg	21184		HMDB0011567	5283468		1.04	1.87		0.7267	0.6707	0.3094	0.4607		2.1951	2.2747	0.4983	0.9338		100	100	100	100		Lipid	Monoacylglycerol	100000924	111-03-5
	2857			1-linoleoylglycerol (18:2)	LC/MS neg	27447		HMDB0011568	5283469		1.34	2.53		0.636	0.6539	0.133	0.4039		1.5923	2.1303	0.6442	1.6306		100	100	100	100		Lipid	Monoacylglycerol	100001040	2277-28-3
	2862			1-dihomo-linolenylglycerol (20:3)	LC/MS neg	48341		HMDB0011577			0.85	2.78		0.574	0.6276	0.2807	0.4565		2.2072	1.8687	0.4713	1.3088		100	100	100	100		Lipid	Monoacylglycerol	100006121
	2863			1-arachidonylglycerol (20:4)	LC/MS neg	34397	C13857	HMDB11578	16019980;5282281		0.96	2.1		0.8322	0.7054	0.1875	0.4141		1.662	1.5937	0.7032	1.477		100	100	100	100		Lipid	Monoacylglycerol	100001433	35474-99-8
	2867			1-docosahexaenoylglycerol (22:6)	LC/MS neg	35153		HMDB0011587	53480995		1	1.97		0.8167	0.7009	0.1968	0.418		1.9291	1.9217	0.942	1.8525		100	100	100	100		Lipid	Monoacylglycerol	100001481
	2869			2-palmitoylglycerol (16:0)	LC/MS neg	33419		HMDB0011533	123409		1.03	2.23		0.8647	0.7133	0.3037	0.4607		1.4398	1.4803	0.8765	1.9552		100	100	100	100		Lipid	Monoacylglycerol	100001048	23470-00-0
	2870			2-palmitoleoylglycerol (16:1)*	LC/MS neg	52432		HMDB0011534	53480960		0.83	2.46		0.6203	0.6468	0.1542	0.4039		1.86	1.5497	0.5077	1.2487		100	100	83	100		Lipid	Monoacylglycerol	100008953
	2872			2-oleoylglycerol (18:1)	LC/MS neg	21232		HMDB0011537	5319879		0.9	2.62		0.5834	0.6293	0.3419	0.4706		2.1054	1.889	0.4823	1.2623		100	100	100	100		Lipid	Monoacylglycerol	100000943	3443-84-3
	2873			2-linoleoylglycerol (18:2)	LC/MS neg	32506		HMDB0011538	5365676		1.32	2.47		0.7065	0.6707	0.0809	0.4039		1.6974	2.2358	0.6205	1.5308		100	100	100	100		Lipid	Monoacylglycerol	100000987	3443-82-1
	2874			2-arachidonoylglycerol (20:4)	LC/MS neg	19266	C13856	HMDB0004666	5282280		0.97	1.93		0.9591	0.7381	0.2266	0.429		1.8348	1.7864	0.8446	1.6301		100	100	100	100		Lipid	Monoacylglycerol	100000584	53847-30-6
	2876			2-docosahexaenoylglycerol (22:6)*	LC/MS neg	48675		HMDB0011557	46896303		0.93	1.84		0.8139	0.7009	0.2648	0.4468		1.9734	1.8277	1.0656	1.9653		100	100	100	100		Lipid	Monoacylglycerol	100006352
	2906		Diacylglycerol	palmitoyl-oleoyl-glycerol (16:0/18:1) [2]*	LC/MS pos late	54942	C13861	HMDB0007102	5282283		1.2	0.96		0.4904	0.5885	0.3632	0.4865		0.8618	1.0327	0.6784	0.6515		67	50	17	0		Lipid	Diacylglycerol	100010917
	2914			palmitoyl-arachidonoyl-glycerol (16:0/20:4) [1]*	LC/MS pos late	54957		HMDB0007112	9543736		0.9	1.19		0.3637	0.5261	0.0635	0.4039		1.2455	1.1242	0.8905	1.0621		100	100	100	100		Lipid	Diacylglycerol	100010924
	2915			palmitoyl-arachidonoyl-glycerol (16:0/20:4) [2]*	LC/MS pos late	54958		HMDB0007112	9543736		0.98	1		0.7576	0.6816	0.9906	0.6914		1.2035	1.1839	0.9144	0.9166		100	100	100	100		Lipid	Diacylglycerol	100010925
	2917			palmitoyl-docosahexaenoyl-glycerol (16:0/22:6) [1]*	LC/MS pos late	57373		HMDB0007121	9543827		1.03	1.23		0.9976	0.7463	0.0624	0.4039		1.2084	1.2471	0.7341	0.904		100	100	100	100		Lipid	Diacylglycerol	100015618
	2918			palmitoyl-docosahexaenoyl-glycerol (16:0/22:6) [2]*	LC/MS pos late	57374		HMDB0007121	9543827		1.03	1.08		0.9172	0.7329	0.4514	0.525		1.2453	1.2818	0.7602	0.8196		100	100	100	100		Lipid	Diacylglycerol	100015619
	2925			oleoyl-oleoyl-glycerol (18:1/18:1) [2]*	LC/MS pos late	54946		HMDB0007218	9543716		0.88	0.74		0.3585	0.5261	0.3632	0.4865		1.0012	0.878	0.162	0.1205		100	83	33	0		Lipid	Diacylglycerol	100010919
	2928			oleoyl-linoleoyl-glycerol (18:1/18:2) [2]	LC/MS pos late	46799		HMDB0007219	71433693		1.68	1		0.1554	0.3971				0.6351	1.0658	0.58	0.58		50	50	0	0		Lipid	Diacylglycerol	100002990	104346-53-4
	2938			stearoyl-arachidonoyl-glycerol (18:0/20:4) [1]*	LC/MS pos late	57450	C00165	HMDB0007170	6438587		0.95	1.09		0.5016	0.5915	0.3135	0.4607		1.068	1.0124	0.9287	1.01		100	100	100	100		Lipid	Diacylglycerol	100010949
	2939			stearoyl-arachidonoyl-glycerol (18:0/20:4) [2]*	LC/MS pos late	57449		HMDB0007170	6438587		1.04	1.05		0.7713	0.6868	0.5837	0.5807		1.0056	1.0419	1.004	1.0513		100	100	100	100		Lipid	Diacylglycerol	100010950
	2940			oleoyl-arachidonoyl-glycerol (18:1/20:4) [1]*	LC/MS pos late	54960		HMDB0007228	9543786		0.89	1.16		0.2409	0.4511	0.1694	0.4039		1.3761	1.2193	0.8772	1.0193		100	100	100	100		Lipid	Diacylglycerol	100010936
	2941			oleoyl-arachidonoyl-glycerol (18:1/20:4) [2]*	LC/MS pos late	54961		HMDB0007228	9543786		0.97	1.02		0.6495	0.6554	0.7743	0.6366		1.3358	1.3015	0.8846	0.9049		100	100	100	100		Lipid	Diacylglycerol	100010937
	2943			linoleoyl-arachidonoyl-glycerol (18:2/20:4) [2]*	LC/MS pos late	54956		HMDB0007257	9543796		1.54	1.36		0.0218	0.2018	0.0395	0.4039		0.9061	1.3933	0.811	1.1023		83	100	67	100		Lipid	Diacylglycerol	100010923
	2944			stearoyl-docosahexaenoyl-glycerol (18:0/22:6) [1]*	LC/MS pos late	57387		HMDB0056061			1.07	1.28		0.7776	0.6881	0.066	0.4039		1.1681	1.2446	0.8005	1.0208		100	100	100	100		Lipid	Diacylglycerol	100015616
	2945			stearoyl-docosahexaenoyl-glycerol (18:0/22:6) [2]*	LC/MS pos late	57368					1.06	1.23		0.8834	0.7212	0.1398	0.4039		1.2105	1.2835	0.7353	0.9059		100	100	100	100		Lipid	Diacylglycerol	100015617
	3001		Sphingolipid Synthesis	sphinganine	LC/MS pos late	17769	C00836	HMDB0000269	3126		0.93	0.84		0.7406	0.6717	0.197	0.418		0.7861	0.7328	1.5767	1.3211		100	100	100	100		Lipid	Sphingolipid Synthesis	313	3102-56-5
	3002			sphinganine-1-phosphate	LC/MS pos late	52605		HMDB0001383	520		0.78	0.98		0.2481	0.453	0.3632	0.4865		1.3465	1.0448	0.3099	0.3028		100	100	17	17		Lipid	Sphingolipid Synthesis	100001876	19794-97-9
	3003			sphingadienine	LC/MS pos late	57426			6449795		0.86	0.86		0.4967	0.5915	0.2702	0.4545		0.7028	0.6046	1.3926	1.1943		100	100	100	100		Lipid	Sphingolipid Synthesis	100015643	25696-03-1
	3004			phytosphingosine	LC/MS pos late	1510	C12144	HMDB0004610	122121		1.45	0.94		0.0238	0.2034	0.7962	0.6408		0.5279	0.7639	1.5355	1.4499		100	100	100	100		Lipid	Sphingolipid Synthesis	469	554-62-1
	3013		Dihydroceramides	N-stearoyl-sphinganine (d18:0/18:0)*	LC/MS pos late	1759		HMDB0011761	5283573		1.03	0.89		0.3632	0.5261	0.5666	0.5744		0.175	0.18	1.0167	0.9087		0	33	100	100		Lipid	Dihydroceramides	922	2304-80-5
	3022		Ceramides	N-palmitoyl-sphingosine (d18:1/16:0)	LC/MS pos late	44877		HMDB0004949	5283564		1.72	1.05		0.1534	0.397	0.7684	0.635		0.2068	0.3553	2.1068	2.2176		100	100	100	100		Lipid	Ceramides	1518	24696-26-2
	3026			N-stearoyl-sphingosine (d18:1/18:0)*	LC/MS pos late	54979		HMDB0004950	5283565		2.02	0.96		0.2554	0.4603	0.7823	0.6366		0.1347	0.2721	2.6882	2.577		100	100	100	100		Lipid	Ceramides	1547	104404-17-3
	3033			N-stearoyl-sphingadienine (d18:2/18:0)*	LC/MS pos late	57417		HMDB0240362	132282053		0.94	0.91		0.8041	0.7007	0.4162	0.5045		0.3344	0.3154	1.8079	1.6492		100	100	100	100		Lipid	Ceramides	100015632
	3049			ceramide (d18:1/17:0, d17:1/18:0)*	LC/MS pos late	57434		HMDB0240678 HMDB0240683			1	1.13				0.9056	0.6768		0.2916	0.2916	0.8488	0.9557		0	0	100	100		Lipid	Ceramides	100015737
	3053			ceramide (d18:2/24:1, d18:1/24:2)*	LC/MS pos late	57443		HMDB0240679 HMDB0240680			1.33	0.81		0.4395	0.5715	0.9569	0.6883		0.4581	0.6109	1.1279	0.918		67	100	67	83		Lipid	Ceramides	100015744
	3056		Hexosylceramides (HCER)	glycosyl-N-stearoyl-sphinganine (d18:0/18:0)*	LC/MS pos late	57418			6321364		2.51	0.76		0.095	0.3208	0.1442	0.4039		0.4306	1.08	1.5855	1.2127		67	100	100	100		Lipid	Hexosylceramides (HCER)	100015694
	3058			glycosyl-N-palmitoyl-sphingosine (d18:1/16:0)	LC/MS pos late	53013					1.38	0.99		0.0495	0.2583	0.9223	0.6839		0.6005	0.8268	1.1495	1.1416		100	100	100	100		Lipid	Hexosylceramides (HCER)	100009272
	3059			glycosyl-N-stearoyl-sphingosine (d18:1/18:0)	LC/MS pos late	52234					1.25	0.88		0.0228	0.2031	0.1051	0.4039		0.6443	0.8023	1.3304	1.177		100	100	100	100		Lipid	Hexosylceramides (HCER)	100001882
	3060			glycosyl-N-arachidoyl-sphingosine (d18:1/20:0)*	LC/MS pos late	57423		HMDB0004973	6321358		1.48	0.83		0.056	0.2751	0.1023	0.4039		0.369	0.5463	1.8195	1.5014		100	100	100	100		Lipid	Hexosylceramides (HCER)	100015714
	3062			glycosyl-N-erucoyl-sphingosine (d18:1/22:1)*	LC/MS pos late	57455					1.02	1		0.6749	0.6649	0.9407	0.6857		0.8953	0.9138	1.1763	1.1732		100	100	100	100		Lipid	Hexosylceramides (HCER)	100015728
	3065			glycosyl-N-(2-hydroxynervonoyl)-sphingosine (d18:1/24:1(2OH))*	LC/MS pos late	57444					1.11	1.06		0.6258	0.6482	0.8854	0.6713		0.6624	0.7371	1.1964	1.2715		100	100	83	100		Lipid	Hexosylceramides (HCER)	100015752
	3082			glycosyl ceramide (d18:1/23:1, d17:1/24:1)*	LC/MS pos late	57448					0.93	1.06		0.6091	0.6411	0.5857	0.5807		0.8102	0.7541	1.1942	1.2633		100	100	100	100		Lipid	Hexosylceramides (HCER)	100015751
	3083			glycosyl ceramide (d18:2/24:1, d18:1/24:2)*	LC/MS pos late	57453					0.81	0.9		0.3517	0.5261	0.3017	0.4607		1.2447	1.0092	1.0681	0.958		100	100	100	100		Lipid	Hexosylceramides (HCER)	100015745
	3084			glycosyl ceramide (d18:2/25:1, d18:1/25:2)	LC/MS pos late	57460					0.69	1.08		0.3014	0.5037	0.9295	0.6839		1.1603	0.8026	1.0507	1.1319		100	100	100	100		Lipid	Hexosylceramides (HCER)	100015758
	3088		Lactosylceramides (LCER)	lactosyl-N-palmitoyl-sphingosine (d18:1/16:0)	LC/MS pos late	53010		HMDB0006750	53477895		0.92	1.13		0.512	0.5968	0.438	0.5172		1.0507	0.9644	0.977	1.1059		83	50	83	100		Lipid	Lactosylceramides (LCER)	100009030	4201-62-1
	3089			lactosyl-N-stearoyl-sphingosine (d18:1/18:0)*	LC/MS pos late	54980		HMDB0011591	10260120		1.25	1		0.4357	0.5709	0.9313	0.6843		0.3715	0.4653	1.5345	1.5332		100	100	100	100		Lipid	Lactosylceramides (LCER)	100010945
	3096		Glycosphingolipid Sulfates	3-sulfo-nervonoyl-galactosylceramide (d18:1/24:1)	LC/MS polar	52621					0.8	1.05		0.0481	0.2535	0.5555	0.572		1.5661	1.252	0.7945	0.8377		100	100	100	100		Lipid	Glycosphingolipid Sulfates	100001880
	3100		Dihydrosphingomyelins	palmitoyl dihydrosphingomyelin (d18:0/16:0)*	LC/MS pos late	52434		HMDB0010168	9939965		1.37	1.14		0.0784	0.2927	0.411	0.5045		0.7352	1.0052	1.1868	1.3492		100	100	100	100		Lipid	Dihydrosphingomyelins	100008954
	3101			behenoyl dihydrosphingomyelin (d18:0/22:0)*	LC/MS pos late	57331		HMDB0012091	44260132		1.73	0.81		0.1806	0.4169	0.2846	0.4567		0.3722	0.6445	1.2152	0.981		17	83	100	100		Lipid	Dihydrosphingomyelins	100009026
	3102			sphingomyelin (d18:0/18:0, d19:0/17:0)*	LC/MS pos late	57473		HMDB0012087	44260130		1.75	0.97		0.0426	0.2403	0.9234	0.6839		0.3301	0.5771	1.919	1.8577		100	100	100	100		Lipid	Dihydrosphingomyelins	100009027
	3103			sphingomyelin (d18:0/20:0, d16:0/22:0)*	LC/MS pos late	57476		HMDB0012090			1.85	0.98		0.1947	0.4278	0.8808	0.6707		0.1986	0.3683	1.216	1.1945		33	67	100	100		Lipid	Dihydrosphingomyelins	100015786
	3104		Sphingomyelins	palmitoyl sphingomyelin (d18:1/16:0)	LC/MS pos late	37506		HMDB0010169	9939941		1.19	1.06		0.2379	0.4483	0.3674	0.4866		0.9233	1.0973	1.0017	1.0594		100	100	100	100		Lipid	Sphingomyelins	100002107	6254-89-3
	3105			hydroxypalmitoyl sphingomyelin (d18:1/16:0(OH))**	LC/MS pos late	62851					1.09	1.07		0.7261	0.6707	0.794	0.6408		0.6571	0.7143	1.2025	1.2887		83	83	100	100		Lipid	Sphingomyelins	100021000
	3106			stearoyl sphingomyelin (d18:1/18:0)	LC/MS pos late	19503	C00550	HMDB0001348	6453725		1.33	1		0.0305	0.2181	0.9731	0.6883		0.5252	0.6982	1.2993	1.3044		100	100	100	100		Lipid	Sphingomyelins	1538	85187-10-6;85187-10-6
	3107			behenoyl sphingomyelin (d18:1/22:0)*	LC/MS pos late	48492		HMDB0012103	44260125		1.55	0.92		0.0104	0.1725	0.5101	0.5468		0.4838	0.7514	1.4285	1.3127		100	100	100	100		Lipid	Sphingomyelins	100006294
	3108			tricosanoyl sphingomyelin (d18:1/23:0)*	LC/MS pos late	52436		HMDB0012105			1.8	0.79		0.094	0.3208	0.153	0.4039		0.3037	0.5478	1.8288	1.4509		100	100	100	100		Lipid	Sphingomyelins	100008955
	3109			lignoceroyl sphingomyelin (d18:1/24:0)	LC/MS pos late	57330		HMDB0011697			1.68	0.76		0.0865	0.3072	0.1519	0.4039		0.4029	0.678	1.7798	1.3608		100	100	100	100		Lipid	Sphingomyelins	100006298	60037-60-7
	3110			sphingomyelin (d18:2/18:1)*	LC/MS pos late	57474		HMDB0001348	52931155		0.98	0.74		0.8257	0.7031	0.3659	0.4865		0.5914	0.5808	1.1145	0.8217		50	33	100	100		Lipid	Sphingomyelins	100015788
	3111			sphingomyelin (d18:2/23:1)*	LC/MS pos late	57482		HMDB0240668			0.9	1.15		0.3058	0.5037	0.5049	0.5462		0.7624	0.6886	0.7571	0.8679		33	33	17	33		Lipid	Sphingomyelins	100015791
	3114			sphingomyelin (d18:1/14:0, d16:1/16:0)*	LC/MS pos late	42463		HMDB0012097	11433862		0.95	1.06		0.6839	0.6667	0.3823	0.4913		1.5893	1.5122	0.9256	0.9814		100	100	100	100		Lipid	Sphingomyelins	100004328
	3116			sphingomyelin (d17:1/16:0, d18:1/15:0, d16:1/17:0)*	LC/MS pos late	52433		HMDB0240608 HMDB0240617			1.04	1.22		0.7156	0.6707	0.1714	0.4039		1.2224	1.275	0.8897	1.0829		100	100	100	100		Lipid	Sphingomyelins	100006314	121999-58-4
	3118			sphingomyelin (d18:2/16:0, d18:1/16:1)*	LC/MS pos late	42459		HMDB0240613 HMDB0240638			1	0.91		0.985	0.7456	0.3312	0.4684		0.9832	0.9818	1.0311	0.9347		100	100	100	100		Lipid	Sphingomyelins	100004329
	3119			sphingomyelin (d18:1/17:0, d17:1/18:0, d19:1/16:0)	LC/MS pos late	52615		HMDB0240609 HMDB0240622 HMDB0240620	46891763		1.17	1.12		0.2983	0.5007	0.3426	0.4706		0.626	0.7343	1.4244	1.5929		100	100	100	100		Lipid	Sphingomyelins	100008920	121999-64-2
	3120			sphingomyelin (d18:1/18:1, d18:2/18:0)	LC/MS pos late	37529		HMDB0012101	6443882		0.89	0.84		0.6484	0.6554	0.0643	0.4039		0.688	0.6139	1.308	1.0997		100	100	100	100		Lipid	Sphingomyelins	100002106	108392-10-5
	3121			sphingomyelin (d18:1/19:0, d19:1/18:0)*	LC/MS pos late	57475					1.04	1.06		0.3632	0.5261	0.6672	0.6117		0.4201	0.4388	1.0449	1.1108		0	33	100	100		Lipid	Sphingomyelins	100015787
	3122			sphingomyelin (d18:1/20:0, d16:1/22:0)*	LC/MS pos late	48490		HMDB0012102	44260124		1.67	1.04		0.0097	0.1709	0.701	0.6205		0.4037	0.6751	1.5068	1.5696		100	100	100	100		Lipid	Sphingomyelins	100006290
	3123			sphingomyelin (d18:1/20:1, d18:2/20:0)*	LC/MS pos late	48491		HMDB0240610 HMDB0240632			0.88	0.91		0.214	0.4321	0.4349	0.5159		1.3008	1.1435	0.8624	0.7875		100	100	100	100		Lipid	Sphingomyelins	100006292	222403-67-0
	3125			sphingomyelin (d18:1/21:0, d17:1/22:0, d16:1/23:0)*	LC/MS pos late	52495		HMDB0240621 HMDB0240611 HMDB0240619			1.46	0.95		0.2126	0.4321	0.7605	0.6339		0.3308	0.4836	1.861	1.76		100	100	100	100		Lipid	Sphingomyelins	100009025
	3126			sphingomyelin (d18:2/21:0, d16:2/23:0)*	LC/MS pos late	57480		HMDB0240676			0.84	0.85		0.5804	0.6288	0.5073	0.5462		0.5666	0.4752	1.4714	1.246		83	67	100	100		Lipid	Sphingomyelins	100015790
	3127			sphingomyelin (d18:1/22:1, d18:2/22:0, d16:1/24:1)*	LC/MS pos late	48493		HMDB0012104			1.09	1.06		0.6061	0.6391	0.4769	0.5385		1.0989	1.1963	0.8763	0.9308		100	100	100	100		Lipid	Sphingomyelins	100006295
	3129			sphingomyelin (d18:2/23:0, d18:1/23:1, d17:1/24:1)*	LC/MS pos late	52435		HMDB0240634 HMDB0011696 HMDB0240614	134757653		1.1	1.15		0.2659	0.4702	0.0652	0.4039		0.8933	0.9845	1.0148	1.1628		100	100	100	100		Lipid	Sphingomyelins	100008956
	3130			sphingomyelin (d18:1/24:1, d18:2/24:0)*	LC/MS pos late	47153		HMDB0012107	44260126		1.18	1.03		0.1567	0.3982	0.7374	0.6314		1.1353	1.3356	0.9234	0.9502		100	100	100	100		Lipid	Sphingomyelins	100005986	94359-13-4
	3131			sphingomyelin (d18:2/24:1, d18:1/24:2)*	LC/MS pos late	52437		HMDB0240636 HMDB0240615	85336023		1.26	0.99		0.1168	0.3524	0.9192	0.6831		0.9177	1.1524	0.9671	0.9585		100	100	100	100		Lipid	Sphingomyelins	100008957
	3160		Sphingosines	sphingosine	LC/MS pos late	17747	C00319	HMDB0000252	5280335		0.94	0.95		0.7436	0.6733	0.4109	0.5045		0.9741	0.9165	1.0593	1.0074		100	100	100	100		Lipid	Sphingosines	297	123-78-4
	3162			sphingosine 1-phosphate	LC/MS pos late	34445	C06124	HMDB0000277	5283560		0.71	1.06		0.1817	0.4169	0.9583	0.6883		2.504	1.7821	0.312	0.3318		100	100	83	67		Lipid	Sphingosines	100000626	26993-30-6
	3170			eicosanoylsphingosine (d20:1)*	LC/MS pos late	57597					1	1.01		0.7038	0.6706	0.8672	0.6692		0.9818	0.9797	1.1648	1.1787		100	100	100	100		Lipid	Sphingosines	100015870
	3176		Mevalonate Metabolism	3-hydroxy-3-methylglutarate	LC/MS polar	531	C03761	HMDB0000355	1662;5459993		1.03	0.97		0.7105	0.6707	0.5918	0.5841		0.8456	0.8743	1.0944	1.0586		100	100	100	100		Lipid	Mevalonate Metabolism	112	503-49-1
	3193		Sterol	cholesterol	LC/MS pos late	63	C00187	HMDB0000067	6432564;11025495;5997		1.07	1.02		0.1711	0.4107	0.6188	0.594		0.8563	0.9171	1.1087	1.131		100	100	100	100		Lipid	Sterol	266	57-88-5
	3194			cholesterol sulfate	LC/MS polar	35324	C18043	HMDB00653	65076		1.25	1.28		0.4757	0.5835	0.244	0.4402		1.2754	1.5951	0.7537	0.966		100	100	100	100		Lipid	Sterol	100001606	2864-50-8
	3207			7-alpha-hydroxy-3-oxo-4-cholestenoate (7-Hoca)	LC/MS neg	36776	C17337	HMDB0012458	3081085		1.43	1.03		0.4779	0.5835	0.7833	0.6366		1.6289	2.3307	0.3559	0.3659		100	83	17	50		Lipid	Sterol	100001609	115538-85-7
	3220			4-cholesten-3-one	LC/MS pos late	38125	C00599	HMDB0000921	91477		1.05	0.93		0.8889	0.7236	0.2734	0.4565		1.007	1.0599	1.0132	0.9422		100	100	100	100		Lipid	Sterol	100002227	601-57-0
	3298		Corticosteroids	corticosterone	LC/MS neg	5983	C02140	HMDB0001547	5753		2.19	1.32		0.191	0.4277	0.5194	0.5511		0.9896	2.1676	0.5886	0.7776		100	100	100	100		Lipid	Corticosteroids	272	50-22-6
	3454		Primary Bile Acid Metabolism	cholate	LC/MS neg	22842	C00695	HMDB0000619	221493		0.26	2.75		0.2845	0.4938	0.306	0.4607		2.5561	0.6533	1.103	3.0333		67	67	67	83		Lipid	Primary Bile Acid Metabolism	136	81-25-4
	3456			taurocholate	LC/MS neg	18497	C05122	HMDB0000036	46783527;6675		0.43	5.13		0.3935	0.5428	0.1221	0.4039		7.8117	3.3655	0.5885	3.0199		100	100	100	83		Lipid	Primary Bile Acid Metabolism	1648	145-42-6
	3463			taurochenodeoxycholate	LC/MS neg	18494	C05465	HMDB0000951	387316		0.5	1.41		0.7135	0.6707	0.3115	0.4607		1.7319	0.8676	0.4348	0.6146		50	50	17	67		Lipid	Primary Bile Acid Metabolism	1629	6009-98-9
	3467			tauro-beta-muricholate	LC/MS neg	33983		HMDB0000932	121596216;168408;21124703		0.38	3.06		0.4737	0.5835	0.1741	0.4039		5.8787	2.2168	0.9657	2.9521		100	83	83	100		Lipid	Primary Bile Acid Metabolism	100001250	25696-60-0
	3480		Secondary Bile Acid Metabolism	deoxycholate	LC/MS neg	1114	C04483	HMDB0000626	222528;440355		0.55	1.89		0.216	0.4336	0.4959	0.5462		1.3744	0.7582	0.596	1.1268		100	67	50	50		Lipid	Secondary Bile Acid Metabolism	302	83-44-3
	3490			taurodeoxycholate	LC/MS neg	12261	C05463	HMDB0000896	2733768		0.35	1.09		0.7214	0.6707	0.4962	0.5462		2.6364	0.9273	0.2195	0.2389		67	50	17	17		Lipid	Secondary Bile Acid Metabolism	1668	207737-97-1
	3519			tauroursodeoxycholate	LC/MS neg	39378		HMDB0000874	9848818		0.39	1.06		0.4279	0.5696	0.689	0.6204		2.3965	0.9285	0.7935	0.8392		50	50	17	67		Lipid	Secondary Bile Acid Metabolism	100002912	14605-22-2
	4115	Nucleotide	Purine Metabolism, (Hypo)Xanthine/Inosine containing	AICA ribonucleotide	LC/MS pos early	38325	C04677	HMDB0001517	65110		1.24	1.34		0.2467	0.453	0.003	0.4039		1.0988	1.3609	0.8505	1.1409		100	100	100	100		Nucleotide	Purine Metabolism, (Hypo)Xanthine/Inosine containing	216	3031-94-5
	4119			inosine 5'-monophosphate (IMP)	LC/MS pos early	2133	C00130	HMDB0000175	8582		3.22	1.42		0.0066	0.1709	0.0791	0.4039		0.3924	1.2635	1.1363	1.615		100	100	100	100		Nucleotide	Purine Metabolism, (Hypo)Xanthine/Inosine containing	362	4691-65-0
	4120			inosine	LC/MS neg	1123	C00294	HMDB0000195	6021		0.89	1.16		0.1798	0.4169	0.0695	0.4039		1.1686	1.0379	0.8833	1.0289		100	100	100	100		Nucleotide	Purine Metabolism, (Hypo)Xanthine/Inosine containing	361	58-63-9
	4121			hypoxanthine	LC/MS neg	3127	C00262	HMDB0000157	790;135398638		0.9	1.13		0.1689	0.4089	0.1192	0.4039		1.1413	1.0293	0.871	0.983		100	100	100	100		Nucleotide	Purine Metabolism, (Hypo)Xanthine/Inosine containing	171	68-94-0
	4122			xanthine	LC/MS pos early	3147	C00385	HMDB0000292	1188		0.78	1.09		0.0456	0.2448	0.5086	0.5464		1.1111	0.8617	0.9831	1.0752		100	100	100	100		Nucleotide	Purine Metabolism, (Hypo)Xanthine/Inosine containing	1004	69-89-6
	4123			xanthosine 5'-monophosphate (xmp)	LC/MS neg	12024	C00655	HMDB0001554	73323		1.16	1.03		0.6215	0.6469	0.7275	0.6281		0.5832	0.6751	1.3263	1.3687		67	83	100	100		Nucleotide	Purine Metabolism, (Hypo)Xanthine/Inosine containing	1251	25899-70-1
	4124			xanthosine	LC/MS neg	15136	C01762	HMDB0000299	64959		0.85	0.78		0.3344	0.5199	0.1736	0.4039		0.9241	0.782	1.1512	0.9001		100	100	100	100		Nucleotide	Purine Metabolism, (Hypo)Xanthine/Inosine containing	100000299	146-80-5
	4128			2'-deoxyinosine	LC/MS neg	15076	C05512	HMDB0000071	135398593		0.86	0.93		0.3074	0.5037	0.5074	0.5462		1.1093	0.9551	1.0666	0.9893		100	100	100	100		Nucleotide	Purine Metabolism, (Hypo)Xanthine/Inosine containing	100000135	890-38-0
	4132			urate	LC/MS neg	1604	C00366	HMDB0000289	1175		1.13	1.05		0.486	0.5868	0.5573	0.5728		1.0425	1.1777	0.9365	0.9842		100	100	100	100		Nucleotide	Purine Metabolism, (Hypo)Xanthine/Inosine containing	1134	69-93-2;120K5305
	4134			allantoin	LC/MS polar	1107	C02350 C02348 C01551	HMDB0000462	204;439714;439713		2.41	0.59		0.009	0.1709	0.2623	0.4468		0.8073	1.9436	1.9401	1.1527		100	100	100	100		Nucleotide	Purine Metabolism, (Hypo)Xanthine/Inosine containing	1002	97-59-6
	4139		Purine Metabolism, Adenine containing	adenosine 5'-diphosphate (ADP)	LC/MS neg	3108	C00008	HMDB0001341	6022		1.56	0.87		0.0041	0.1709	0.0997	0.4039		0.6568	1.0239	1.2178	1.0608		100	100	100	100		Nucleotide	Purine Metabolism, Adenine containing	208	20398-34-9
	4140			adenosine 5'-monophosphate (AMP)	LC/MS pos early	32342	C00020	HMDB0000045	6083		1.75	0.83		0.0262	0.2079	0.1325	0.4039		0.5833	1.0218	1.2084	1.0048		100	100	100	100		Nucleotide	Purine Metabolism, Adenine containing	209	149022-20-8
	4142			adenosine 2'-monophosphate (2'-AMP)	LC/MS neg	36815	C00946	HMDB0011617	94136		1.16	1.27		0.1074	0.3367	0.1205	0.4039		0.8494	0.9865	1.0324	1.3097		100	100	100	100		Nucleotide	Purine Metabolism, Adenine containing	100001694	130-49-4
	4143			adenosine 3',5'-cyclic monophosphate (cAMP)	LC/MS neg	2831	C00575	HMDB0000058	6076		1.22	0.89		0.0611	0.2848	0.307	0.4607		0.7767	0.9502	1.1352	1.0068		100	100	100	100		Nucleotide	Purine Metabolism, Adenine containing	207	60-92-4
	4145			adenosine 3',5'-diphosphate	LC/MS neg	15691	C00054	HMDB0000061	159296		1.73	0.89		0.0015	0.1245	0.6047	0.5888		0.7643	1.3242	1.1379	1.0106		100	100	100	100		Nucleotide	Purine Metabolism, Adenine containing	1214	75431-54-8
	4146			adenylosuccinate	LC/MS neg	18360	C03794	HMDB0000536	440122		2.06	0.78		0.0146	0.178	0.2065	0.418		0.4716	0.9699	1.5782	1.2242		100	100	100	100		Nucleotide	Purine Metabolism, Adenine containing	1303	19046-78-7
	4147			adenosine	LC/MS pos early	555	C00212	HMDB0000050	60961		1.12	0.86		0.6117	0.6414	0.0595	0.4039		0.7103	0.7953	1.274	1.0957		100	100	100	100		Nucleotide	Purine Metabolism, Adenine containing	798	58-61-7
	4148			adenine	LC/MS pos early	554	C00147	HMDB0000034	190		0.84	0.99		0.0871	0.3072	0.9681	0.6883		1.1919	0.9963	0.9534	0.9437		100	100	100	100		Nucleotide	Purine Metabolism, Adenine containing	880	73-24-5
	4154			N1-methyladenosine	LC/MS pos early	15650	C02494	HMDB0003331	27476		1.13	1.04		0.1404	0.3838	0.7634	0.6339		0.9509	1.0777	1.0279	1.0655		100	100	100	100		Nucleotide	Purine Metabolism, Adenine containing	1242	15763-06-1
	4155			N6-methyladenosine	LC/MS pos early	37114		HMDB0004044	102175		0.65	1.41		0.1575	0.3985	0.2055	0.418		1.3339	0.8668	0.7134	1.0086		100	100	100	100		Nucleotide	Purine Metabolism, Adenine containing	213	1867-73-8
	4165			N6-carbamoylthreonyladenosine	LC/MS neg	35157		HMDB0041623	161466		1.22	1.15		0.1556	0.3971	0.2981	0.4607		1.0682	1.3002	0.9584	1.1054		100	100	100	100		Nucleotide	Purine Metabolism, Adenine containing	100001415	24719-82-2
	4170			2'-deoxyadenosine	LC/MS pos early	1553	C00559	HMDB0000101	13730		1.34	0.81		0.2126	0.4321	0.104	0.4039		0.592	0.7956	1.3225	1.0671		100	100	100	100		Nucleotide	Purine Metabolism, Adenine containing	211	16373-93-6
	4175			N6-succinyladenosine	LC/MS neg	48130		HMDB0000912	165243		1.01	0.89		0.7795	0.6881	0.4446	0.5204		0.9762	0.9828	1.2952	1.1476		100	100	100	100		Nucleotide	Purine Metabolism, Adenine containing	100001664	4542-23-8
	4176		Purine Metabolism, Guanine containing	guanosine 5'-triphosphate	LC/MS neg	2847	C00044	HMDB0001273	135398633		0.44	0.44		0.3225	0.5162	0.0872	0.4039		0.826	0.3662	1.2184	0.5343		50	33	83	67		Nucleotide	Purine Metabolism, Guanine containing	345	373-49-9
	4177			guanosine 5'-diphosphate (GDP)	LC/MS neg	2848	C00035	HMDB0001201	135398619		1.1	0.93		0.5789	0.6288	0.5306	0.5585		0.7555	0.8347	1.1383	1.054		100	100	100	100		Nucleotide	Purine Metabolism, Guanine containing	346	43139-22-6
	4178			guanosine 5'-monophosphate (5'-GMP)	LC/MS pos early	2849	C00144	HMDB0001397	6804		1.57	1		0.0436	0.2404	0.9714	0.6883		0.6118	0.9575	1.1598	1.1559		100	100	100	100		Nucleotide	Purine Metabolism, Guanine containing	347	5550-12-09
	4183			guanosine	LC/MS neg	1573	C00387	HMDB0000133	6802		0.8	1.24		0.0095	0.1709	0.0618	0.4039		1.0945	0.879	0.9549	1.1879		100	100	100	100		Nucleotide	Purine Metabolism, Guanine containing	1099	118-00-3
	4184			guanine	LC/MS pos early	32352	C00242	HMDB0000132	135398634		1.24	1.01		0.4843	0.5868	0.8033	0.6438		5.9855	7.4389	0.7744	0.784		100	100	100	100		Nucleotide	Purine Metabolism, Guanine containing	172	73-40-5
	4187			7-methylguanine	LC/MS pos early	35114	C02242	HMDB0000897	135398679		1.6	1.1		0.113	0.3483	0.7147	0.6239		0.7257	1.1626	0.7048	0.7754		50	67	33	33		Nucleotide	Purine Metabolism, Guanine containing	100001456	578-76-7
	4193			N2,N2-dimethylguanosine	LC/MS pos early	35137		HMDB0004824	135501639		1.35	1.32		0.238	0.4483	0.0962	0.4039		0.7064	0.9514	0.9686	1.281		83	100	100	100		Nucleotide	Purine Metabolism, Guanine containing	100001412	2140-67-2
	4201			2'-deoxyguanosine	LC/MS neg	1411	C00330	HMDB0000085	135398592		0.81	0.94		0.3094	0.5037	0.5665	0.5744		1.2205	0.9887	1.058	0.9931		100	100	100	100		Nucleotide	Purine Metabolism, Guanine containing	348	961-07-9
	4205			queuine	LC/MS pos early	64507	C01449	HMDB0001495	53477731		1.18	1.1		0.2596	0.4634	0.532	0.5589		0.883	1.0462	1.1193	1.2325		100	100	100	100		Nucleotide	Purine Metabolism, Guanine containing	100021938	72496-59-4
	4206		Pyrimidine Metabolism, Orotate containing	N-carbamoylaspartate	LC/MS polar	1594	C00438	HMDB0000828	93072		1.59	0.96		0.4338	0.5709	0.9015	0.6756		0.8586	1.366	1.1362	1.0894		100	100	100	100		Nucleotide	Pyrimidine Metabolism, Orotate containing	1108	923-37-5
	4208			orotate	LC/MS polar	1505	C00295	HMDB0000226	967		1.14	0.93		0.8478	0.7117	0.6026	0.5882		0.6727	0.7654	1.2849	1.1986		100	100	100	100		Nucleotide	Pyrimidine Metabolism, Orotate containing	445	50887-69-9
	4210			orotidine	LC/MS polar	35172		HMDB0000788	92751		1.15	1.07		0.0756	0.2922	0.3696	0.4883		0.8685	0.9956	1.0373	1.1122		100	100	100	100		Nucleotide	Pyrimidine Metabolism, Orotate containing	100001416	314-50-1
	4214		Pyrimidine Metabolism, Uracil containing	uridine 5'-diphosphate (UDP)	LC/MS neg	5345	C00015	HMDB0000295	6031		2.1	0.85		0.0112	0.1725	0.3801	0.4913		0.4151	0.8708	1.2683	1.0758		17	100	100	83		Nucleotide	Pyrimidine Metabolism, Uracil containing	870	21931-53-3
	4215			uridine 5'-monophosphate (UMP)	LC/MS polar	2856	C00105	HMDB0000288	6030		1.95	1.06		0.0213	0.2018	0.5764	0.5801		0.5556	1.0828	1.1334	1.2017		100	100	100	100		Nucleotide	Pyrimidine Metabolism, Uracil containing	869	3387-36-8
	4220			uridine	LC/MS neg	606	C00299	HMDB0000296	6029		1.07	1.03		0.3904	0.5418	0.3649	0.4865		1.0188	1.0884	0.9618	0.9921		100	100	100	100		Nucleotide	Pyrimidine Metabolism, Uracil containing	535	58-96-8
	4221			uracil	LC/MS polar	605	C00106	HMDB0000300	1174		0.78	1.13		0.0949	0.3208	0.2578	0.4468		0.9437	0.7394	1.0112	1.141		100	100	100	100		Nucleotide	Pyrimidine Metabolism, Uracil containing	825	66-22-8
	4222			pseudouridine	LC/MS pos early	33442	C02067	HMDB0000767	15047		1.2	0.96		0.0297	0.215	0.7067	0.6224		0.9053	1.0889	1.1916	1.1475		100	100	100	100		Nucleotide	Pyrimidine Metabolism, Uracil containing	821	1445-07-4
	4223			5,6-dihydrouridine	LC/MS pos early	61833		HMDB0000497	94312		1.3	0.87		0.0397	0.2383	0.3411	0.4706		0.8676	1.1286	1.35	1.1696		100	100	100	100		Nucleotide	Pyrimidine Metabolism, Uracil containing	100001425	5627-05-04
	4224			2'-O-methyluridine	LC/MS neg	57655		HMDB0240328	102212		1.47	0.69		0.255	0.4603	0.0508	0.4039		0.743	1.0949	1.2606	0.8759		83	83	100	83		Nucleotide	Pyrimidine Metabolism, Uracil containing	100010896	2140-76-3
	4225			5-methyluridine (ribothymidine)	LC/MS neg	35136		HMDB0000884	445408		1.24	0.95		0.3437	0.5199	0.5385	0.5623		1.3743	1.703	0.9487	0.9009		100	100	100	100		Nucleotide	Pyrimidine Metabolism, Uracil containing	100001446	1463-10-1
	4232			5,6-dihydrouracil	LC/MS neg	1559	C00429	HMDB0000076	649		1.26	1.25		0.1214	0.3572	0.2176	0.4227		0.7745	0.9762	1.1611	1.4511		100	100	100	100		Nucleotide	Pyrimidine Metabolism, Uracil containing	1125	504-07-4
	4236			2'-deoxyuridine	LC/MS neg	1412	C00526	HMDB0000012	13712		1.45	0.77		0.0057	0.1709	0.1527	0.4039		0.8176	1.1827	1.1081	0.8532		100	100	100	83		Nucleotide	Pyrimidine Metabolism, Uracil containing	536	951-78-0
	4239			3-ureidopropionate	LC/MS pos early	3155	C02642	HMDB0000026	111		1.44	0.87		0.4363	0.5709	0.524	0.5549		1.2524	1.8067	0.8031	0.6964		100	100	100	100		Nucleotide	Pyrimidine Metabolism, Uracil containing	1053	462-88-4
	4240			beta-alanine	LC/MS pos early	55	C00099	HMDB0000056	239		1.02	1.04		0.8264	0.7031	0.3785	0.4913		1.062	1.0821	0.8964	0.9367		100	100	100	100		Nucleotide	Pyrimidine Metabolism, Uracil containing	244	56-41-7;107-95-9
	4242			N-acetyl-beta-alanine	LC/MS polar	37432	C01073	HMDB0061880	76406		1.42	1.07		0.0965	0.322	0.6005	0.5882		0.8748	1.2415	1.0959	1.169		100	100	100	100		Nucleotide	Pyrimidine Metabolism, Uracil containing	100002102	3025-95-4
	4245			3-(3-amino-3-carboxypropyl)uridine*	LC/MS neg	62924			171198		1.31	0.95		0.079	0.2931	0.6395	0.6044		0.7741	1.0155	1.1644	1.107		100	100	100	100		Nucleotide	Pyrimidine Metabolism, Uracil containing	100001426	52745-94-5
	4248		Pyrimidine Metabolism, Cytidine containing	cytidine 5'-monophosphate (5'-CMP)	LC/MS pos early	2372	C00055	HMDB0000095	6131		1.21	1.07		0.025	0.2047	0.2005	0.418		0.8698	1.0497	0.9575	1.0234		100	100	100	100		Nucleotide	Pyrimidine Metabolism, Cytidine containing	282	63-37-6
	4252			cytidine	LC/MS pos early	514	C00475	HMDB0000089	6175		1.52	1		0.1664	0.4047	0.9677	0.6883		0.4273	0.6499	1.3481	1.3509		100	100	100	100		Nucleotide	Pyrimidine Metabolism, Cytidine containing	827	65-46-3
	4255			3-methylcytidine	LC/MS pos early	35132		HMDB0240577	14237477		0.77	1.45		0.67	0.6649	0.1454	0.4039		1.0726	0.8212	0.9071	1.3169		100	100	100	100		Nucleotide	Pyrimidine Metabolism, Cytidine containing	100001466	21028-20-6
	4256			5-methylcytidine	LC/MS pos early	22119		HMDB0000982	92918		1.3	0.84		0.175	0.415	0.5422	0.5639		0.4195	0.5443	1.0604	0.8902		0	33	83	83		Nucleotide	Pyrimidine Metabolism, Cytidine containing	100000763	2140-61-6
	4263			2'-deoxycytidine	LC/MS pos early	15949	C00881	HMDB0000014	13711		1.26	1.13		0.9251	0.7329	0.3425	0.4706		0.5626	0.7086	1.2557	1.4201		100	100	100	100		Nucleotide	Pyrimidine Metabolism, Cytidine containing	100000125	951-77-9
	4265			2'-O-methylcytidine	LC/MS pos early	57554			150971		1.14	0.97		0.4672	0.5817	0.6685	0.6117		0.4523	0.5141	1.1531	1.1203		100	83	100	100		Nucleotide	Pyrimidine Metabolism, Cytidine containing	100010895	2140-72-9
	4275		Pyrimidine Metabolism, Thymine containing	thymidine	LC/MS neg	2183	C00214	HMDB0000273	5789		1.5	0.94		0.0054	0.1709	0.7511	0.6327		0.8099	1.2157	1.083	1.0131		100	100	100	100		Nucleotide	Pyrimidine Metabolism, Thymine containing	872	50-89-5
	4278			thymine	LC/MS neg	604	C00178	HMDB0000262	1135		1.1	0.86		0.7838	0.6909	0.6371	0.6044		0.8984	0.9848	1.0569	0.9126		83	83	83	83		Nucleotide	Pyrimidine Metabolism, Thymine containing	882	65-71-4
	4284			3-aminoisobutyrate	LC/MS pos early	1566	C05145	HMDB0002166	64956		1.57	1.64		0.1	0.322	0.1408	0.4039		0.9177	1.4444	0.8243	1.355		100	100	100	100		Nucleotide	Pyrimidine Metabolism, Thymine containing	1114	10569-72-9;214139-20-5
	4285		Purine and Pyrimidine Metabolism	methylphosphate	LC/MS pos early	37070		HMDB61711	13130		0.9	0.99		0.1757	0.415	0.9409	0.6857		1.4663	1.3227	0.7776	0.7734		100	100	100	100		Nucleotide	Purine and Pyrimidine Metabolism	100001805	7023-27-0
	4305	Cofactors and Vitamins	Nicotinate and Nicotinamide Metabolism	nicotinamide	LC/MS pos early	594	C00153	HMDB0001406	936		1	1.01		0.9712	0.7414	0.7519	0.6327		0.9907	0.9901	1.0069	1.0189		100	100	100	100		Cofactors and Vitamins	Nicotinate and Nicotinamide Metabolism	432	98-92-0
	4307			nicotinamide ribonucleotide (NMN)	LC/MS pos early	22152	C00455	HMDB0000229	14180		1.41	0.8		0.0573	0.2751	0.1463	0.4039		0.4963	0.7015	1.8991	1.5158		100	100	100	100		Cofactors and Vitamins	Nicotinate and Nicotinamide Metabolism	1312	1094-61-7
	4308			nicotinamide riboside	LC/MS pos early	33013	C03150	HMDB0000855	439924		1.1	1.04		0.3425	0.5199	0.512	0.5477		0.903	0.9923	1.0265	1.0715		100	100	100	100		Cofactors and Vitamins	Nicotinate and Nicotinamide Metabolism	100001310	1341-23-7
	4309			nicotinamide adenine dinucleotide (NAD+)	LC/MS neg	5278	C00003		5892		1.53	0.78		0.0779	0.2927	0.1623	0.4039		0.5423	0.8284	1.9487	1.524		100	100	100	100		Cofactors and Vitamins	Nicotinate and Nicotinamide Metabolism	1310	53-84-9
	4317			1-methylnicotinamide	LC/MS pos early	27665	C02918	HMDB0000699	457		1.08	0.66		0.3632	0.5261	0.0355	0.4039		0.676	0.7334	1.0421	0.6842		0	17	67	50		Cofactors and Vitamins	Nicotinate and Nicotinamide Metabolism	55	1005-24-9
	4323			trigonelline (N'-methylnicotinate)	LC/MS pos early	32401	C01004	HMDB0000875	5570		1.76	0.72		0.1177	0.3532	0.1431	0.4039		0.8495	1.491	0.9879	0.7162		100	100	100	100		Cofactors and Vitamins	Nicotinate and Nicotinamide Metabolism	100001092	535-83-1
	4325			N1-Methyl-2-pyridone-5-carboxamide	LC/MS neg	40469	C05842	HMDB0004193	69698		0.91	1.08		0.3537	0.5261	0.7139	0.6239		1.2204	1.105	0.8094	0.8752		100	100	100	100		Cofactors and Vitamins	Nicotinate and Nicotinamide Metabolism	100001468	701-44-0
	4327			adenosine 5'-diphosphoribose (ADP-ribose)	LC/MS pos early	558	C00301	HMDB0001178	192		1.7	0.68		0.0665	0.2885	0.0541	0.4039		0.5849	0.9916	1.4749	1.009		83	100	100	100		Cofactors and Vitamins	Nicotinate and Nicotinamide Metabolism	215	68414-18-6
	4333		Riboflavin Metabolism	riboflavin (Vitamin B2)	LC/MS pos early	1827	C00255	HMDB0000244	493570		0.92	0.8		0.7322	0.6714	0.1656	0.4039		0.9788	0.9024	1.136	0.9123		100	83	100	67		Cofactors and Vitamins	Riboflavin Metabolism	500	83-88-5
	4334			flavin adenine dinucleotide (FAD)	LC/MS neg	2134	C00016	HMDB0001248	643975		1.1	1		0.2873	0.4955	0.9876	0.6907		0.9748	1.0724	0.9879	0.9845		100	100	100	100		Cofactors and Vitamins	Riboflavin Metabolism	327	146-14-5;84366-81-4
	4335			flavin mononucleotide (FMN)	LC/MS neg	15797	C00061	HMDB0001520	643976		1.08	0.98		0.5681	0.6276	0.7343	0.6313		0.9906	1.072	1.0168	0.9951		100	100	100	100		Cofactors and Vitamins	Riboflavin Metabolism	100000251	130-40-5
	4337		Pantothenate and CoA Metabolism	pantothenate	LC/MS pos early	1508	C00864	HMDB0000210	6613		1.08	1.08		0.8073	0.7007	0.5653	0.5744		1.0125	1.0944	0.9797	1.0609		100	100	100	100		Cofactors and Vitamins	Pantothenate and CoA Metabolism	1024	137-08-6
	4339			pantetheine	LC/MS pos early	57555	C00831	HMDB0003426	439322		1.06	0.85		0.9072	0.7329	0.3246	0.464		1.1418	1.2092	0.9614	0.8128		100	100	83	100		Cofactors and Vitamins	Pantothenate and CoA Metabolism	100001495	496-65-1
	4340			phosphopantetheine	LC/MS neg	15504	C01134	HMDB0001416	987		1.19	0.66		0.861	0.7133	0.1092	0.4039		1.4382	1.7163	0.545	0.3601		100	100	83	33		Cofactors and Vitamins	Pantothenate and CoA Metabolism	100000328	NA
	4341			3'-dephosphocoenzyme A	LC/MS neg	18289	C00882	HMDB0001373	444485		0.81	0.66		0.2417	0.4511	0.1266	0.4039		1.47	1.1842	0.9115	0.5983		100	100	100	100		Cofactors and Vitamins	Pantothenate and CoA Metabolism	100000138	3633-59-8
	4342			3'-dephospho-acetyl-CoA	LC/MS neg	54675			193680		1.28	0.99		0.2306	0.4483	0.8672	0.6692		1.2509	1.6047	0.9866	0.9727		100	100	100	100		Cofactors and Vitamins	Pantothenate and CoA Metabolism	100010805
	4343			coenzyme A	LC/MS neg	46322	C00010	HMDB0001423	87642		1.1	0.7		0.5042	0.5915	0.0267	0.4039		1.1107	1.2186	0.9457	0.665		100	100	100	100		Cofactors and Vitamins	Pantothenate and CoA Metabolism	270	85-61-0;18439-24-2
	4348		Ascorbate and Aldarate Metabolism	ascorbate (Vitamin C)	LC/MS neg	32354	C00072 D00018	HMDB0000044	54670067		1.14	0.89		0.2875	0.4955	0.12	0.4039		0.8136	0.9298	1.1379	1.0088		100	100	100	100		Cofactors and Vitamins	Ascorbate and Aldarate Metabolism	233	134-03-2
	4352			dehydroascorbate	LC/MS neg	34302	C05422	HMDB0001264	440667		0.98	0.99		0.7972	0.6983	0.886	0.6713		1.2388	1.2194	0.7673	0.7603		100	100	100	100		Cofactors and Vitamins	Ascorbate and Aldarate Metabolism	301	490-83-5
	4353			2-O-methylascorbic acid	LC/MS polar	63990		HMDB0240294	54726398		1.41	0.8		0.0358	0.2304	0.219	0.4227		0.7894	1.1098	1.3518	1.0831		100	100	100	100		Cofactors and Vitamins	Ascorbate and Aldarate Metabolism	100003258	17860-87-6
	4354			threonate	LC/MS polar	27738	C01620	HMDB0000943 HMDB0062620	5460407;151152		1.09	0.95		0.304	0.5037	0.2918	0.4587		0.88	0.9617	1.0593	1.005		100	100	100	100		Cofactors and Vitamins	Ascorbate and Aldarate Metabolism	100001022	70753-61-6
	4357			oxalate (ethanedioate)	LC/MS neg	20694	C00209	HMDB0002329	971		1.05	1.32		0.8955	0.7279	0.0475	0.4039		0.9583	1.0075	1.0275	1.3574		100	100	100	100		Cofactors and Vitamins	Ascorbate and Aldarate Metabolism	100000841	144-62-7
	4358			gulonate*	LC/MS polar	46957	C00800	HMDB0003290	152304		1.19	0.86		0.2017	0.4321	0.4112	0.5045		0.9324	1.1098	1.0559	0.911		100	100	100	100		Cofactors and Vitamins	Ascorbate and Aldarate Metabolism	100001586	20246-53-1
	4361		Tocopherol Metabolism	alpha-tocopherol	LC/MS pos late	1561	C02477	HMDB0001893	86472		1.11	1.03		0.297	0.5002	0.4963	0.5462		0.7047	0.7787	1.278	1.3193		100	100	100	100		Cofactors and Vitamins	Tocopherol Metabolism	1105	59-02-9;10191-41-0
	4390		Folate Metabolism	5-methyltetrahydrofolate (5MeTHF)	LC/MS neg	18330	C00440	HMDB0001396	3729		0.81	0.97		0.2378	0.4483	0.8444	0.6624		1.1737	0.9513	1.0109	0.9795		100	100	100	100		Cofactors and Vitamins	Folate Metabolism	1244	68703-91-3;68792-52-9
	4392		Tetrahydrobiopterin Metabolism	dihydrobiopterin	LC/MS pos early	35129	C00268	HMDB0000038	135402011		0.76	1.2		0.3525	0.5261	0.3981	0.5044		1.2708	0.9643	0.8122	0.9784		100	100	83	100		Cofactors and Vitamins	Tetrahydrobiopterin Metabolism	100001506	6779-87-9
	4408		Hemoglobin and Porphyrin Metabolism	heme	LC/MS pos late	41754	C00032	HMDB0003178	26945		0.59	1.1		0.0071	0.1709	0.9257	0.6839		1.7355	1.0159	0.808	0.8856		100	100	100	100		Cofactors and Vitamins	Hemoglobin and Porphyrin Metabolism	100001386	14875-96-8
	4409			bilirubin (Z,Z)	LC/MS pos late	43807	C00486	HMDB0000054	5280352		1.17	1.51		0.2271	0.4444	0.1773	0.4039		0.7054	0.8241	0.766	1.1593		0	67	33	50		Cofactors and Vitamins	Hemoglobin and Porphyrin Metabolism	1090	635-65-4
	4412			biliverdin	LC/MS pos late	2137	C00500	HMDB0001008	5280353		0.89	0.89		0.5583	0.6276	0.4747	0.5385		1.0975	0.9741	0.9363	0.8314		100	100	100	100		Cofactors and Vitamins	Hemoglobin and Porphyrin Metabolism	250	55482-27-4;55482-27-4
	4421		Thiamine Metabolism	thiamin (Vitamin B1)	LC/MS pos early	5341	DG00125 C00378 D08580	HMDB0000235	1130		0.96	1.01		0.6743	0.6649	0.8744	0.6696		1.0487	1.0045	1.0022	1.0124		100	100	100	100		Cofactors and Vitamins	Thiamine Metabolism	873	59-43-8
	4422			thiamin monophosphate	LC/MS pos early	15798	C01081	HMDB0002666	1131;3382778		0.94	1		0.1973	0.4281	0.878	0.6696		1.203	1.1253	0.9319	0.9357		100	100	100	100		Cofactors and Vitamins	Thiamine Metabolism	523	532-40-1
	4423			thiamin diphosphate	LC/MS neg	35670	C00068	HMDB0001372	1132		1.06	0.91		0.3818	0.5345	0.2428	0.4395		1.0733	1.1412	0.861	0.7806		100	100	100	100		Cofactors and Vitamins	Thiamine Metabolism	522	154-87-0
	4430		Vitamin A Metabolism	retinol (Vitamin A)	LC/MS pos late	1806	C00473	HMDB0000305	445354		0.97	1.16		0.9163	0.7329	0.1661	0.4039		1.0425	1.0068	0.9824	1.1368		100	100	100	100		Cofactors and Vitamins	Vitamin A Metabolism	498	68-26-8
	4448		Vitamin B6 Metabolism	pyridoxamine	LC/MS pos early	2150	C00534	HMDB0001431	1052		0.94	0.93		0.2236	0.441	0.3664	0.4865		0.9752	0.9166	1.1447	1.0643		100	100	100	100		Cofactors and Vitamins	Vitamin B6 Metabolism	568	58052-48-5
	4449			pyridoxamine phosphate	LC/MS pos early	3138	C00647	HMDB0001555	1053		0.92	1.08		0.0723	0.2914	0.0816	0.4039		1.0866	0.9954	0.9472	1.0204		100	100	100	100		Cofactors and Vitamins	Vitamin B6 Metabolism	493	529-96-4
	4450			pyridoxal phosphate	LC/MS pos early	5331	C00018	HMDB0001491	1051		0.86	1.23		0.3031	0.5037	0.3092	0.4607		1.1295	0.9696	0.8367	1.0304		100	83	100	83		Cofactors and Vitamins	Vitamin B6 Metabolism	492	41468-25-1
	4451			pyridoxal	LC/MS pos early	1651	C00250	HMDB0001545	1050		0.84	1.04		0.0138	0.1734	0.563	0.5744		0.9669	0.816	1.0774	1.1258		100	100	100	100		Cofactors and Vitamins	Vitamin B6 Metabolism	491	65-22-5
	4452			pyridoxate	LC/MS polar	31555	C00847	HMDB0000017	6723		0.62	0.53		0.0636	0.2848	0.021	0.4039		1.3205	0.8207	1.9059	1.0181		100	100	100	100		Cofactors and Vitamins	Vitamin B6 Metabolism	100001121	82-82-6
	4463	Xenobiotics	Benzoate Metabolism	hippurate	LC/MS neg	15753	C01586	HMDB0000714	464		1.13	0.36		0.6181	0.6457	0.0427	0.4039		2.6009	2.9449	1.1771	0.4205		100	100	100	100		Xenobiotics	Benzoate Metabolism	100000014	495-69-2
	4499			catechol sulfate	LC/MS neg	35320		HMDB0059724	3083879		0.62	1.43		0.2899	0.4955	0.4976	0.5462		2.0454	1.2776	0.6738	0.9628		100	100	100	100		Xenobiotics	Benzoate Metabolism	100001605	4918-96-1
	4524			4-ethylphenylsulfate	LC/MS neg	36099	C13637	HMDB0062551	20822574		0.53	3.65		0.1452	0.3901	0.139	0.4039		2.7835	1.4697	0.4537	1.6542		100	83	67	83		Xenobiotics	Benzoate Metabolism	100001756	123-07-9
	4526			4-vinylphenol sulfate	LC/MS neg	36098	C05627	HMDB0062775	6426766		0.82	0.84		0.6858	0.6667	0.7535	0.6327		1.0961	0.8973	0.7961	0.6656		83	67	67	50		Xenobiotics	Benzoate Metabolism	100001755	2628-17-3
	4553			p-cresol sulfate	LC/MS neg	36103		HMDB0011635	4615423		0.49	9.97		0.0755	0.2922	0.0028	0.4039		1.5929	0.7861	0.2026	2.0202		100	100	50	100		Xenobiotics	Benzoate Metabolism	100001315	3233-57-7
	4637		Food Component/Plant	2-piperidinone	LC/MS pos early	43400		HMDB0011749	12665		0.72	5.23		0.7359	0.6714	0.1209	0.4039		0.2322	0.1676	1.9388	10.1332		50	33	67	100		Xenobiotics	Food Component/Plant	100004295	675-20-7
	4806			gluconate	LC/MS polar	587	C00257	HMDB0000625	3085666;10690		1.01	0.79		0.8173	0.7009	0.0311	0.4039		1.0838	1.0913	1.0973	0.8636		100	100	100	100		Xenobiotics	Food Component/Plant	338	527-07-1
	4893			equol sulfate	LC/MS neg	40478					1	0.76		0.8395	0.7078	0.4601	0.5313		0.9415	0.9415	0.6748	0.5161		83	67	67	50		Xenobiotics	Food Component/Plant	100003429
	4894			ergothioneine	LC/MS pos early	37459	C05570	HMDB0003045	5351619		2.38	0.97		0.0102	0.1725	0.9912	0.6914		0.5671	1.3514	1.0771	1.0412		100	100	100	100		Xenobiotics	Food Component/Plant	100002154	58511-63-0
	4896			erythritol	LC/MS polar	20699	C00503	HMDB0002994	222285		1.4	0.9		0.0218	0.2018	0.4729	0.5385		0.836	1.1685	1.2736	1.1415		100	100	100	100		Xenobiotics	Food Component/Plant	100000846	149-32-6
	4932			histidine betaine (hercynine)*	LC/MS pos early	62278		HMDB0029422	3083620		2.67	0.65		0.0081	0.1709	0.6834	0.6186		0.4464	1.1915	1.2522	0.8186		50	100	83	83		Xenobiotics	Food Component/Plant	100004059	534-30-5
	4934			homostachydrine*	LC/MS pos early	33009	C08283	HMDB0033433	441447		1.63	1.28		0.2622	0.4651	0.3458	0.4724		0.6767	1.1053	1.2254	1.5636		100	100	100	100		Xenobiotics	Food Component/Plant	100001550	1195-94-4
	4960			mannonate*	LC/MS polar	62864			3246006		1.33	0.73		0.0858	0.3072	0.1025	0.4039		1.2466	1.6597	0.9324	0.6792		100	100	100	100		Xenobiotics	Food Component/Plant	100003695	642-99-9
	5064			stachydrine	LC/MS pos early	34384	C10172	HMDB0004827	115244		1.33	1.08		0.5198	0.6021	0.7426	0.6327		0.8876	1.182	1.0521	1.1355		100	100	100	100		Xenobiotics	Food Component/Plant	100001296	4136-37-2
	5091			methyl glucopyranoside (alpha + beta)	LC/MS neg	46144		HMDB0029965	445238;3036743;2108		2.19	1.1		0.3349	0.5199	0.7617	0.6339		0.6781	1.4831	1.7974	1.9788		100	100	100	100		Xenobiotics	Food Component/Plant	100005864
	5207			tartronate (hydroxymalonate)	LC/MS neg	20693	C02287	HMDB0035227	45		1.06	1.21		0.5643	0.6276	0.0944	0.4039		1.0424	1.1074	0.8404	1.0155		100	100	100	100		Xenobiotics	Food Component/Plant	100000840	80-69-3
	5225			ethyl beta-glucopyranoside	LC/MS neg	64131		HMDB0029968	121667		1.45	1.12		0.3915	0.5418	0.9763	0.6883		0.801	1.158	0.8662	0.9738		83	83	100	83		Xenobiotics	Food Component/Plant	100020377
	5962		Drug - Topical Agents	2,6-dihydroxybenzoic acid	LC/MS neg	63042		HMDB0013676	9338		0.49	1.26		0.2138	0.4321	0.0656	0.4039		2.2712	1.1241	0.6213	0.7815		83	67	33	67		Xenobiotics	Drug - Topical Agents	100020837	303-07-1
	6087		Chemical	sulfate*	LC/MS neg	46960	C00059	HMDB01448	5152822		1.18	1.05		0.1513	0.3969	0.795	0.6408		1.0099	1.1964	0.9517	1.0007		100	100	100	100		Xenobiotics	Chemical	100002528	14808-79-8
	6090			O-sulfo-L-tyrosine	LC/MS neg	45413		HMDB0155722	514186		1	0.98		0.8132	0.7009	0.6933	0.6205		0.572	0.5703	1.1865	1.1589		100	100	100	100		Xenobiotics	Chemical	100005384
	6139			S-(3-hydroxypropyl)mercapturic acid (HPMA)	LC/MS neg	44552			119083		2.08	1.59		0.3957	0.5437	0.4033	0.5044		0.5157	1.0743	1.0029	1.5918		67	50	83	83		Xenobiotics	Chemical	100004568	23127-40-4
	6191			perfluorooctanesulfonate (PFOS)	LC/MS polar	57564	C18142	HMDB0059586	74483		1.34	1.13		0.1388	0.3837	0.1232	0.4039		0.5686	0.7613	1.0881	1.2261		67	83	100	100		Xenobiotics	Chemical	100010955	1763-23-1
	6206			trizma acetate	LC/MS pos early	20710	C07182		16218782		0.88	0.24		0.2084	0.4321	0.0514	0.4039		0.881	0.7716	4.7957	1.1322		100	100	100	100		Xenobiotics	Chemical	100000856	6850-28-8
	6240			thioproline	LC/MS pos early	53231		HMDB0062164	93176		1.01	1.12		0.9214	0.7329	0.1923	0.416		1.0462	1.0616	0.8911	1.0009		100	100	100	100		Xenobiotics	Chemical	100009232	34592-47-4
	6453	Partially Characterized Molecules	Partially Characterized Molecules	glutamine_degradant*	LC/MS pos early	46225					0.93	1.17		0.5026	0.5915	0.2389	0.4341		0.577	0.5371	1.2933	1.5078		100	100	100	100		Partially Characterized Molecules	Partially Characterized Molecules	100001540	2353-44-8
		N/A	N/A	X-10445	LC/MS pos early	47680					0.86	0.93		0.058	0.2751	0.4601	0.5313		1.1398	0.9859	0.9253	0.8591		100	100	100	100		N/A	N/A
				X-10457	LC/MS pos early	47581					1.29	1.08		0.1627	0.4047	0.6474	0.6064		1.2431	1.6043	0.8523	0.9197		100	100	100	100		N/A	N/A
				X-11580	LC/MS neg	47479					1	1.11		0.7966	0.6983	0.4759	0.5385		1.2868	1.29	0.7574	0.8387		100	100	100	100		N/A	N/A
				X-11615	LC/MS neg	32932					0.91	1.74		0.5661	0.6276	0.1052	0.4039		1.7653	1.6068	0.685	1.1929		100	100	100	100		N/A	N/A
				X-11787	LC/MS pos early	33132					1.79	1.34		0.1613	0.4047	0.2313	0.4306		0.4894	0.8755	1.1941	1.5944		100	100	100	100		N/A	N/A
				X-11795	LC/MS pos early	33140					2.28	4.29		0.0165	0.1898	0.2071	0.418		0.5116	1.1676	1.354	5.8043		83	100	100	100		N/A	N/A
				X-12100	LC/MS pos early	47687					0.86	0.39		0.7373	0.6714	0.6386	0.6044		1.0934	0.9377	3.372	1.3123		100	83	100	100		N/A	N/A
				X-12104	LC/MS pos early	46932					0.53	0.93		0.0079	0.1709	1	0.6966		1.5982	0.8433	0.7772	0.7234		100	83	83	83		N/A	N/A
				X-12125	LC/MS pos early	47643					1.74	1.41		0.0014	0.1245	0.2971	0.4607		0.5975	1.0391	1.0804	1.5208		100	100	100	100		N/A	N/A
				X-12462	LC/MS neg	46620					0.9	1		0.4018	0.5448	0.7932	0.6408		1.2483	1.1242	0.8186	0.8203		100	100	100	100		N/A	N/A
				X-14056	LC/MS pos early	46632					1.06	1.05		0.8188	0.7009	0.8277	0.6561		0.7598	0.8032	1.1939	1.2518		100	100	100	100		N/A	N/A
				X-14837	LC/MS pos early	48359					1.09	1.23		0.5697	0.6276	0.2109	0.4196		0.8859	0.9682	1.0721	1.3148		100	100	100	100		N/A	N/A
				X-15136	LC/MS pos early	47619					1.05	1.13		0.645	0.6554	0.1534	0.4039		1.0223	1.0698	0.9445	1.0671		100	100	100	100		N/A	N/A
				X-15161	LC/MS pos early	47620					0.81	1.22		0.0261	0.2079	0.1035	0.4039		0.9931	0.8079	1.0119	1.2354		100	100	100	100		N/A	N/A
				X-15220	LC/MS neg	46658					1.09	0.88		0.6969	0.6686	0.2929	0.4587		1.8499	2.0144	0.8849	0.7747		100	100	100	100		N/A	N/A
				X-15461	LC/MS pos early	46283					1.16	0.98		0.5711	0.6276	0.9368	0.6857		1.1644	1.3474	0.9193	0.9015		100	100	100	100		N/A	N/A
				X-16972	LC/MS neg	47543					0.58	1.1		0.0007	0.1245	0.4751	0.5385		1.4844	0.862	0.9852	1.0808		100	100	100	100		N/A	N/A
				X-17010	LC/MS neg	47993					0.97	0.81		0.6262	0.6482	0.2588	0.4468		1.1103	1.0724	1.2036	0.9772		100	100	100	100		N/A	N/A
				X-21353	LC/MS neg	46398					1.34	1.77		0.0367	0.2327	0.2548	0.4468		0.8979	1.2044	0.8168	1.4493		100	100	100	83		N/A	N/A
				X-21796	LC/MS neg	46972					1.1	0.87		0.485	0.5868	0.6619	0.6112		0.9509	1.0467	1.1049	0.9592		100	100	100	100		N/A	N/A
				X-22162	LC/MS pos early	47417					1.04	1.03		0.8578	0.7133	0.8908	0.6734		0.9018	0.9404	1.0549	1.0839		83	100	83	83		N/A	N/A
				X-22767	LC/MS neg	48072					2.5	0.6		0.2277	0.4444	0.1419	0.4039		0.3962	0.9905	3.6523	2.1773		100	100	100	100		N/A	N/A
				X-22771	LC/MS neg	48076					0.9	1.06		0.2384	0.4483	0.4516	0.525		1.0774	0.9657	0.8877	0.9452		100	100	100	100		N/A	N/A
				X-22776	LC/MS neg	48081					0.99	0.92		0.7772	0.6881	0.5357	0.561		1.1361	1.1297	0.9532	0.8766		100	100	100	100		N/A	N/A
				X-23171	LC/MS pos early	48851					1.47	0.44		0.38	0.5345	0.0159	0.4039		1.2362	1.8208	1.3482	0.5992		100	100	100	100		N/A	N/A
				X-23593	LC/MS pos early	49469					1.16	1.07		0.5068	0.5932	0.4237	0.5088		0.6075	0.7028	1.1611	1.2469		100	100	100	100		N/A	N/A
				X-23639	LC/MS pos early	49515					1.68	1.03		0.2056	0.4321	0.7593	0.6339		0.5866	0.9847	1.2454	1.286		100	100	100	100		N/A	N/A
				X-23739	LC/MS pos early	49637					0.85	1.06		0.3804	0.5345	0.4659	0.5341		1.4811	1.2543	0.8665	0.9146		100	100	100	100		N/A	N/A
				X-24035	LC/MS pos late	52064					0.91	0.97		0.3595	0.5261	0.7194	0.6252		1.2049	1.0987	0.9428	0.9173		100	100	100	100		N/A	N/A
				X-24243	LC/MS pos early	52286					1.17	1.27		0.6363	0.6539	0.5286	0.5575		0.8293	0.9663	1.0419	1.322		100	100	100	100		N/A	N/A
				X-24257	LC/MS neg	52311					0.99	0.98		0.9712	0.7414	0.8051	0.6438		0.8011	0.7953	1.0499	1.0302		67	83	100	83		N/A	N/A
				X-24425	LC/MS pos early	52655					0.85	1.3		0.3702	0.5314	0.1063	0.4039		1.2921	1.1014	0.822	1.0726		100	100	100	100		N/A	N/A
				X-24426	LC/MS pos early	52656					0.73	1.32		0.1956	0.4278	0.0286	0.4039		1.0961	0.7996	0.764	1.0111		83	83	83	100		N/A	N/A	0
				X-24431	LC/MS pos early	52661					1.32	1.46		0.4108	0.5531	0.0983	0.4039		0.6507	0.8573	1.0312	1.5018		100	100	100	100		N/A	N/A
				X-24432	LC/MS pos early	52662					1.04	0.97		0.9199	0.7329	0.6976	0.6205		0.7675	0.7992	1.3222	1.2784		100	83	100	100		N/A	N/A
				X-24515	LC/MS neg	52836					3.68	2.32		0.8184	0.7009	0.2173	0.4227		0.6893	2.535	11.9732	27.8068		100	83	100	100		N/A	N/A	0
				X-24697	LC/MS pos early	53125					0.9	0.94		0.0439	0.2404	0.5854	0.5807		1.2882	1.1593	0.8722	0.8225		100	100	100	100		N/A	N/A	0
				X-24728	LC/MS pos early	53157					1.08	0.83		0.0985	0.322	0.0319	0.4039		0.9159	0.9855	1.2239	1.0176		100	100	100	100		N/A	N/A
				X-24807	LC/MS pos early	54835					0.63	1.17		0.1492	0.3953	0.4666	0.5341		2.0774	1.3022	0.1758	0.2061		100	100	33	67		N/A	N/A	0
				X-25009	LC/MS neg	61531					0.86	1.42		0.2508	0.4563	0.1683	0.4039		1.4129	1.2171	0.5622	0.7992		100	100	100	100		N/A	N/A
				X-25020	LC/MS pos early	61584					0.73	0.67		0.1664	0.4047	0.2033	0.418		1.0888	0.7943	1.4904	0.9987		100	100	100	100		N/A	N/A
				X-25026	LC/MS pos early	61590					0.76	0.94		0.2823	0.4915	0.9491	0.6877		2.481	1.8861	0.5022	0.4743		100	100	83	100		N/A	N/A
				X-25028	LC/MS pos late	61592					1.41	0.97		0.2907	0.4955	0.7664	0.635		1.2244	1.7303	0.833	0.8059		100	100	100	100		N/A	N/A
				X-25047	LC/MS neg	61611					0.96	1.17		0.647	0.6554	0.4217	0.5085		1.3589	1.2995	0.5381	0.627		100	100	100	100		N/A	N/A	0
				X-25060	LC/MS pos early	61624					1.63	1.01		0.0415	0.2389	0.7835	0.6366		0.3543	0.5767	1.2274	1.2443		17	67	100	100		N/A	N/A
				X-25109	LC/MS pos early	61682					0.82	1.04		0.0545	0.2743	0.7774	0.6366		1.1868	0.9737	0.9044	0.9385		100	100	100	100		N/A	N/A
				X-25244	LC/MS pos early	62451					1.1	0.85		0.5105	0.5963	0.2517	0.4466		1.0415	1.1431	1.0758	0.9194		100	100	100	100		N/A	N/A
				X-25611	LC/MS neg	63220					0.97	1.21		0.7235	0.6707	0.1588	0.4039		0.89	0.8663	1.117	1.3535		100	100	100	100		N/A	N/A	0
				X-25855	LC/MS pos early	63721					1.16	0.89		0.5011	0.5915	0.1229	0.4039		1.7215	2.0017	0.9106	0.8079		100	100	100	100		N/A	N/A
				X-25856	LC/MS neg	63744					0.95	0.6		0.9793	0.7445	0.0391	0.4039		1.4022	1.3279	1.2904	0.7678		100	100	100	100		N/A	N/A
				X-25936	LC/MS pos early	63840					0.78	1.18		0.0014	0.1245	0.3103	0.4607		1.1111	0.8672	1.0377	1.2293		100	100	100	100		N/A	N/A
				X-25948	LC/MS pos early	63899					0.78	1.06		0.0571	0.2751	0.5958	0.5858		1.038	0.8127	1.0345	1.0929		100	100	100	100		N/A	N/A	0
				X-25979	LC/MS neg	63969					0.94	0.8		0.8201	0.701	0.1626	0.4039		1.2359	1.1634	0.9189	0.7329		100	100	100	100		N/A	N/A	0
				X-25983	LC/MS pos early	63973					0.59	1.17		0.4914	0.5885	0.6066	0.5888		0.7672	0.4512	1.6967	1.9815		100	100	100	100		N/A	N/A	0
