# Supplementary material for: Bacteroides Fragilis in the gut microbiomes of Alzheimer’s disease activates microglia and triggers pathogenesis in neuronal C/EBPβ transgenic mice
Source: Nat Commun. 2023 Sep 6;14:5471. doi: 10.1038/s41467-023-41283-w (PMC10482867; doi:10.1038/s41467-023-41283-w)
Supplement: Supplementary file 4 — Supplementary Data 1 [file 41467_2023_41283_MOESM4_ESM.zip › EMOR-0201-20VW+/EMOR-0201-20VW+ HEATMAP (FECES).XLSX]

## Sheet: Data Key & Explanation
	Data Key & Explanation
HeatMap Description	This is the statistical heat map data table associated with the statsitical anlaysis of the data.
	Chemical Annotation Descriptions
PATHWAY SORTORDER	An internally-generated number intended for sorting compounds by biochemical SUPER PATHWAY and SUB PATHWAY
BIOCHEMICAL NAME	The name of the identified biochemical
Biochemical Name	Indicates a compound that has been confirmed based on an authentic chemical standard and we are highly confident in its identity. (Metabolomics Standards Initiative Tier 1 identification)
Biochemical Name*	Indicates a compound that has not been confirmed based on a standard, but we are confident in its identity. (Not Tier 1)
Biochemical Name**	Indicates a compound for which a standard is not available, but we are reasonably confident in its identity or the information provided. (Not Tier 1)
Biochemical Name (#) or [#]	Indicates a compound that is a structural isomer of another compound in the Metabolon spectral library. For example, a steroid that may be sulfated at one of several positions that are indistinguishable by the mass spectrometry data or a diacylglycerol for which more than one stereospecific molecule exists.
SUPER PATHWAY	The general biochemical class assigned to the identified biochemical (e.g. lipid, amino acid, carbohydrate, etc.) intended for sorting compounds by broad biochemical classes
SUB PATHWAY	A more specific biochemical class assigned to the identified biochemical (e.g. TCA cycle, monoacylglycerols, etc.) intended for grouping/sorting compounds by biochemical pathway/class
PLATFORM	The Metabolon untargeted metabolomics platform consists of four different methods (i.e. Pos Late, Pos Early, Polar, and Neg). This column indicates which method was used to report the values associated with the detected biochemical.
COMP ID	An internally-generated Metabolon compound identifier
KEGG	An alphanumeric compound identifier and link to compound information in the Kyoto Encyclopedia of Genes and Genomes (KEGG)
HMDB	An alphanumeric compound identifier and link to compound information maintained by the Human Metabolome Database (HMDB)
PUBCHEM	A unique numerical identifier assigned by the National Center for Biotechnology Information (NCBI) and searchable in the PubChem database
CHEM ID	Unique identifier for each biochemical. CHEM IDs are listed in the top row of the data tabs of the accompanying client data table (CDT) file.
CAS	A unique numerical identifier assigned by the Chemical Abstracts Service (CAS) to every chemical substance described in the open scientific literature
	Statistical Analysis/Descriptors
FOLD CHANGE	Indicates the ratio of the mean scaled intesity for a metabolite between two experimental groups.
0.55	Green: indicates significant difference (p≤0.05) between the groups shown, metabolite ratio of < 1.00
0.76	Light Green: narrowly missed statistical cutoff for significance 0.05<p<0.10, metabolite ratio of < 1.00
1.71	Red: indicates significant difference (p≤0.05) between the groups shown; metabolite ratio of ≥ 1.00
1.32	Light Red: narrowly missed statistical cutoff for significance 0.05<p<0.10, metabolite ratio of ≥ 1.00
1.2	Non-colored text and cell: mean values are not significantly different for that comparison
	Blue: indicates significant (p≤0.05) ANOVA effect.
	Light Blue: indicates 0.05<p<0.10 ANOVA effect
P-VALUE	p-values for each comparison is derived from the Natural Log-Transformed Data using the corresponding statistical analysis (for eg. t-Test, ANOVA, etc.)
Q-VALUE	Q-values for each comparison is derived from the Natural Log-Transformed Data using False Discovery Rate (FDR) method.
Mean Values	Represents the mean scaled intensity for a metabolite in a particular experimental group.
% FILL	Represents the total percent of samples in a experimental group a metabolite was detected.
© Metabolon, Inc. All rights reserved. The Metabolon name, logo and related trademarks and service marks, owned by Metabolon, Inc. are registered and/or used in the United States and many foreign countries. Any use, copying or reproduction of the trademarks, logos, information, images or designs contained in this document is strictly prohibited without the prior written permission of Metabolon, I…

## Sheet: Pathway Heatmap
	Emory University School of Medicine EMOR-0201-20VW+ - Metabolomic analysis of brain, serum + fecal samples from Alzheimer disease (feces)
	Heat map of statistically significant biochemicals profiled in this study. Red and green shaded cells indicate p≤0.05 (red indicates that the mean values are significantly higher for that comparison; green values significantly lower). Light red and light green shaded cells indicate 0.05<p<0.10 (light red indicates that the mean values trend higher for that comparison; light green values trend low…										Fold of Change		Statistical Values
											Welch's Two-Sample t-Test		Welch's Two-Sample t-Test			Mean Values			% Filled Values
											AD-C/EBPß Tg		AD-C/EBPß Tg			HC-C/EBPβ Tg	AD-C/EBPβ Tg		HC-C/EBPβ Tg	AD-C/EBPβ Tg		Super Pathway	Sub Pathway	Chemical ID	CAS
													HC-C/EBPß Tg
	Pathway Sort Order	Super Pathway	Sub Pathway	Biochemical Name	Platform	Comp ID	KEGG	HMDB	PUBCHEM	X	HC-C/EBPß Tg	X	p-value	q-value	X			X			X
	1	Amino Acid	Glycine, Serine and Threonine Metabolism	glycine	LC/MS pos early	58	C00037	HMDB0000123	750		0.79		0.4637	0.9936		1.3988	1.099		100	100		Amino Acid	Glycine, Serine and Threonine Metabolism	340	56-40-6
	5			sarcosine	LC/MS pos early	1516	C00213	HMDB0000271	1088		0.66		0.2279	0.9936		1.3481	0.8881		83	50		Amino Acid	Glycine, Serine and Threonine Metabolism	1023	107-97-1
	6			dimethylglycine	LC/MS pos early	5086	C03626	HMDB0000092	673		0.72		0.5812	0.9936		1.0075	0.7254		50	50		Amino Acid	Glycine, Serine and Threonine Metabolism	806	1118-68-9
	7			betaine	LC/MS pos early	3141	C00719	HMDB0000043	247		1.27		0.9916	0.9936		0.9478	1.2026		100	100		Amino Acid	Glycine, Serine and Threonine Metabolism	799	107-43-7
	10			serine	LC/MS pos early	1648	C00065	HMDB0000187	5951		0.83		0.6401	0.9936		1.367	1.1374		100	100		Amino Acid	Glycine, Serine and Threonine Metabolism	503	56-45-1
	11			N-acetylserine	LC/MS pos early	37076		HMDB0002931	65249		1.59		0.5761	0.9936		2.146	3.408		100	100		Amino Acid	Glycine, Serine and Threonine Metabolism	100001851	97-14-3
	17			threonine	LC/MS pos early	1284	C00188	HMDB0000167	6288		0.76		0.3463	0.9936		1.2067	0.9222		100	100		Amino Acid	Glycine, Serine and Threonine Metabolism	564	72-19-5
	18			N-acetylthreonine	LC/MS polar	33939		HMDB0062557	152204		1.56		0.4111	0.9936		1.3544	2.1134		100	100		Amino Acid	Glycine, Serine and Threonine Metabolism	100001274	17093-74-2
	19			allo-threonine	LC/MS polar	15142	C05519	HMDB0004041	99289		0.99		0.9891	0.9936		1.133	1.1266		100	83		Amino Acid	Glycine, Serine and Threonine Metabolism	100000272	28954-12-3
	29		Alanine and Aspartate Metabolism	alanine	LC/MS pos early	1126	C00041	HMDB0000161	5950		0.69		0.1646	0.9936		1.3096	0.9054		100	100		Amino Acid	Alanine and Aspartate Metabolism	811	56-41-7
	31			N-acetylalanine	LC/MS polar	1585	C02847	HMDB0000766	88064		0.83		0.4461	0.9936		1.199	0.9995		100	100		Amino Acid	Alanine and Aspartate Metabolism	1110	97-69-8
	32			N-methylalanine	LC/MS pos early	37069	C02721	HMDB0094692	4377		0.53		0.4363	0.9936		1.1834	0.6328		83	83		Amino Acid	Alanine and Aspartate Metabolism	100001823	600-21-5
	33			N,N-dimethylalanine	LC/MS pos early	63151			5488191		1.29		0.2252	0.9936		1.1573	1.4876		100	100		Amino Acid	Alanine and Aspartate Metabolism	100020371	2812-31-9
	36			aspartate	LC/MS pos early	443	C00049	HMDB0000191	5960		0.63		0.2634	0.9936		1.2585	0.789		100	100		Amino Acid	Alanine and Aspartate Metabolism	234	56-84-8
	37			N-acetylaspartate (NAA)	LC/MS polar	22185	C01042	HMDB0000812	65065		0.33		0.027	0.9936		2.3115	0.7589		100	100		Amino Acid	Alanine and Aspartate Metabolism	100000787	997-55-7;997-55-7
	40			asparagine	LC/MS pos early	512	C00152	HMDB0000168	6267		0.3		0.3031	0.9936		2.9473	0.8958		100	100		Amino Acid	Alanine and Aspartate Metabolism	917	70-47-3
	42			N-acetylasparagine	LC/MS pos early	33942		HMDB0006028	99715		1.21		0.717	0.9936		1.0308	1.2461		100	100		Amino Acid	Alanine and Aspartate Metabolism	100001257	4033-40-3
	44		Glutamate Metabolism	glutamate	LC/MS pos early	57	C00025 C00217	HMDB0000148	33032		0.65		0.2869	0.9936		1.294	0.8424		100	100		Amino Acid	Glutamate Metabolism	561	56-86-0
	45			glutamine	LC/MS pos early	53	C00064	HMDB0000641	5961		0.86		0.6866	0.9936		1.0086	0.8624		100	100		Amino Acid	Glutamate Metabolism	563	56-85-9
	46			alpha-ketoglutaramate*	LC/MS polar	62101	C00940	HMDB0001552	48		0.36		0.2013	0.9936		2.4146	0.8662		100	100		Amino Acid	Glutamate Metabolism	100002397	18465-19-5
	47			N-acetylglutamate	LC/MS pos early	15720	C00624	HMDB0001138	70914		0.88		0.7095	0.9936		1.3215	1.1621		100	100		Amino Acid	Glutamate Metabolism	100000282	5817-08-03
	48			N-acetylglutamine	LC/MS pos early	33943	C02716	HMDB0006029	182230		1.2		0.5195	0.9936		1.02	1.2264		100	100		Amino Acid	Glutamate Metabolism	100001253	2490-97-3
	54			glutamate, gamma-methyl ester	LC/MS pos early	33487		HMDB0061715	68662		0.8		0.7957	0.9936		1.375	1.0941		100	100		Amino Acid	Glutamate Metabolism	100001103	1499-55-4;1499-55-4
	55			N-acetyl-aspartyl-glutamate (NAAG)	LC/MS neg	35665	C12270	HMDB0001067	188803		0.85		0.4887	0.9936		0.9855	0.835		67	83		Amino Acid	Glutamate Metabolism	100001612	3106-85-2
	56			beta-citrylglutamate	LC/MS neg	54923	C20775		189741		1.64		0.4703	0.9936		1.2553	2.0624		83	100		Amino Acid	Glutamate Metabolism	100003271	73590-26-8
	58			carboxyethyl-GABA	LC/MS pos early	40007		HMDB0002201	2572		0.71		0.1955	0.9936		1.1086	0.7821		100	100		Amino Acid	Glutamate Metabolism	100003260	4386-03-02
	59			N-methyl-GABA	LC/MS pos early	39577	C15987		70703		0.75		0.9418	0.9936		1.1521	0.8633		67	100		Amino Acid	Glutamate Metabolism	100003152	1119-48-8
	62			S-1-pyrroline-5-carboxylate	LC/MS pos early	42370	C04322	HMDB0001301	11966181		0.38		0.1021	0.9936		2.278	0.8685		100	83		Amino Acid	Glutamate Metabolism	35	2906-39-0
	70		Histidine Metabolism	histidine	LC/MS neg	59	C00135	HMDB0000177	6274		0.74		0.655	0.9936		1.2286	0.9046		100	100		Amino Acid	Histidine Metabolism	355	5934-29-2
	73			N-acetylhistidine	LC/MS pos early	33946	C02997	HMDB0032055	75619		0.84		0.5382	0.9936		1.289	1.079		100	100		Amino Acid	Histidine Metabolism	100001293	39145-52-3
	75			N-acetyl-3-methylhistidine*	LC/MS pos early	43256		HMDB0240341	193270		1.07		0.7087	0.9936		0.9703	1.0357		100	100		Amino Acid	Histidine Metabolism	100002204	37841-04-6
	76			N-acetyl-1-methylhistidine*	LC/MS pos early	43255		HMDB0240340	53859791		2.02		0.1827	0.9936		0.9202	1.8594		83	100		Amino Acid	Histidine Metabolism	100004299
	77			hydantoin-5-propionate	LC/MS polar	40473	C05565	HMDB0001212	782		1.18		0.562	0.9936		1.2788	1.5062		100	100		Amino Acid	Histidine Metabolism	100002514	5624-26-0
	78			trans-urocanate	LC/MS pos early	607	C00785	HMDB0000301	736715		0.65		0.1251	0.9936		1.3177	0.8523		100	100		Amino Acid	Histidine Metabolism	537	104-98-3
	79			cis-urocanate	LC/MS polar	40410		HMDB0034174	1549103		0.89		0.6625	0.9936		1.0828	0.9653		100	100		Amino Acid	Histidine Metabolism	100003425	7699-35-6
	80			imidazole propionate	LC/MS pos early	40730		HMDB0002271	70630		1.98		0.8593	0.9936		2.3381	4.6279		100	100		Amino Acid	Histidine Metabolism	100003434	1074-59-5
	81			formiminoglutamate	LC/MS pos early	43493	C00439	HMDB0000854	439233		1.06		0.7217	0.9936		1.0387	1.0968		83	83		Amino Acid	Histidine Metabolism	100002500	816-90-0
	83			imidazole lactate	LC/MS pos early	15716	C05568	HMDB0002320	793		1.19		0.589	0.9936		3.2577	3.8784		100	100		Amino Acid	Histidine Metabolism	100000263	14403-45-3
	87			anserine	LC/MS pos early	15747	C01262	HMDB0000194	112072		0.83		0.7254	0.9936		1.115	0.922		100	100		Amino Acid	Histidine Metabolism	100000044	10030-52-1
	88			histamine	LC/MS pos early	1574	C00388	HMDB0000870	774		0.81		0.9569	0.9936		1.4168	1.15		100	100		Amino Acid	Histidine Metabolism	354	51-45-6
	90			1-methylhistamine	LC/MS pos early	43831	C05127	HMDB0000898	3614		1.55		0.1352	0.9936		0.7164	1.1139		67	100		Amino Acid	Histidine Metabolism	100001204	501-75-7
	91			1-methyl-4-imidazoleacetate	LC/MS pos early	32350	C05828	HMDB0002820	75810		1		0.9376	0.9936		1.0344	1.0331		100	100		Amino Acid	Histidine Metabolism	100001208	2625-49-2
	92			1-methyl-5-imidazoleacetate	LC/MS pos early	62946		HMDB04988	6451814		0.78		0.9367	0.9936		2.7267	2.1288		100	100		Amino Acid	Histidine Metabolism	100002910	4200-48-0
	93			1-methyl-5-imidazolelactate	LC/MS pos early	64596					1.14		0.863	0.9936		1.0476	1.1925		100	100		Amino Acid	Histidine Metabolism	100021478	2022510-60-5
	96			1-ribosyl-imidazoleacetate*	LC/MS pos early	61868	C05131	HMDB0002331	440569		2.89		0.214	0.9936		0.4885	1.4096		50	50		Amino Acid	Histidine Metabolism	100001668	29605-99-0
	97			4-imidazoleacetate	LC/MS pos early	32349	C02835	HMDB0002024	96215		0.89		0.7716	0.9936		1.8891	1.6731		100	100		Amino Acid	Histidine Metabolism	100001207	645-65-8
	101			N-acetylhistamine	LC/MS pos early	48679	C05135	HMDB0013253	69602		1.18		0.3763	0.9936		0.9545	1.1219		100	100		Amino Acid	Histidine Metabolism	100006123	673-49-4
	105		Lysine Metabolism	lysine	LC/MS pos early	1301	C00047 C00739	HMDB0003405	5962		0.75		0.5441	0.9936		1.1042	0.8284		100	100		Amino Acid	Lysine Metabolism	407	56-87-1
	106			N2-acetyllysine	LC/MS neg	36751	C12989	HMDB0000446	92907		0.92		0.7319	0.9936		1.0307	0.9451		100	100		Amino Acid	Lysine Metabolism	100001721	1946-82-3
	107			N6-acetyllysine	LC/MS neg	36752	C02727	HMDB0000206	92832		0.87		0.8388	0.9936		1.442	1.2501		100	100		Amino Acid	Lysine Metabolism	100001734	692-04-6
	109			N2-acetyl,N6-methyllysine	LC/MS pos early	62954					0.54		0.6107	0.9936		1.889	1.0159		67	100		Amino Acid	Lysine Metabolism	100020546
	111			N2,N6-diacetyllysine	LC/MS neg	48455			91827		1.15		0.6978	0.9936		0.9909	1.1384		100	100		Amino Acid	Lysine Metabolism	100006124	499-86-5
	114			N6-methyllysine	LC/MS pos early	62860	C02728	HMDB0002038	164795		0.87		0.7108	0.9936		1.0633	0.924		100	100		Amino Acid	Lysine Metabolism	100003415	1188-07-4
	115			N6,N6-dimethyllysine	LC/MS pos early	62862	C05545	HMDB0013287	193344		1.33		0.9074	0.9936		0.4892	0.6487		50	67		Amino Acid	Lysine Metabolism	100020417	2259-86-1
	116			N6,N6,N6-trimethyllysine	LC/MS pos early	1498	C03793	HMDB0001325	440120		0.84		0.457	0.9936		1.5022	1.2565		100	100		Amino Acid	Lysine Metabolism	189	23284-33-5
	117			hydroxy-N6,N6,N6-trimethyllysine*	LC/MS pos early	62959					0.9		0.9294	0.9936		1.0537	0.9495		50	67		Amino Acid	Lysine Metabolism	100021123
	119			5-hydroxylysine	LC/MS pos early	15685	C16741	HMDB0000450	3032849		0.94		0.7251	0.9936		1.8886	1.7732		100	100		Amino Acid	Lysine Metabolism	100000054	13204-98-3
	120			5-(galactosylhydroxy)-L-lysine	LC/MS pos early	43582			66995551		0.83		0.3263	0.9936		0.8084	0.6684		67	33		Amino Acid	Lysine Metabolism	100002462	32448-36-5
	121			fructosyllysine	LC/MS pos early	46227		HMDB0034879	9839580		0.96		0.6004	0.9936		2.4151	2.329		100	100		Amino Acid	Lysine Metabolism	100005373	21291-40-7
	122			saccharopine	LC/MS pos early	1495	C00449	HMDB0000279	160556		0.54		0.9402	0.9936		1.4311	0.771		100	83		Amino Acid	Lysine Metabolism	392	997-68-2
	125			2-oxoadipate	LC/MS neg	38347	C00322	HMDB0000225	71		0.79		0.5923	0.9936		0.9451	0.7513		83	100		Amino Acid	Lysine Metabolism	92	3184-35-8
	127			glutarylcarnitine (C5-DC)	LC/MS pos early	44664		HMDB0013130	71317118		1.04		0.7915	0.9936		0.8945	0.9287		50	67		Amino Acid	Lysine Metabolism	100001593	102636-82-8
	131			pipecolate	LC/MS pos early	1444		HMDB0000070			0.74		0.4721	0.9936		1.0994	0.8139		100	100		Amino Acid	Lysine Metabolism	1025	4043-87-2
	133			6-oxopiperidine-2-carboxylate	LC/MS polar	43231		HMDB0061705	3014237		0.91		0.7511	0.9936		1.6769	1.5181		100	100		Amino Acid	Lysine Metabolism	100004499	34622-39-4
	134			cadaverine	LC/MS pos early	15308	C01672	HMDB0002322	273		1.94		0.0285	0.9936		0.7808	1.5156		67	83		Amino Acid	Lysine Metabolism	100000110	462-94-2;1476-39-7
	135			N-acetyl-cadaverine	LC/MS pos early	43530		HMDB0002284	10374713		1.15		0.7855	0.9936		1.1667	1.3424		100	100		Amino Acid	Lysine Metabolism	100002249	32343-73-0
	136			5-aminovalerate	LC/MS pos early	18319	C00431	HMDB0003355	138		1.23		0.4211	0.9936		1.5887	1.9608		100	100		Amino Acid	Lysine Metabolism	100000454	660-88-8
	137			N,N-dimethyl-5-aminovalerate	LC/MS pos early	62819					1.24		0.8152	0.9936		1.3786	1.7155		100	100		Amino Acid	Lysine Metabolism	100020842
	138			N,N,N-trimethyl-5-aminovalerate	LC/MS pos early	57687			14274897		0.79		0.9662	0.9936		1.2124	0.9601		100	100		Amino Acid	Lysine Metabolism	100015962
	140		Phenylalanine Metabolism	phenylalanine	LC/MS pos early	64	C00079	HMDB0000159	6140		0.8		0.637	0.9936		1.1008	0.8833		100	100		Amino Acid	Phenylalanine Metabolism	460	63-91-2
	141			N-acetylphenylalanine	LC/MS neg	33950	C03519	HMDB0000512	74839		0.96		0.5755	0.9936		2.2074	2.1236		100	100		Amino Acid	Phenylalanine Metabolism	100001256	2018-61-3
	146			1-carboxyethylphenylalanine	LC/MS neg	62566			59100900		0.95		0.6016	0.9936		0.8304	0.7854		33	33		Amino Acid	Phenylalanine Metabolism	100020419
	150			phenylpyruvate	LC/MS neg	566	C00166	HMDB0000205	997		0.59		0.2964	0.9936		1.4846	0.8817		100	100		Amino Acid	Phenylalanine Metabolism	241	156-06-9
	151			phenyllactate (PLA)	LC/MS neg	22130	C05607	HMDB0000779 HMDB0000563	3848		0.32		0.0836	0.9936		2.034	0.6515		100	83		Amino Acid	Phenylalanine Metabolism	100000774	828-01-3
	154			phenethylamine	LC/MS pos early	12142	C05332	HMDB0012275	1001		0.77		0.7239	0.9936		1.2922	0.9984		100	100		Amino Acid	Phenylalanine Metabolism	1207	64-04-0
	155			phenylacetate	LC/MS neg	57745	C07086	HMDB0000209	999		0.44		0.2375	0.9936		1.9681	0.869		100	100		Amino Acid	Phenylalanine Metabolism	100000011	103-82-2
	159			4-hydroxyphenylacetate	LC/MS neg	541	C00642	HMDB0000020	127		1.17		0.8862	0.9936		1.2906	1.5116		100	100		Amino Acid	Phenylalanine Metabolism	144	156-38-7
	162		Tyrosine Metabolism	tyrosine	LC/MS pos early	1299	C00082	HMDB0000158	6057		0.76		0.5414	0.9936		1.1313	0.8604		100	100		Amino Acid	Tyrosine Metabolism	815	60-18-4
	163			N-acetyltyrosine	LC/MS polar	32390		HMDB0000866	68310		0.43		0.4321	0.9936		6.5942	2.8349		100	100		Amino Acid	Tyrosine Metabolism	100001104	537-55-3
	170			tyramine	LC/MS pos early	1603	C00483	HMDB0000306	5610		1.02		0.9692	0.9936		1.1223	1.1429		100	100		Amino Acid	Tyrosine Metabolism	1133	60-19-5
	175			4-hydroxyphenylpyruvate	LC/MS neg	1669	C01179	HMDB0000707	979		0.7		0.2643	0.9936		1.2486	0.8712		100	100		Amino Acid	Tyrosine Metabolism	1141	156-39-8
	176			tyrosol	LC/MS neg	41515	C06044	HMDB0004284	10393		0.64		0.4983	0.9936		1.59	1.0205		100	100		Amino Acid	Tyrosine Metabolism	100003493	501-94-0
	181			3-(4-hydroxyphenyl)lactate	LC/MS neg	32197	C03672	HMDB0000755	9378		0.53		0.7312	0.9936		2.5122	1.3285		100	100		Amino Acid	Tyrosine Metabolism	240	6482-98-0
	190			phenol sulfate	LC/MS neg	32553	C02180	HMDB0060015	74426		3.23		0.4948	0.9936		0.7807	2.5238		67	67		Amino Acid	Tyrosine Metabolism	100001510	937-34-8
	216			o-Tyrosine	LC/MS pos early	43392		HMDB0006050	91482		0.75		0.918	0.9936		1.4315	1.0712		83	100		Amino Acid	Tyrosine Metabolism	100004290	2370-61-8
	219			gentisate	LC/MS polar	18280	C00628	HMDB0000152	3469		0.93		0.6232	0.9936		1.3339	1.2388		100	100		Amino Acid	Tyrosine Metabolism	100000447	490-79-9
	227			N-formylphenylalanine	LC/MS neg	48433		HMDB0240317	7064571;759256		1.09		0.6057	0.9936		0.9994	1.0875		100	100		Amino Acid	Tyrosine Metabolism	100006056	13200-85-6
	228			vanillic alcohol sulfate	LC/MS neg	48733		HMDB0041788			1					1	1		17	0		Amino Acid	Tyrosine Metabolism	100006125	754920-02-0
	230			4-hydroxycinnamate sulfate	LC/MS neg	48410			6070438		0.39		0.5363	0.9936		1.3795	0.5334		17	33		Amino Acid	Tyrosine Metabolism	100006095	376374-66-2
	232			4-hydroxyphenylacetate sulfate	LC/MS neg	53027					0.77		0.9282	0.9936		2.4724	1.9019		83	67		Amino Acid	Tyrosine Metabolism	100006633
	254		Tryptophan Metabolism	tryptophan	LC/MS pos early	54	C00078	HMDB0000929	6305		0.72		0.6816	0.9936		1.1686	0.8433		100	100		Amino Acid	Tryptophan Metabolism	565	73-22-3
	267			kynurenine	LC/MS pos early	15140	C00328	HMDB0000684	161166		0.92		0.7219	0.9936		1.0763	0.9951		100	100		Amino Acid	Tryptophan Metabolism	100000265	2922-83-0
	272			kynurenate	LC/MS neg	1417	C01717	HMDB0000715	3845		1.12		0.578	0.9936		0.8674	0.9732		100	100		Amino Acid	Tryptophan Metabolism	98	492-27-3
	274			N-formylanthranilic acid	LC/MS polar	43549	C05653	HMDB0004089	101399		0.78		0.2098	0.9936		1.2507	0.9817		100	100		Amino Acid	Tryptophan Metabolism	100004561	3342-77-6
	275			anthranilate	LC/MS pos early	57746	C00108	HMDB0001123	227		0.74		0.8591	0.9936		1.3053	0.9713		100	100		Amino Acid	Tryptophan Metabolism	1258	118-92-3
	278			xanthurenate	LC/MS pos early	15679	C02470	HMDB0000881	5699		2.61		0.3257	0.9936		0.7975	2.08		83	100		Amino Acid	Tryptophan Metabolism	100000015	59-007
	282			picolinate	LC/MS pos early	1512	C10164	HMDB0002243	1018		1.03		0.997	0.997		1.0695	1.1065		83	67		Amino Acid	Tryptophan Metabolism	1022	98-98-6
	285			5-hydroxypicolinic acid	LC/MS pos early	63160			268740		0.84		0.1395	0.9936		1.0657	0.8998		100	100		Amino Acid	Tryptophan Metabolism	100021277	15069-92-8
	287			serotonin	LC/MS pos early	2342	C00780	HMDB0000259	5202		1.07		0.8929	0.9936		1.012	1.0783		100	100		Amino Acid	Tryptophan Metabolism	504	153-98-0
	290			5-hydroxyindoleacetate	LC/MS pos early	437	C05635	HMDB0000763	1826		1.14		0.5015	0.9936		0.7576	0.8617		50	50		Amino Acid	Tryptophan Metabolism	71	54-16-0
	294			tryptamine	LC/MS pos early	6104	C00398	HMDB0000303	1150		0.72		0.4774	0.9936		14.3161	10.2901		100	100		Amino Acid	Tryptophan Metabolism	1095	61-54-1
	298			indolelactate	LC/MS neg	18349	C02043	HMDB0000671	92904		0.18		0.0383	0.9936		4.4412	0.8137		100	100		Amino Acid	Tryptophan Metabolism	100000463	832-97-3
	299			indoleacetate	LC/MS neg	27513	C00954	HMDB0000197	802		0.79		0.4049	0.9936		1.4318	1.1334		100	100		Amino Acid	Tryptophan Metabolism	100001034	6505-45-9
	300			tryptophol	LC/MS neg	43386	C00955	HMDB03447	10685		0.27		0.3603	0.9936		13.6627	3.7281		100	100		Amino Acid	Tryptophan Metabolism	100004275	526-55-6
	305			indolepropionate	LC/MS neg	32405		HMDB0002302	3744		1.24		0.9102	0.9936		0.583	0.7242		50	50		Amino Acid	Tryptophan Metabolism	100001083	830-96-6
	311			indole	LC/MS neg	33965	C00463	HMDB0000738	798		1.21		0.7698	0.9936		0.7011	0.8474		83	67		Amino Acid	Tryptophan Metabolism	100000264	120-72-9
	316			indole-3-carboxylate	LC/MS neg	38116	C19837	HMDB0003320	69867		0.68		0.2744	0.9936		2.1674	1.4714		100	67		Amino Acid	Tryptophan Metabolism	100002185	771-50-6
	322			3-indoxyl sulfate	LC/MS neg	27672		HMDB0000682	10258		0.79		0.8832	0.9936		0.4035	0.3195		33	17		Amino Acid	Tryptophan Metabolism	100000467	2642-37-7
	332		Leucine, Isoleucine and Valine Metabolism	leucine	LC/MS pos early	60	C00123	HMDB0000687	6106		0.81		0.7082	0.9936		1.0135	0.8197		100	100		Amino Acid	Leucine, Isoleucine and Valine Metabolism	397	61-90-5
	336			N-acetylleucine	LC/MS neg	1587	C02710	HMDB0011756	70912		0.63		0.6639	0.9936		4.3409	2.7268		100	100		Amino Acid	Leucine, Isoleucine and Valine Metabolism	1082	1188-21-2
	337			N-butyryl-leucine	LC/MS neg	63415					0.73		0.7782	0.9936		1.3647	0.9987		50	67		Amino Acid	Leucine, Isoleucine and Valine Metabolism	100021474
	340			1-carboxyethylleucine	LC/MS neg	62559					1.64		0.2729	0.9936		0.8892	1.4571		100	83		Amino Acid	Leucine, Isoleucine and Valine Metabolism	100020425
	343			4-methyl-2-oxopentanoate	LC/MS neg	22116	C00233	HMDB0000695	70		1.08		0.901	0.9936		1.0709	1.1559		100	100		Amino Acid	Leucine, Isoleucine and Valine Metabolism	100000551	816-66-0
	347			alpha-hydroxyisocaproate	LC/MS neg	22132	C03264	HMDB0000665 HMDB0000624 HMDB00746	92779;83697;439960		0.7		0.4746	0.9936		1.3565	0.9445		100	100		Amino Acid	Leucine, Isoleucine and Valine Metabolism	100000706	10303-64-7
	351			isovalerate (i5:0)	LC/MS neg	44656	C08262	HMDB0000718	10430		0.63		0.8146	0.9936		2.3849	1.5139		100	100		Amino Acid	Leucine, Isoleucine and Valine Metabolism	100000708	503-74-2
	353			isovalerylglycine	LC/MS neg	35107		HMDB00678	546304		1.75		0.2039	0.9936		1.05	1.8383		100	100		Amino Acid	Leucine, Isoleucine and Valine Metabolism	100001452	16284-60-9
	354			isovalerylcarnitine (C5)	LC/MS pos early	34407	C20826	HMDB0000688	169235		1.26		0.8629	0.9936		1.0329	1.2971		67	83		Amino Acid	Leucine, Isoleucine and Valine Metabolism	100001393	31023-24-2
	363			beta-hydroxyisovalerate	LC/MS polar	12129		HMDB0000754	69362		1.12		0.9172	0.9936		1.2862	1.4451		100	67		Amino Acid	Leucine, Isoleucine and Valine Metabolism	1442	625-08-1
	364			beta-hydroxyisovaleroylcarnitine	LC/MS pos early	35433					1.09		0.6712	0.9936		0.7547	0.8226		33	17		Amino Acid	Leucine, Isoleucine and Valine Metabolism	100001594	99159-87-2
	385			isoleucine	LC/MS pos early	1125	C16424 C00407 C06418	HMDB0000172	6306		0.82		0.7796	0.9936		1.0894	0.8938		100	100		Amino Acid	Leucine, Isoleucine and Valine Metabolism	376	73-32-5
	387			N-acetylisoleucine	LC/MS neg	33967		HMDB0061684	306109		1.11		0.3401	0.9936		6.1664	6.8242		100	100		Amino Acid	Leucine, Isoleucine and Valine Metabolism	100001276	3077-46-1
	391			1-carboxyethylisoleucine	LC/MS neg	62558					1.25		0.3594	0.9936		0.8474	1.0573		83	83		Amino Acid	Leucine, Isoleucine and Valine Metabolism	100020427
	394			3-methyl-2-oxovalerate	LC/MS neg	15676	C00671 C06008 C03465	HMDB0000491	440877;439286		0.92		0.9634	0.9936		1.2277	1.1238		100	100		Amino Acid	Leucine, Isoleucine and Valine Metabolism	100000036	1460-34-0;51829-07-3
	395			2-hydroxy-3-methylvalerate	LC/MS neg	36746		HMDB0000317	164623		1.06		0.7776	0.9936		1.2813	1.3605		100	83		Amino Acid	Leucine, Isoleucine and Valine Metabolism	100001541	488-15-3
	407			ethylmalonate	LC/MS polar	15765		HMDB0000622	11756		0.72		0.3182	0.9936		1.2787	0.9267		100	100		Amino Acid	Leucine, Isoleucine and Valine Metabolism	2054	601-75-2
	410			methylsuccinate	LC/MS polar	15745		HMDB0001844	10349		0.99		0.7994	0.9936		1.3484	1.3371		100	100		Amino Acid	Leucine, Isoleucine and Valine Metabolism	2051	498-21-5
	416			valine	LC/MS pos early	1649	C00183	HMDB0000883	6287		0.78		0.7366	0.9936		1.1727	0.9108		100	100		Amino Acid	Leucine, Isoleucine and Valine Metabolism	566	72-18-4
	417			N-acetylvaline	LC/MS neg	1591		HMDB0011757	66789		0.65		0.3872	0.9936		7.2695	4.7579		100	100		Amino Acid	Leucine, Isoleucine and Valine Metabolism	1084	96-81-1
	420			1-carboxyethylvaline	LC/MS neg	62562					1.24		0.665	0.9936		0.8399	1.0393		83	67		Amino Acid	Leucine, Isoleucine and Valine Metabolism	100020423
	423			3-methyl-2-oxobutyrate	LC/MS polar	44526	C00141	HMDB0000019	49		1.08		0.9451	0.9936		1.351	1.4613		100	100		Amino Acid	Leucine, Isoleucine and Valine Metabolism	100000936	3715-29-5
	424			alpha-hydroxyisovalerate	LC/MS polar	46537		HMDB0000407	99823		0.89		0.3608	0.9936		2.1321	1.9062		100	100		Amino Acid	Leucine, Isoleucine and Valine Metabolism	100001300	600-37-3
	427			isobutyrylglycine	LC/MS neg	35437		HMDB0000730	10855600		1.41		0.4283	0.9936		1.0249	1.4498		83	83		Amino Acid	Leucine, Isoleucine and Valine Metabolism	100001590	15926-18-8
	429			2,3-dihydroxy-2-methylbutyrate	LC/MS polar	57547		HMDB0029576	301941		1		0.5297	0.9936		0.9582	0.9557		100	100		Amino Acid	Leucine, Isoleucine and Valine Metabolism	100010869	14868-24-7
	433			N,N-dimethylvaline	LC/MS pos early	63728			11008044		0.58		0.5116	0.9936		1.2736	0.7394		100	100		Amino Acid	Leucine, Isoleucine and Valine Metabolism	100021536	2812-32-0
	434		Methionine, Cysteine, SAM and Taurine Metabolism	methionine	LC/MS pos early	1302	C00073	HMDB0000696	6137		0.72		0.5853	0.9936		1.0859	0.7862		100	100		Amino Acid	Methionine, Cysteine, SAM and Taurine Metabolism	415	63-68-3
	435			N-acetylmethionine	LC/MS neg	1589	C02712	HMDB0011745	448580		2.01		0.2	0.9936		2.8188	5.668		100	100		Amino Acid	Methionine, Cysteine, SAM and Taurine Metabolism	1083	65-82-7
	437			N-formylmethionine	LC/MS neg	2829	C03145	HMDB0001015	439750		1.53		0.4611	0.9936		0.9765	1.4936		100	100		Amino Acid	Methionine, Cysteine, SAM and Taurine Metabolism	194	4289-98-9
	439			methionine sulfone	LC/MS pos early	44878		HMDB0062174	69961		0.9		0.6747	0.9936		1.2419	1.114		100	100		Amino Acid	Methionine, Cysteine, SAM and Taurine Metabolism	100004635	820-10-0
	440			methionine sulfoxide	LC/MS pos early	18374	C02989	HMDB0002005	158980		0.74		0.1674	0.9936		1.2118	0.8931		100	100		Amino Acid	Methionine, Cysteine, SAM and Taurine Metabolism	100000039	3226-65-1
	441			N-acetylmethionine sulfoxide	LC/MS pos early	45428			11902949		1.05		0.5988	0.9936		1.9638	2.0599		100	100		Amino Acid	Methionine, Cysteine, SAM and Taurine Metabolism	100005463	108646-71-5
	442			4-methylthio-2-oxobutanoate	LC/MS neg	40732	C01180	HMDB0001553	473		0.81		0.7702	0.9936		1.3755	1.1113		100	100		Amino Acid	Methionine, Cysteine, SAM and Taurine Metabolism	100003712	583-92-6
	448			2,3-dihydroxy-5-methylthio-4-pentenoate (DMTPA)*	LC/MS neg	62805		HMDB0240388			1.42		0.7301	0.9936		0.6333	0.8978		83	50		Amino Acid	Methionine, Cysteine, SAM and Taurine Metabolism	100020893
	449			2-hydroxy-4-(methylthio)butanoic acid	LC/MS polar	63739		HMDB0037115	11427		1.21		0.9349	0.9936		1.7406	2.1108		100	100		Amino Acid	Methionine, Cysteine, SAM and Taurine Metabolism	100021372	583-91-5
	450			homocysteine	LC/MS pos early	15128	C00155	HMDB0000742	778		0.9		0.6547	0.9936		1.0909	0.9838		100	100		Amino Acid	Methionine, Cysteine, SAM and Taurine Metabolism	311	454-29-5
	453			cystathionine	LC/MS pos early	15705	C02291	HMDB0000099	439258		1.08		0.8031	0.9936		0.9121	0.9814		100	83		Amino Acid	Methionine, Cysteine, SAM and Taurine Metabolism	310	535-34-2
	455			cysteine	LC/MS pos early	1868	C00097	HMDB0000574	5862		0.75		0.3329	0.9936		1.31	0.9768		100	100		Amino Acid	Methionine, Cysteine, SAM and Taurine Metabolism	800	52-90-4;56-89-3
	456			N-acetylcysteine	LC/MS pos early	1586	C06809	HMDB0001890	12035		0.85		0.8502	0.9936		1.0806	0.9166		100	100		Amino Acid	Methionine, Cysteine, SAM and Taurine Metabolism	1107	616-91-1
	461			cysteine s-sulfate	LC/MS neg	22176	C05824	HMDB0000731	115015		0.71		0.5005	0.9936		1.1303	0.802		100	100		Amino Acid	Methionine, Cysteine, SAM and Taurine Metabolism	100000808	1637-71-4
	462			cystine	LC/MS pos early	56	C00491	HMDB0000192	67678		0.39		0.2934	0.9936		1.1437	0.4429		83	67		Amino Acid	Methionine, Cysteine, SAM and Taurine Metabolism	279	56-89-3
	468			cysteine sulfinic acid	LC/MS pos early	37443	C00606	HMDB0000996	109		0.86		0.5938	0.9936		1.0706	0.9242		100	83		Amino Acid	Methionine, Cysteine, SAM and Taurine Metabolism	100002113	207121-48-0
	470			hypotaurine	LC/MS pos early	590	C00519	HMDB0000965	107812		0.72		0.4856	0.9936		2.5197	1.8166		100	100		Amino Acid	Methionine, Cysteine, SAM and Taurine Metabolism	358	300-84-5
	471			taurine	LC/MS pos early	2125	C00245	HMDB0000251	1123		0.54		0.4616	0.9936		1.6904	0.9161		100	100		Amino Acid	Methionine, Cysteine, SAM and Taurine Metabolism	512	107-35-7
	473			N-acetyltaurine	LC/MS neg	48187		HMDB0240253	159864		0.78		0.3519	0.9936		1.0097	0.7883		100	100		Amino Acid	Methionine, Cysteine, SAM and Taurine Metabolism	100005466
	476			succinoyltaurine	LC/MS polar	63678					0.64		0.5749	0.9936		0.9944	0.6358		100	83		Amino Acid	Methionine, Cysteine, SAM and Taurine Metabolism	100021220
	481			3-sulfo-L-alanine	LC/MS pos early	47089	C00506	HMDB0002757	72886		0.64		0.0625	0.9936		1.2803	0.8174		100	100		Amino Acid	Methionine, Cysteine, SAM and Taurine Metabolism	382	498-40-8
	483		Urea cycle; Arginine and Proline Metabolism	arginine	LC/MS pos early	1638	C00062	HMDB0000517	6322		0.64		0.4686	0.9936		1.3483	0.8596		100	100		Amino Acid	Urea cycle; Arginine and Proline Metabolism	231	1119-34-2
	484			argininosuccinate	LC/MS pos early	15497	C03406	HMDB0000052	60150382		0.59		0.4435	0.9936		1.3579	0.7946		67	83		Amino Acid	Urea cycle; Arginine and Proline Metabolism	232	156637-58-0
	485			urea	LC/MS pos early	1670	C00086	HMDB0000294	1176		1.02		0.3632	0.9936		0.9358	0.9572		17	17		Amino Acid	Urea cycle; Arginine and Proline Metabolism	533	57-13-6
	487			ornithine	LC/MS pos early	1493	C00077	HMDB0000214	6262		1.17		0.4958	0.9936		0.9509	1.1165		100	100		Amino Acid	Urea cycle; Arginine and Proline Metabolism	444	3184-13-2
	489			3-amino-2-piperidone	LC/MS pos early	62853		HMDB0000323	5200225		1.18		0.7403	0.9936		1.3193	1.5623		100	100		Amino Acid	Urea cycle; Arginine and Proline Metabolism	100020361	1892-22-4
	491			2-oxoarginine*	LC/MS pos early	55072	C03771	HMDB0004225	558		0.5		0.4112	0.9936		6.2	3.0711		100	100		Amino Acid	Urea cycle; Arginine and Proline Metabolism	100002784	3715-10-04
	492			citrulline	LC/MS pos early	2132	C00327	HMDB0000904	9750		1.7		0.0947	0.9936		0.8235	1.4012		100	100		Amino Acid	Urea cycle; Arginine and Proline Metabolism	391	372-75-8
	495			proline	LC/MS pos early	1898	C00148 C000763	HMDB0000162 HMDB0003411	145742;614;8988		0.82		0.3681	0.9936		1.2138	0.9985		100	100		Amino Acid	Urea cycle; Arginine and Proline Metabolism	480	147-85-3
	498			dimethylarginine (SDMA + ADMA)	LC/MS pos early	36808	C21189 C03626	HMDB0003334 HMDB0001539	123831;169148		0.93		0.976	0.9936		1.27	1.1784		100	100		Amino Acid	Urea cycle; Arginine and Proline Metabolism	100001810	102783-24-4
	499			N-acetylarginine	LC/MS pos early	33953	C02562	HMDB0004620	67427		0.94		0.4987	0.9936		1.1371	1.072		100	100		Amino Acid	Urea cycle; Arginine and Proline Metabolism	100001266	155-84-0
	504			N-acetylcitrulline	LC/MS neg	48434	C15532 C02851	HMDB0000856	656979		1.33		0.3046	0.9936		0.861	1.1438		100	100		Amino Acid	Urea cycle; Arginine and Proline Metabolism	100001577	33965-42-3
	505			N-acetylproline	LC/MS pos early	34387		HMDB0094701	322640		0.66		0.7308	0.9936		1.9026	1.2566		83	100		Amino Acid	Urea cycle; Arginine and Proline Metabolism	100001334	1074-79-9
	507			carboxymethylproline	LC/MS pos early	64578			45116053		1.04		0.9148	0.9936		1.148	1.189		100	100		Amino Acid	Urea cycle; Arginine and Proline Metabolism	100021196	5626-40-4
	508			N-delta-acetylornithine	LC/MS neg	43249	C00437	HMDB0003357	9920500		1.23		0.4003	0.9936		0.9895	1.2168		100	100		Amino Acid	Urea cycle; Arginine and Proline Metabolism	100004523
	509			N-alpha-acetylornithine	LC/MS pos early	32984	C00437	HMDB0003357	439232		1.11		0.4543	0.9936		1.3583	1.5027		100	100		Amino Acid	Urea cycle; Arginine and Proline Metabolism	100000285	6205-08-09
	513			trans-4-hydroxyproline	LC/MS pos early	32306	C01157	HMDB0000725	5810		1.04		0.9346	0.9936		1.1509	1.1979		100	100		Amino Acid	Urea cycle; Arginine and Proline Metabolism	1001	51-35-4
	515			pro-hydroxy-pro	LC/MS pos early	35127		HMDB0006695	11902893		1.42		0.1764	0.9936		0.9656	1.3724		50	83		Amino Acid	Urea cycle; Arginine and Proline Metabolism	100001167	18684-24-7
	518			N-methylproline	LC/MS pos early	37431		HMDB0094696	643474		1.08		0.9867	0.9936		1.0154	1.0941		83	100		Amino Acid	Urea cycle; Arginine and Proline Metabolism	100001956	475-11-6
	519			N,N,N-trimethyl-alanylproline betaine (TMAP)	LC/MS pos early	62947		HMDB0240365			0.39		0.7129	0.9936		17.9917	7.0133		83	100		Amino Acid	Urea cycle; Arginine and Proline Metabolism	100020217
	521			N-monomethylarginine	LC/MS pos early	43586	C03884	HMDB0029416	132862		1.4		0.6192	0.9936		0.878	1.228		100	100		Amino Acid	Urea cycle; Arginine and Proline Metabolism	100004488	53308-83-1
	522			argininate*	LC/MS pos early	57461		HMDB0003148	160437		1.96		0.595	0.9936		3.2727	6.4136		83	100		Amino Acid	Urea cycle; Arginine and Proline Metabolism	100002769	157-07-3
	526			dimethylguanidino valeric acid (DMGV)*	LC/MS pos early	62783			101535539		1.64		0.6204	0.9936		0.3497	0.5718		33	33		Amino Acid	Urea cycle; Arginine and Proline Metabolism	100020866
	527		Creatine Metabolism	guanidinoacetate	LC/MS pos early	43802	C00581	HMDB0000128	763		0.86		0.7057	0.9936		1.2554	1.082		100	100		Amino Acid	Creatine Metabolism	344	352-97-6
	528			creatine	LC/MS pos early	27718	C00300	HMDB0000064	586		1.4		0.2708	0.9936		1.5525	2.1735		100	100		Amino Acid	Creatine Metabolism	1221	57-00-1
	529			creatinine	LC/MS pos early	513	C00791	HMDB0000562	588		27.04		0.0804	0.9936		1.0945	29.5978		100	100		Amino Acid	Creatine Metabolism	275	60-27-5
	534		Polyamine Metabolism	agmatine	LC/MS pos early	15496	C00179	HMDB0001432	199		0.87		0.7697	0.9936		1.2486	1.0842		100	100		Amino Acid	Polyamine Metabolism	100000103	2482-00-0
	535			acetylagmatine	LC/MS pos early	62698	C02131		439661		2.18		0.3858	0.9936		0.5973	1.3018		67	50		Amino Acid	Polyamine Metabolism	100005945	3031-89-8
	537			putrescine	LC/MS pos early	1408	C00134	HMDB0001414	1045		1.15		0.4757	0.9936		1.9619	2.2583		100	100		Amino Acid	Polyamine Metabolism	49	110-60-1
	538			N-acetylputrescine	LC/MS pos early	37496	C02714	HMDB0002064	122356		0.42		0.8554	0.9936		3.5515	1.4748		100	100		Amino Acid	Polyamine Metabolism	192	18233-70-0
	540			butyrylputrescine/isobutyrylputrescine	LC/MS pos early	64281					0.26		0.6629	0.9936		7.2863	1.9066		67	83		Amino Acid	Polyamine Metabolism	100021922
	542			N-carbamoylputrescine	LC/MS pos early	63854	C00436	HMDB0033458	502		1.25		0.6879	0.9936		1.0918	1.3685		100	100		Amino Acid	Polyamine Metabolism	100021503
	544			N-acetyl-isoputreanine	LC/MS pos early	62309			131802901		0.83		0.8575	0.9936		1.2142	1.0026		83	100		Amino Acid	Polyamine Metabolism	100020487
	545			spermidine	LC/MS pos early	485	C00315	HMDB0001257	1102		0.78		0.8237	0.9936		1.1702	0.9097		100	100		Amino Acid	Polyamine Metabolism	50	124-20-9
	546			N('1)-acetylspermidine	LC/MS pos early	57689	C00612	HMDB0001276	496		0.27		0.3197	0.9936		2.8041	0.7709		100	100		Amino Acid	Polyamine Metabolism	187	14278-49-0
	549			diacetylspermidine*	LC/MS pos early	62105	C03413	HMDB0002172	132680		0.06		0.1809	0.9936		18.4731	1.169		100	100		Amino Acid	Polyamine Metabolism	100020242
	552			spermine	LC/MS pos early	603	C00750	HMDB0001256	1103		2.84		0.4378	0.9936		0.6027	1.7126		67	100		Amino Acid	Polyamine Metabolism	507	71-44-3
	554			N1,N12-diacetylspermine	LC/MS pos early	52987	C03413	HMDB0002172	132680		0.19		0.0356	0.9936		3.8919	0.7319		100	100		Amino Acid	Polyamine Metabolism	100002132	61345-83-3
	556			5-methylthioadenosine (MTA)	LC/MS pos early	1419	C00170	HMDB0001173	439176		0.64		0.896	0.9936		1.1981	0.7708		83	83		Amino Acid	Polyamine Metabolism	212	2457-80-9
	560			4-acetamidobutanoate	LC/MS pos early	1558	C02946	HMDB0003681	18189		0.37		0.1777	0.9936		2.3359	0.8587		67	83		Amino Acid	Polyamine Metabolism	1113	3025-96-5
	562		Guanidino and Acetamido Metabolism	1-methylguanidine	LC/MS pos early	48114	C02294	HMDB0001522	10111		0.97		0.8381	0.9936		0.8589	0.8299		83	83		Amino Acid	Guanidino and Acetamido Metabolism	100000715	22661-87-6
	563			4-guanidinobutanoate	LC/MS pos early	15681	C01035	HMDB0003464	500		0.55		0.2897	0.9936		1.6454	0.9084		100	100		Amino Acid	Guanidino and Acetamido Metabolism	100000096	463-003;463-00-3
	564			guanidinosuccinate	LC/MS pos early	32446	C03139	HMDB0003157	439918		1.73		0.7638	0.9936		0.7553	1.3048		50	83		Amino Acid	Guanidino and Acetamido Metabolism	100001212	6133-30-8
	576		Glutathione Metabolism	cysteinylglycine	LC/MS pos early	35637	C01419	HMDB0000078	439498		1.21		0.69	0.9936		0.8302	1.005		100	100		Amino Acid	Glutathione Metabolism	278	19246-18-5
	579			5-oxoproline	LC/MS neg	1494	C01879 C02237	HMDB0000267	439685;7405		0.84		0.8983	0.9936		1.8129	1.5301		100	100		Amino Acid	Glutathione Metabolism	1021	98-79-3
	582			2-hydroxybutyrate/2-hydroxyisobutyrate	LC/MS polar	52281	C21297 C05984	HMDB0000729 HMDB00008	4277439;440864		0.64		0.1882	0.9936		1.1983	0.771		83	50		Amino Acid	Glutathione Metabolism	100008928
	632	Peptide	Gamma-glutamyl Amino Acid	gamma-glutamylalanine	LC/MS pos early	37063	C03738	HMDB0029142	440103		1.1		0.9185	0.9936		1.0539	1.1563		100	100		Peptide	Gamma-glutamyl Amino Acid	100001843	5875-41-2
	634			gamma-glutamylglutamate	LC/MS pos early	36738	C05282	HMDB0011737	92865		0.78		0.4612	0.9936		1.2005	0.9381		100	100		Peptide	Gamma-glutamyl Amino Acid	331	1116-22-9
	635			gamma-glutamylglutamine	LC/MS pos early	2730	C05283	HMDB0011738	150914		0.84		0.6137	0.9936		0.7897	0.6647		83	67		Peptide	Gamma-glutamyl Amino Acid	1140	10148-81-9
	636			gamma-glutamylglycine	LC/MS pos early	33949		HMDB0011667	100099		1.36		0.5072	0.9936		0.5457	0.7438		33	67		Peptide	Gamma-glutamyl Amino Acid	100001294	1948-29-4
	637			gamma-glutamylhistidine	LC/MS pos early	18245		HMDB0029151	7017195		0.99		0.8118	0.9936		0.8578	0.8454		67	67		Peptide	Gamma-glutamyl Amino Acid	1235	37460-15-4
	638			gamma-glutamylisoleucine*	LC/MS pos early	34456		HMDB0011170	22885096		0.53		0.1436	0.9936		1.8159	0.9665		100	100		Peptide	Gamma-glutamyl Amino Acid	100001485
	639			gamma-glutamylleucine	LC/MS neg	18369		HMDB0011171	151023		0.52		0.1843	0.9936		1.4847	0.7749		100	83		Peptide	Gamma-glutamyl Amino Acid	1268	2566-39-4
	641			gamma-glutamyl-epsilon-lysine	LC/MS pos early	33934		HMDB0003869	7015685		0.71		0.4787	0.9936		1.0549	0.745		100	100		Peptide	Gamma-glutamyl Amino Acid	100001262	17105-15-6
	642			gamma-glutamylmethionine	LC/MS pos early	44872		HMDB0029155	7009567		0.85		0.5989	0.9936		0.9031	0.7685		100	100		Peptide	Gamma-glutamyl Amino Acid	100001313	17663-87-5
	643			gamma-glutamylphenylalanine	LC/MS pos early	33422		HMDB0000594	111299		0.85		0.6141	0.9936		1.1379	0.9719		100	100		Peptide	Gamma-glutamyl Amino Acid	100000491	7432-24-8
	646			gamma-glutamyltyrosine	LC/MS pos early	2734		HMDB0011741	94340		0.83		0.4672	0.9936		0.8497	0.7062		83	67		Peptide	Gamma-glutamyl Amino Acid	1102	7432-23-7
	663		Dipeptide	alanylleucine	LC/MS pos early	37093		HMDB0028691	259583		0.72		0.6916	0.9936		1.6539	1.1848		100	100		Peptide	Dipeptide	100001890	1638-60-4
	794			glutaminylleucine	LC/MS pos early	42994		HMDB0028801	44232492		0.61		0.2183	0.9936		1.1909	0.726		100	100		Peptide	Dipeptide	100003160
	818			glycylisoleucine	LC/MS pos early	36659		HMDB0028844	259613		0.58		0.5058	0.9936		1.3593	0.7915		100	100		Peptide	Dipeptide	100001790	19461-38-2
	819			glycylleucine	LC/MS pos early	34398	C02155	HMDB0000759	92843		0.74		0.7305	0.9936		1.2154	0.8957		100	100		Peptide	Dipeptide	100001258	869-19-2
	829			glycylvaline	LC/MS pos early	18357		HMDB0028854	2724807		0.6		0.5683	0.9936		1.2853	0.7759		100	100		Peptide	Dipeptide	100000487	1963-21-9
	834			histidylalanine	LC/MS pos early	42027		HMDB0028878	101180		0.77		0.6786	0.9936		1.1769	0.9118		100	67		Peptide	Dipeptide	100003542	16874-75-2
	853			isoleucylglycine	LC/MS neg	40008		HMDB0028907	342532		0.46		0.1138	0.9936		1.8093	0.8394		100	100		Peptide	Dipeptide	100003169	868-28-0
	867			leucylalanine	LC/MS neg	40010		HMDB0028922	81721		0.85		0.4847	0.9936		2.1023	1.7832		100	83		Peptide	Dipeptide	100003179	7298-84-2
	872			leucylglycine	LC/MS pos early	40045		HMDB0028929	79070		0.67		0.4738	0.9936		1.4908	0.994		100	100		Peptide	Dipeptide	100003185	686-50-0
	892			lysylleucine	LC/MS pos early	40020		HMDB0028955	4682588		0.59		0.1427	0.9936		1.2995	0.7709		100	83		Peptide	Dipeptide	100003196	7369-79-1
	921			phenylalanylalanine	LC/MS pos early	41374		HMDB0028988	5488196		0.91		0.5773	0.9936		2.564	2.3297		100	100		Peptide	Dipeptide	100003589	3918-87-4
	926			phenylalanylglycine	LC/MS pos early	41370		HMDB0028995	6992304		0.69		0.4647	0.9936		2.8966	2.0129		100	100		Peptide	Dipeptide	100003588	721-90-4
	947			prolylglycine	LC/MS pos early	40703		HMDB0011178	6426709		0.57		0.5951	0.9936		1.5619	0.8891		83	100		Peptide	Dipeptide	100003674	2578-57-6
	986			threonylphenylalanine	LC/MS neg	31530		HMDB0029068	7010580		0.79		0.2166	0.9936		1.056	0.8355		100	100		Peptide	Dipeptide	100001125	16875-27-7
	998			tryptophylglycine	LC/MS pos early	43028		HMDB0029083	263471		0.81		0.6373	0.9936		0.838	0.678		67	50		Peptide	Dipeptide	100003609	7360-09-0
	1016			tyrosylglycine	LC/MS neg	41375		HMDB0029105	7021854		0.75		0.32	0.9936		1.4434	1.0806		100	67		Peptide	Dipeptide	100003598	673-05-5
	1033			valylglutamine	LC/MS pos early	42079		HMDB0029125	5253209		1.02		0.8516	0.9936		1.6454	1.6741		100	100		Peptide	Dipeptide	100003640	42854-54-6
	1034			valylglycine	LC/MS pos early	40475		HMDB0029127	136487		0.64		0.3702	0.9936		1.2393	0.7966		100	100		Peptide	Dipeptide	100003641	686-43-1
	1037			valylleucine	LC/MS pos early	39994		HMDB0029131	352039		0.78		0.627	0.9936		1.1664	0.9051		100	100		Peptide	Dipeptide	100003210	22906-55-4
	1047			leucylglutamine*	LC/MS pos early	48189		HMDB0028927	4305457		0.72		0.597	0.9936		2.0325	1.4685		100	100		Peptide	Dipeptide	100003183
	1083		Polypeptide	ala-ile-ala	LC/MS pos early	64506			18218408		0.7		0.345	0.9936		1.0644	0.7492		67	67		Peptide	Polypeptide	100021655
	1084			ala-leu-ala	LC/MS pos early	64505			23080784		0.66		0.458	0.9936		1.2027	0.7964		67	67		Peptide	Polypeptide	100021654
	1133			val-val-ala	LC/MS neg	64508			18232571		0.82		0.8211	0.9936		1.0416	0.8556		100	100		Peptide	Polypeptide	100021656
	1191		Acetylated Peptides	4-hydroxyphenylacetylglycine	LC/MS neg	43525	C05596	HMDB0000735	440732		0.98		0.686	0.9936		1.1502	1.1297		100	83		Peptide	Acetylated Peptides	100004418	28116-23-6
	1197			phenylacetyltaurine	LC/MS neg	63154			2179693		1.17		0.8772	0.9936		0.6949	0.8147		83	67		Peptide	Acetylated Peptides	100008932	33953-90-1
	1219		Modified Peptides	N,N-dimethyl-pro-pro	LC/MS pos early	64571					0.52		0.5387	0.9936		3.3233	1.743		50	67		Peptide	Modified Peptides	100022041
	1223	Carbohydrate	Glycolysis, Gluconeogenesis, and Pyruvate Metabolism	glucose	LC/MS polar	48152	C00031	HMDB0000122	5793		0.92		0.6136	0.9936		1.1762	1.0765		100	100		Carbohydrate	Glycolysis, Gluconeogenesis, and Pyruvate Metabolism	572	50-99-7
	1230			fructose 1,6-diphosphate/glucose 1,6-diphosphate/myo-inositol diphosphates	LC/MS neg	46896	C05378 C00354 C01231	HMDB0003514 HMDB0001058	10404962;3934;90658350;124383956;4453;445557;718;82400		0.79		0.9519	0.9936		0.738	0.5839		33	67		Carbohydrate	Glycolysis, Gluconeogenesis, and Pyruvate Metabolism	100002180
	1239			pyruvate	LC/MS polar	48990	C00022	HMDB0000243	1060		1.28		0.4627	0.9936		1.0028	1.2838		100	83		Carbohydrate	Glycolysis, Gluconeogenesis, and Pyruvate Metabolism	823	127-17-3
	1240			lactate	LC/MS polar	527	C00186	HMDB0000190	612		0.88		0.9883	0.9936		1.1909	1.0492		100	100		Carbohydrate	Glycolysis, Gluconeogenesis, and Pyruvate Metabolism	482	79-33-4
	1243			glycerate	LC/MS polar	1572	C00258	HMDB0006372 HMDB0000139	752;439194		1.03		0.8123	0.9936		0.9883	1.0172		100	100		Carbohydrate	Glycolysis, Gluconeogenesis, and Pyruvate Metabolism	1052	600-19-1
	1257		Pentose Phosphate Pathway	sedoheptulose-7-phosphate	LC/MS pos early	35649	C05382	HMDB0001068	616		1.09		0.9358	0.9936		0.3632	0.396		17	33		Carbohydrate	Pentose Phosphate Pathway	100001628	2646-35-7
	1261		Pentose Metabolism	ribose	LC/MS polar	1471	C00121	HMDB0000283	5779		0.66		0.6037	0.9936		1.5187	0.9977		100	100		Carbohydrate	Pentose Metabolism	914	50-69-1
	1262			ribitol	LC/MS polar	15772	C00532 C01904 C00474 C00379	HMDB0002917 HMDB0000508 HMDB0001851 HMDB0000568	6912		0.44		0.3282	0.9936		3.0796	1.3571		83	100		Carbohydrate	Pentose Metabolism	100000406	488-81-3
	1263			ribonate	LC/MS polar	27731	C01685	HMDB0000867	5460677		1.21		0.5806	0.9936		1.0233	1.2331		100	100		Carbohydrate	Pentose Metabolism	100001007	5336-08-03
	1264			ribulose/xylulose	LC/MS polar	54671		HMDB0000621 HMDB0000751 HMDB0001644 HMDB0003371	151261;5289590		0.73		0.7307	0.9936		1.1468	0.8422		67	83		Carbohydrate	Pentose Metabolism	100006122
	1267			xylose	LC/MS polar	15581	C00181	HMDB0000098	135191		0.81		0.7359	0.9936		0.6876	0.5536		50	50		Carbohydrate	Pentose Metabolism	826	609-06-3
	1269			arabinose	LC/MS polar	575	C00216	HMDB0029942	66308		0.68		0.3904	0.9936		1.3945	0.9463		100	100		Carbohydrate	Pentose Metabolism	828	28697-53-2
	1277			arabitol/xylitol	LC/MS polar	48885	C00542 C01904 C00379	HMDB0002917 HMDB0001851 HMDB0000568	6912;94154		0.81		0.4446	0.9936		1.2417	1.0062		100	100		Carbohydrate	Pentose Metabolism	100006430
	1283			arabonate/xylonate	LC/MS polar	48255	C00502 C05411	HMDB0000539	122045;6602431		0.89		0.957	0.9936		1.4486	1.2851		100	100		Carbohydrate	Pentose Metabolism	100006115
	1290			lyxonate	LC/MS polar	61858		HMDB0060255			1.62		0.4444	0.9936		0.9158	1.4841		100	100		Carbohydrate	Pentose Metabolism	100019968
	1300		Glycogen Metabolism	maltose	LC/MS polar	15586	C00208	HMDB0000163	10991489		0.72		0.3664	0.9936		1.2801	0.9249		100	100		Carbohydrate	Glycogen Metabolism	913	6363-53-7
	1326		Disaccharides and Oligosaccharides	sucrose	LC/MS polar	1519	C00089	HMDB0000258	5988		1.06		0.7918	0.9936		1.1739	1.2413		100	100		Carbohydrate	Disaccharides and Oligosaccharides	935	57-50-1
	1347		Fructose, Mannose and Galactose Metabolism	fructose	LC/MS polar	48195	C00095	HMDB0000660	2723872		1.12		0.9927	0.9936		1.1862	1.3262		100	100		Carbohydrate	Fructose, Mannose and Galactose Metabolism	878	57-48-7
	1352			mannitol/sorbitol	LC/MS polar	46142	C00392 C00794	HMDB0000247 HMDB0000765	6251;5780		0.92		0.4959	0.9936		1.3525	1.2464		100	100		Carbohydrate	Fructose, Mannose and Galactose Metabolism	100001740
	1353			mannose	LC/MS polar	48153	C00159 C02209 C00936	HMDB0000169	185698;82308;18950;439680		1.06		0.9832	0.9936		0.7664	0.8111		50	67		Carbohydrate	Fructose, Mannose and Galactose Metabolism	803	3458-28-4
	1373			galactonate	LC/MS polar	27719	C15930 C00880	HMDB0000565	12310779;128869		0.84		0.3883	0.9936		1.3473	1.137		100	100		Carbohydrate	Fructose, Mannose and Galactose Metabolism	100001026	299-28-5
	1407		Aminosugar Metabolism	glucuronate	LC/MS polar	15443	C16245	HMDB0000127	441478;94715;23677976;65041;444791		0.62		0.3035	0.9936		1.3081	0.8109		100	100		Carbohydrate	Aminosugar Metabolism	100000257	207300-70-7
	1409			diacetylchitobiose	LC/MS pos early	35158	C01674	HMDB0003556	439544		0.51		0.3469	0.9936		1.3548	0.6892		100	50		Carbohydrate	Aminosugar Metabolism	100001492	35061-50-8
	1419			N-acetylneuraminate	LC/MS pos early	32377	C00270	HMDB0000230	439197		0.84		0.6598	0.9936		2.3629	1.9766		100	100		Carbohydrate	Aminosugar Metabolism	1162	131-48-6
	1422			N-acetyl-beta-glucosaminylamine	LC/MS neg	35469	C01239	HMDB01104	439454		0.59		0.4019	0.9936		1.6263	0.9534		100	100		Carbohydrate	Aminosugar Metabolism	1216	4229-38-3
	1423			N-acetylmuramate	LC/MS neg	18354	C02713	HMDB0060493	5462244		0.68		0.3646	0.9936		1.7811	1.2148		100	100		Carbohydrate	Aminosugar Metabolism	100000283	10597-89-4
	1431			N-acetylglucosaminylasparagine	LC/MS pos early	48149	C04540	HMDB0000489	123826		0.41		0.0907	0.9936		1.519	0.6164		100	83		Carbohydrate	Aminosugar Metabolism	1215	2776-93-4
	1432			erythronate*	LC/MS polar	42420		HMDB0000613	2781043		0.69		0.229	0.9936		1.333	0.918		100	100		Carbohydrate	Aminosugar Metabolism	100001320	88759-55-1
	1434			N-acetylglucosamine/N-acetylgalactosamine	LC/MS pos early	46539	C01074	HMDB0000212 HMDB0000215	84265;439174		0.79		0.6418	0.9936		1.8909	1.4941		100	100		Carbohydrate	Aminosugar Metabolism	100006435
	1435			N-glycolylneuraminate	LC/MS pos early	37123	C03410	HMDB0000833	123802		0.88		0.7152	0.9936		0.948	0.8343		100	83		Carbohydrate	Aminosugar Metabolism	100001491	1113-83-3
	1436		Advanced Glycation End-product	N6-carboxymethyllysine	LC/MS pos early	36713		HMDB0240347	123800		0.89		0.8282	0.9936		1.0348	0.9176		100	100		Carbohydrate	Advanced Glycation End-product	100001768	5746-04-03
	1440	Energy	TCA Cycle	citrate	LC/MS neg	1564	C00158	HMDB0000094	311		1.2		0.9377	0.9936		0.9557	1.1494		100	100		Energy	TCA Cycle	1124	77-92-9
	1442			aconitate [cis or trans]	LC/MS neg	46173	C02341 C004174	HMDB0000958 HMDB000072	643757;444212		1.1		0.9509	0.9936		0.8842	0.9712		100	100		Energy	TCA Cycle	100001359
	1445			isocitric lactone	LC/MS polar	54724			98259		2.14		0.2479	0.9936		8.7518	18.7439		83	100		Energy	TCA Cycle	100009239	4702-32-3
	1446			alpha-ketoglutarate	LC/MS polar	528	C00026	HMDB0000208	51		2.64		0.7445	0.9936		2.103	5.5535		100	100		Energy	TCA Cycle	93	305-72-6;328-50-7;22202-68-2
	1448			succinylcarnitine (C4-DC)	LC/MS pos early	37058		HMDB0061717	71464481		1.12		0.6382	0.9936		0.8816	0.9855		83	100		Energy	TCA Cycle	100001948	256928-74-2
	1449			succinate	LC/MS polar	1437	C00042	HMDB0000254	1110		1.37		0.7338	0.9936		1.0866	1.4913		100	100		Energy	TCA Cycle	252	110-15-6
	1450			fumarate	LC/MS polar	1643	C00122	HMDB0000134	444972		1.2		0.7272	0.9936		2.2288	2.6644		100	100		Energy	TCA Cycle	330	100-17-8
	1452			malate	LC/MS neg	1303	C00497 C00149 C00711	HMDB0000744 HMDB0031518 HMDB0000156	525		1.57		0.5837	0.9936		1.3483	2.112		100	100		Energy	TCA Cycle	409	6915-15-7
	1457			tricarballylate	LC/MS polar	15729	C19806	HMDB0031193	14925		1.1		0.7797	0.9936		1.315	1.4463		100	100		Energy	TCA Cycle	2053	99-14-9
	1461			2-methylcitrate/homocitrate	LC/MS neg	52282	C01251	HMDB0003518 HMDB0000379	515;439459		0.93		0.7248	0.9936		1.0731	1.0023		100	100		Energy	TCA Cycle	100008929
	1463			citraconate/glutaconate	LC/MS polar	47076	C02226 C02214	HMDB0000620 HMDB0000634	643798;5280498		0.18		0.2519	0.9936		4.5911	0.8277		100	100		Energy	TCA Cycle	100006438
	1469		Oxidative Phosphorylation	phosphate	LC/MS pos early	42109	C00009	HMDB0001429	1061		1.04		0.7537	0.9936		1.0663	1.1058		100	100		Energy	Oxidative Phosphorylation	461	7664-38-2
	1473	Lipid	Fatty Acid Synthesis	malonate	LC/MS polar	15872	C00383	HMDB0000691	867		0.43		0.5138	0.9936		2.0132	0.8743		100	100		Lipid	Fatty Acid Synthesis	818	141-82-2;26522-22-85-0
	1488		Short Chain Fatty Acid	butyrate/isobutyrate (4:0)	LC/MS neg	40605	C00246	HMDB0000039	264		1.21		0.7639	0.9936		1.2973	1.5717		100	100		Lipid	Short Chain Fatty Acid	1143	109-92-6
	1489			valerate (5:0)	LC/MS neg	33443	C00803	HMDB0000892	7991		0.34		0.9252	0.9936		3.3626	1.128		83	100		Lipid	Short Chain Fatty Acid	1136	109-52-4
	1490		Medium Chain Fatty Acid	caproate (6:0)	LC/MS neg	32489	C01585	HMDB0000535	8892		1.51		0.2513	0.9936		1.0453	1.5781		100	100		Lipid	Medium Chain Fatty Acid	926	142-62-1
	1492			caprylate (8:0)	LC/MS neg	32492	C06423	HMDB0000482	379		1.08		0.5558	0.9936		1.01	1.0937		100	100		Lipid	Medium Chain Fatty Acid	932	124-07-2
	1495			caprate (10:0)	LC/MS neg	1642	C01571	HMDB0000511	2969		1.41		0.4177	0.9936		1.0604	1.4947		100	100		Lipid	Medium Chain Fatty Acid	888	334-48-5
	1496			cis-4-decenoate (10:1n6)*	LC/MS neg	62873		HMDB0004980	5282726		1.32		0.5425	0.9936		1.0238	1.3484		100	100		Lipid	Medium Chain Fatty Acid	100002796	505-90-8
	1508		Long Chain Saturated Fatty Acid	myristate (14:0)	LC/MS neg	1365	C06424	HMDB0000806	11005		1.6		0.2641	0.9936		0.9335	1.4973		100	100		Lipid	Long Chain Saturated Fatty Acid	519	544-63-8
	1510			pentadecanoate (15:0)	LC/MS neg	1361	C16537	HMDB0000826	13849		1.14		0.6078	0.9936		1.106	1.2591		100	100		Lipid	Long Chain Saturated Fatty Acid	980	1002-84-2;10002-84-2
	1511			palmitate (16:0)	LC/MS neg	1336	C00249	HMDB0000220	985		1.74		0.2959	0.9936		1.0211	1.7754		100	100		Lipid	Long Chain Saturated Fatty Acid	424	57-10-3
	1513			margarate (17:0)	LC/MS neg	1121		HMDB0002259	10465		1.66		0.3415	0.9936		0.83	1.3813		100	100		Lipid	Long Chain Saturated Fatty Acid	891	506-12-7
	1515			stearate (18:0)	LC/MS neg	1358	C01530	HMDB0000827	5281		1.59		0.3503	0.9936		0.837	1.3292		100	100		Lipid	Long Chain Saturated Fatty Acid	439	57-11-4
	1517			nonadecanoate (19:0)	LC/MS neg	1356	C16535	HMDB0000772	12591		1.47		0.3364	0.9936		0.9328	1.3724		100	100		Lipid	Long Chain Saturated Fatty Acid	892	646-30-0
	1518			arachidate (20:0)	LC/MS neg	1118	C06425	HMDB0002212	10467		1.64		0.455	0.9936		1.3265	2.1793		100	100		Lipid	Long Chain Saturated Fatty Acid	893	506-30-9
	1520			behenate (22:0)*	LC/MS neg	12125	C08281	HMDB0000944	8215		1.48		0.3911	0.9936		1.0748	1.5869		100	100		Lipid	Long Chain Saturated Fatty Acid	314	112-85-6
	1530		Long Chain Monounsaturated Fatty Acid	palmitoleate (16:1n7)	LC/MS neg	33447	C08362	HMDB0003229	445638		1.79		0.2102	0.9936		0.7801	1.393		100	100		Lipid	Long Chain Monounsaturated Fatty Acid	452	373-49-9
	1532			10-heptadecenoate (17:1n7)	LC/MS neg	33971		HMDB0060038	5312435		1.78		0.2467	0.9936		0.8153	1.4552		100	100		Lipid	Long Chain Monounsaturated Fatty Acid	100001278	29743-97-3
	1534			oleate/vaccenate (18:1)	LC/MS neg	52285	C01712 C08367 C00712 C21944	HMDB0000207 HMDB0000573 HMDB0003231 HMDB0240219	637517;445639;5281127;5282761		2.04		0.1577	0.9936		0.7602	1.5524		100	100		Lipid	Long Chain Monounsaturated Fatty Acid	100008930
	1541			10-nonadecenoate (19:1n9)	LC/MS neg	33972		HMDB0013622	5312513		2.11		0.1621	0.9936		0.772	1.6313		100	100		Lipid	Long Chain Monounsaturated Fatty Acid	100001277	73033-09-7
	1544			eicosenoate (20:1)	LC/MS neg	33587	C16526	HMDB0002231 HMDB0062436	5282769;5282768;94159		2.74		0.1134	0.9936		0.7777	2.1273		100	100		Lipid	Long Chain Monounsaturated Fatty Acid	100001335
	1548			erucate (22:1n9)	LC/MS neg	1552	C08316	HMDB0002068	8216;5281116		2.02		0.2382	0.9936		0.9258	1.8729		100	100		Lipid	Long Chain Monounsaturated Fatty Acid	1087	112-86-7
	1551		Long Chain Polyunsaturated Fatty Acid (n3 and n6)	tetradecadienoate (14:2)*	LC/MS neg	62850		HMDB0000560	5312409		1.15		0.7441	0.9936		0.9915	1.1413		100	100		Lipid	Long Chain Polyunsaturated Fatty Acid (n3 and n6)	100020343	39039-37-7
	1552			hexadecatrienoate (16:3n3)	LC/MS neg	57651			91820460		1.58		0.141	0.9936		0.6927	1.0913		100	100		Lipid	Long Chain Polyunsaturated Fatty Acid (n3 and n6)	100009393	7561-64-0
	1553			heptadecatrienoate (17:3)*	LC/MS neg	62383	C16344		16061034		1.56		0.2733	0.9936		0.6303	0.9822		83	100		Lipid	Long Chain Polyunsaturated Fatty Acid (n3 and n6)	100020715
	1558			stearidonate (18:4n3)	LC/MS neg	33969	C16300	HMDB0006547	5312508		1.52		0.2523	0.9936		0.7031	1.0702		100	100		Lipid	Long Chain Polyunsaturated Fatty Acid (n3 and n6)	100001229	111174-40-4
	1561			eicosapentaenoate (EPA; 20:5n3)	LC/MS neg	18467	C06428	HMDB0001999	446284		2.17		0.1495	0.9936		0.656	1.4221		100	100		Lipid	Long Chain Polyunsaturated Fatty Acid (n3 and n6)	2050	10-2005-9;10417-94-4
	1562			heneicosapentaenoate (21:5n3)	LC/MS neg	57658			11998573		1.77		0.2268	0.9936		0.7786	1.3797		100	100		Lipid	Long Chain Polyunsaturated Fatty Acid (n3 and n6)	100015797	24257-10-1
	1563			docosapentaenoate (n3 DPA; 22:5n3)	LC/MS neg	32504	C16513	HMDB0001976 HMDB0006528	6441454		2.31		0.1088	0.9936		0.6974	1.6086		100	100		Lipid	Long Chain Polyunsaturated Fatty Acid (n3 and n6)	100001181	2234-74-4
	1564			docosahexaenoate (DHA; 22:6n3)	LC/MS neg	44675	C06429	HMDB0002183	445580		2.23		0.1781	0.9936		0.7733	1.7207		100	100		Lipid	Long Chain Polyunsaturated Fatty Acid (n3 and n6)	100000665	6217-54-5
	1566			nisinate (24:6n3)	LC/MS neg	57810		HMDB0013025	11792612		3.51		0.1081	0.9936		0.4929	1.7323		67	100		Lipid	Long Chain Polyunsaturated Fatty Acid (n3 and n6)	100015785	68378-49-4
	1567			hexadecadienoate (16:2n6)	LC/MS neg	57652		HMDB0000477	13932172		1.57		0.1394	0.9936		0.7206	1.1322		100	100		Lipid	Long Chain Polyunsaturated Fatty Acid (n3 and n6)	100009394	28290-73-5
	1568			linoleate (18:2n6)	LC/MS neg	1105	C01595	HMDB0000673 HMDB0006270	5280450		1.76		0.2352	0.9936		0.7694	1.3538		100	100		Lipid	Long Chain Polyunsaturated Fatty Acid (n3 and n6)	180	60-33-3
	1570			linolenate [alpha or gamma; (18:3n3 or 6)]	LC/MS neg	34035	C06426 C06427	HMDB0001388 HMDB0003073	5280933;5280934		1.75		0.2736	0.9936		0.7769	1.3582		100	100		Lipid	Long Chain Polyunsaturated Fatty Acid (n3 and n6)	100001337
	1571			dihomo-linoleate (20:2n6)	LC/MS neg	17805	C16525	HMDB0005060	6439848		1.45		0.3167	0.9936		0.8385	1.212		100	100		Lipid	Long Chain Polyunsaturated Fatty Acid (n3 and n6)	1231	2091-39-6
	1573			dihomo-linolenate (20:3n3 or n6)	LC/MS neg	35718	C03242	HMDB0002925	5280581		1.61		0.2054	0.9936		0.7214	1.1605		100	100		Lipid	Long Chain Polyunsaturated Fatty Acid (n3 and n6)	100001739	17046-59-2
	1574			arachidonate (20:4n6)	LC/MS neg	1110	C00219	HMDB0001043	444899		2.27		0.1377	0.9936		0.834	1.896		100	100		Lipid	Long Chain Polyunsaturated Fatty Acid (n3 and n6)	229	506-32-1
	1575			docosatrienoate (22:3n6)*	LC/MS neg	57467			75955220		0.65		0.9116	0.9936		0.9813	0.6387		33	67		Lipid	Long Chain Polyunsaturated Fatty Acid (n3 and n6)	100015762
	1576			adrenate (22:4n6)	LC/MS neg	32980	C16527	HMDB0002226	5497181;5282844		1.72		0.1176	0.9936		0.6887	1.1876		83	100		Lipid	Long Chain Polyunsaturated Fatty Acid (n3 and n6)	100001193	2091-25-0
	1577			docosapentaenoate (n6 DPA; 22:5n6)	LC/MS neg	37478	C16513	HMDB0001976	6441454		1.44		0.295	0.9936		0.6841	0.9841		100	100		Lipid	Long Chain Polyunsaturated Fatty Acid (n3 and n6)	100001580	25182-74-5
	1578			docosadienoate (22:2n6)	LC/MS neg	32415	C16533	HMDB0061714	5282807		1.72		0.2159	0.9936		0.7054	1.2156		100	100		Lipid	Long Chain Polyunsaturated Fatty Acid (n3 and n6)	100001182	7370-49-2
	1625		Fatty Acid Hydroxyl Fatty Acid	LAHSA (18:2/OH-18:0)*	LC/MS pos late	57390					1.19		0.2511	0.9936		0.9523	1.1321		67	100		Lipid	Fatty Acid Hydroxyl Fatty Acid	100015655
	1638		Fatty Acid, Branched	(12 or 13)-methylmyristate (a15:0 or i15:0)	LC/MS neg	38293		HMDB0061707	151014		1.32		0.745	0.9936		1.2194	1.6139		100	100		Lipid	Fatty Acid, Branched	100002344	2485-71-4
	1643			(14 or 15)-methylpalmitate (a17:0 or i17:0)	LC/MS neg	38768	C16995	HMDB0061859	8181;17903417		1.37		0.3434	0.9936		0.7838	1.0719		100	100		Lipid	Fatty Acid, Branched	100002945
	1649			(16 or 17)-methylstearate (a19:0 or i19:0)	LC/MS neg	38296		HMDB0037397	3083779		1.67		0.2363	0.9936		0.9373	1.5691		100	100		Lipid	Fatty Acid, Branched	100002356	2724-59-6
	1654			18-methylnonadecanoate (i20:0)	LC/MS neg	62781			4383090		1.42		0.2956	0.9936		1.2925	1.8305		83	100		Lipid	Fatty Acid, Branched	100019953
	1660		Fatty Acid, Dicarboxylate	glutarate (C5-DC)	LC/MS polar	396	C00489	HMDB0000661	743;4418048		1.06		0.6139	0.9936		1.1486	1.2208		100	100		Lipid	Fatty Acid, Dicarboxylate	339	110-94-1
	1663			3-methylglutarate/2-methylglutarate	LC/MS polar	54676		HMDB0000752 HMDB0000422	12046;12284		0.81		0.3619	0.9936		1.2632	1.0224		83	67		Lipid	Fatty Acid, Dicarboxylate	100010834
	1664			2-hydroxyglutarate	LC/MS pos early	37253	C02630	HMDB0059655	43		0.64		0.3795	0.9936		1.4833	0.955		100	33		Lipid	Fatty Acid, Dicarboxylate	100002070	40951-21-1
	1666			adipate (C6-DC)	LC/MS polar	21134	C06104	HMDB0000448	196		0.87		0.4329	0.9936		0.9904	0.8619		100	83		Lipid	Fatty Acid, Dicarboxylate	100000863	124-04-9
	1668			2-hydroxyadipate	LC/MS polar	31934	C02360	HMDB0000321	193530		0.94		0.8857	0.9936		1.0725	1.0083		100	100		Lipid	Fatty Acid, Dicarboxylate	100001153	18294-85-4
	1669			3-hydroxyadipate	LC/MS polar	62069		HMDB0000345	151913		1.11		0.6574	0.9936		1.0831	1.1976		100	100		Lipid	Fatty Acid, Dicarboxylate	100004396
	1674			pimelate (C7-DC)	LC/MS polar	15704	C02656	HMDB0000857	385		0.63		0.2171	0.9936		1.463	0.9159		83	83		Lipid	Fatty Acid, Dicarboxylate	100000101	111-16-0
	1677			suberate (C8-DC)	LC/MS polar	15730	C08278	HMDB0000893	10457		0.74		0.1178	0.9936		1.1651	0.8566		100	100		Lipid	Fatty Acid, Dicarboxylate	100000016	505-48-6
	1680			azelate (C9-DC)	LC/MS neg	18362	C08261	HMDB0000784	2266		0.93		0.5572	0.9936		1.1108	1.0351		100	100		Lipid	Fatty Acid, Dicarboxylate	2029	123-99-9
	1682			sebacate (C10-DC)	LC/MS neg	32398	C08277	HMDB0000792	5192		0.8		0.45	0.9936		1.1201	0.8925		100	100		Lipid	Fatty Acid, Dicarboxylate	100001211	111-20-6
	1684			undecanedioate (C11-DC)	LC/MS neg	42395		HMDB0000888	15816		0.9		0.6281	0.9936		1.2655	1.139		100	100		Lipid	Fatty Acid, Dicarboxylate	100001617	1852-04-6
	1687			dodecanedioate (C12-DC)	LC/MS neg	32388	C02678	HMDB0000623	12736		0.72		0.5643	0.9936		1.4039	1.0056		100	100		Lipid	Fatty Acid, Dicarboxylate	100001102	693-23-2
	1688			3-hydroxydodecanedioate*	LC/MS neg	62915		HMDB0000413	16663321		0.85		0.3945	0.9936		1.1908	1.0147		100	100		Lipid	Fatty Acid, Dicarboxylate	100001454	34574-69-1
	1689			dodecenedioate (C12:1-DC)*	LC/MS neg	61864		HMDB0000933	5283028		1		0.9136	0.9936		1.1244	1.1258		100	100		Lipid	Fatty Acid, Dicarboxylate	100019972
	1690			dodecadienoate (12:2)*	LC/MS neg	62276			25480		1.14		0.684	0.9936		1.0768	1.2266		83	100		Lipid	Fatty Acid, Dicarboxylate	100020478
	1692			tetradecanedioate (C14-DC)	LC/MS neg	35669		HMDB0000872	13185		0.99		0.9862	0.9936		1.2168	1.2095		100	100		Lipid	Fatty Acid, Dicarboxylate	100001613	821-38-5
	1694			branched chain 14:0 dicarboxylic acid**	LC/MS neg	63191					0.45		0.7206	0.9936		1.8048	0.8194		67	67		Lipid	Fatty Acid, Dicarboxylate	100021374
	1696			hexadecanedioate (C16-DC)	LC/MS neg	35678	C19615	HMDB0000672	10459		0.66		0.6301	0.9936		1.7437	1.1423		100	100		Lipid	Fatty Acid, Dicarboxylate	100001614	505-54-4
	1697			hexadecenedioate (C16:1-DC)*	LC/MS neg	61862					0.54		0.1085	0.9936		1.3457	0.7267		83	100		Lipid	Fatty Acid, Dicarboxylate	100019975
	1698			heptadecanedioate (C17-DC)	LC/MS neg	62869			3083765		0.72		0.5664	0.9936		1.2075	0.8751		83	100		Lipid	Fatty Acid, Dicarboxylate	100019969	2424-90-0
	1700			octadecenedioate (C18:1-DC)	LC/MS neg	61861			9543674		0.94		0.8554	0.9936		1.4469	1.3557		100	100		Lipid	Fatty Acid, Dicarboxylate	100019978
	1705			docosadioate (C22-DC)	LC/MS neg	39837	C14240	HMDB0061714	7641		0.72		0.3551	0.9936		1.1133	0.8001		83	83		Lipid	Fatty Acid, Dicarboxylate	100002952	505-56-6
	1710			2-hydroxysebacate	LC/MS neg	63357		HMDB0000424	128458		0.77		0.5787	0.9936		1.239	0.9554		100	100		Lipid	Fatty Acid, Dicarboxylate	100020378	103963-71-9
	1769		Fatty Acid Metabolism (also BCAA Metabolism)	butyrylcarnitine (C4)	LC/MS pos early	32412	C02862	HMDB0002013	439829		2.12		0.3805	0.9936		0.6434	1.3666		50	83		Lipid	Fatty Acid Metabolism (also BCAA Metabolism)	100001054	25576-40-3
	1772			propionylcarnitine (C3)	LC/MS pos early	32452	C03017	HMDB0000824	107738		1.12		0.9758	0.9936		1.2815	1.4363		50	83		Lipid	Fatty Acid Metabolism (also BCAA Metabolism)	100001162	17298-37-2
	1775			methylmalonate (MMA)	LC/MS polar	1496	C02170	HMDB0000202	487		0.91		0.5707	0.9936		1.3208	1.2053		100	67		Lipid	Fatty Acid Metabolism (also BCAA Metabolism)	418	516-05-2
	1804		Fatty Acid Metabolism (Acyl Glycine)	valerylglycine	LC/MS neg	36768		HMDB0000927	4737557		1.3		0.4157	0.9936		1.0437	1.3547		100	100		Lipid	Fatty Acid Metabolism (Acyl Glycine)	100001451	24003-66-5
	1833			3-hydroxymargaroylglycine	LC/MS neg	63670			10545348		1.11		0.6835	0.9936		1.105	1.2266		83	67		Lipid	Fatty Acid Metabolism (Acyl Glycine)	100021376
	1841		Fatty Acid Metabolism (Acyl Carnitine, Short Chain)	acetylcarnitine (C2)	LC/MS pos early	32198	C02571	HMDB0000201	7045767		1.92		0.2471	0.9936		1.128	2.1612		83	100		Lipid	Fatty Acid Metabolism (Acyl Carnitine, Short Chain)	100000802	5080-50-2
	1845		Fatty Acid Metabolism (Acyl Carnitine, Medium Chain)	hexanoylcarnitine (C6)	LC/MS pos early	32328		HMDB0000756	6426853		1.57		0.1121	0.9936		0.5927	0.9308		33	67		Lipid	Fatty Acid Metabolism (Acyl Carnitine, Medium Chain)	100000781	6920-35-0
	1853			octanoylcarnitine (C8)	LC/MS pos late	33936	C02838	HMDB0000791	11953814;123701		1.45		0.4236	0.9936		0.9171	1.3302		50	67		Lipid	Fatty Acid Metabolism (Acyl Carnitine, Medium Chain)	100001247	3671-77-0
	1861			decanoylcarnitine (C10)	LC/MS pos late	33941		HMDB0000651	10245190		1.72		0.4289	0.9936		0.8232	1.4124		50	83		Lipid	Fatty Acid Metabolism (Acyl Carnitine, Medium Chain)	100001251	1492-27-9
	1862			laurylcarnitine (C12)	LC/MS pos late	34534		HMDB000225	168381		1.3		0.5558	0.9936		0.7194	0.9336		83	83		Lipid	Fatty Acid Metabolism (Acyl Carnitine, Medium Chain)	100001392	25518-54-1
	1863		Fatty Acid Metabolism (Acyl Carnitine, Long Chain Saturated)	myristoylcarnitine (C14)	LC/MS pos late	33952		HMDB000506	6426854		1.37		0.5968	0.9936		1.0359	1.4209		100	100		Lipid	Fatty Acid Metabolism (Acyl Carnitine, Long Chain Saturated)	100001270	18822-89-4
	1864			pentadecanoylcarnitine (C15)*	LC/MS pos late	57522		HMDB0062517	123132011		1.15		0.8646	0.9936		1.2447	1.4256		100	100		Lipid	Fatty Acid Metabolism (Acyl Carnitine, Long Chain Saturated)	100015842
	1865			palmitoylcarnitine (C16)	LC/MS pos late	44681	C02990	HMDB0000222	461		1.58		0.4217	0.9936		1.0621	1.6763		100	100		Lipid	Fatty Acid Metabolism (Acyl Carnitine, Long Chain Saturated)	100000776	6865-14-1
	1866			margaroylcarnitine (C17)*	LC/MS pos late	57512		HMDB0006210	53477803		1.24		0.9625	0.9936		1.3572	1.688		100	100		Lipid	Fatty Acid Metabolism (Acyl Carnitine, Long Chain Saturated)	100004054	106182-29-0
	1867			stearoylcarnitine (C18)	LC/MS pos late	34409		HMDB0000848	3006797		1.48		0.3269	0.9936		1.096	1.6166		100	100		Lipid	Fatty Acid Metabolism (Acyl Carnitine, Long Chain Saturated)	100001391	18822-91-8
	1868			arachidoylcarnitine (C20)*	LC/MS pos late	57513		HMDB0006460	53477833		1.18		0.5577	0.9936		0.7343	0.8671		50	50		Lipid	Fatty Acid Metabolism (Acyl Carnitine, Long Chain Saturated)	100015833
	1881		Fatty Acid Metabolism (Acyl Carnitine, Monounsaturated)	cis-4-decenoylcarnitine (C10:1)	LC/MS pos late	38178		HMDB0013205	57357170		1.81		0.47	0.9936		0.4773	0.8648		50	67		Lipid	Fatty Acid Metabolism (Acyl Carnitine, Monounsaturated)	100002259	98930-66-6
	1882			undecenoylcarnitine (C11:1)	LC/MS pos late	63613					1.56		0.2847	0.9936		0.6791	1.057		33	67		Lipid	Fatty Acid Metabolism (Acyl Carnitine, Monounsaturated)	100021131
	1885			myristoleoylcarnitine (C14:1)*	LC/MS pos late	48182		HMDB0240588	129691961		1.36		0.5265	0.9936		0.9255	1.2559		100	100		Lipid	Fatty Acid Metabolism (Acyl Carnitine, Monounsaturated)	100006051	889848-55-9
	1886			palmitoleoylcarnitine (C16:1)*	LC/MS pos late	53223		HMDB0013207	71464547		1.41		0.4719	0.9936		0.833	1.1761		100	100		Lipid	Fatty Acid Metabolism (Acyl Carnitine, Monounsaturated)	100009406
	1887			oleoylcarnitine (C18:1)	LC/MS pos late	35160		HMDB0005065	6441392		1.88		0.2304	0.9936		0.8904	1.674		100	100		Lipid	Fatty Acid Metabolism (Acyl Carnitine, Monounsaturated)	100001501	38677-66-6
	1888			eicosenoylcarnitine (C20:1)*	LC/MS pos late	57519					0.99		0.8064	0.9936		1.2117	1.1981		100	83		Lipid	Fatty Acid Metabolism (Acyl Carnitine, Monounsaturated)	100015838
	1892		Fatty Acid Metabolism (Acyl Carnitine, Polyunsaturated)	linoleoylcarnitine (C18:2)*	LC/MS pos late	46223		HMDB0006469	6450015		1.32		0.3885	0.9936		0.7884	1.0445		100	100		Lipid	Fatty Acid Metabolism (Acyl Carnitine, Polyunsaturated)	100003151	36816-10-1
	1893			linolenoylcarnitine (C18:3)*	LC/MS pos late	57511					1.09		0.9666	0.9936		0.7563	0.8221		67	50		Lipid	Fatty Acid Metabolism (Acyl Carnitine, Polyunsaturated)	100015831
	1894			dihomo-linoleoylcarnitine (C20:2)*	LC/MS pos late	57520					1.2		0.5888	0.9936		0.8448	1.0118		33	33		Lipid	Fatty Acid Metabolism (Acyl Carnitine, Polyunsaturated)	100015839
	1895			arachidonoylcarnitine (C20:4)	LC/MS pos late	57518		HMDB0006455	136212424		1.2		0.4608	0.9936		1.0328	1.2419		100	100		Lipid	Fatty Acid Metabolism (Acyl Carnitine, Polyunsaturated)	100015837
	1896			dihomo-linolenoylcarnitine (C20:3n3 or 6)*	LC/MS pos late	57521					0.82		0.6694	0.9936		0.7195	0.5921		50	67		Lipid	Fatty Acid Metabolism (Acyl Carnitine, Polyunsaturated)	100015840
	1908		Fatty Acid Metabolism (Acyl Carnitine, Dicarboxylate)	adipoylcarnitine (C6-DC)	LC/MS pos early	52988		HMDB0061677	71296139		1.07		0.5665	0.9936		0.8774	0.9358		67	83		Lipid	Fatty Acid Metabolism (Acyl Carnitine, Dicarboxylate)	100006614
	1915			pimeloylcarnitine/3-methyladipoylcarnitine (C7-DC)	LC/MS pos early	53224					1.14		0.4426	0.9936		0.7015	0.8021		50	83		Lipid	Fatty Acid Metabolism (Acyl Carnitine, Dicarboxylate)	100009407
	1918			octadecanedioylcarnitine (C18-DC)*	LC/MS pos late	61867					1.19		0.382	0.9936		0.8283	0.9847		67	83		Lipid	Fatty Acid Metabolism (Acyl Carnitine, Dicarboxylate)	100005998	123233-50-1
	1919			octadecenedioylcarnitine (C18:1-DC)*	LC/MS pos late	61865					1.02		0.618	0.9936		0.8529	0.8698		100	83		Lipid	Fatty Acid Metabolism (Acyl Carnitine, Dicarboxylate)	100005996	251981-06-3
	1930		Fatty Acid Metabolism (Acyl Carnitine, Hydroxy)	3-hydroxyoleoylcarnitine	LC/MS pos late	61840			129637446		1		0.8919	0.9936		0.6279	0.6254		50	67		Lipid	Fatty Acid Metabolism (Acyl Carnitine, Hydroxy)	100019801
	1932		Carnitine Metabolism	deoxycarnitine	LC/MS pos early	36747	C01181	HMDB0001161	22620		0.41		0.3514	0.9936		3.2364	1.3379		100	100		Lipid	Carnitine Metabolism	100001662	6249-56-5
	1933			carnitine	LC/MS pos early	15500	C00487 C00308	HMDB0000062	288		0.9		0.9314	0.9936		1.1549	1.0385		100	100		Lipid	Carnitine Metabolism	100000007	461-05-2
	1944		Fatty Acid Metabolism (Acyl Choline)	palmitoylcholine	LC/MS pos late	52944		HMDB0240592	151731		2.03		0.1869	0.9936		1.0267	2.0873		83	100		Lipid	Fatty Acid Metabolism (Acyl Choline)	100009233
	1945			oleoylcholine	LC/MS pos late	53260		HMDB0240596	59040790		1.79		0.2555	0.9936		1.0358	1.8539		83	100		Lipid	Fatty Acid Metabolism (Acyl Choline)	100009331
	1949			linoleoylcholine*	LC/MS pos late	57463		HMDB0013213	53481656		1.71		0.1898	0.9936		1.0072	1.7228		83	100		Lipid	Fatty Acid Metabolism (Acyl Choline)	100015760
	1951			stearoylcholine*	LC/MS pos late	57464		HMDB0240648	90111		1.48		0.4708	0.9936		0.4384	0.6484		33	50		Lipid	Fatty Acid Metabolism (Acyl Choline)	100015759
	1959		Fatty Acid, Monohydroxy	alpha-hydroxycaproate	LC/MS neg	37073		HMDB0001624	99824		0.89		0.9806	0.9936		1.0504	0.9341		33	67		Lipid	Fatty Acid, Monohydroxy	100001723	6064-63-7
	1960			2-hydroxyheptanoate*	LC/MS polar	61827			2750949		1.72		0.7299	0.9936		0.9957	1.7118		67	83		Lipid	Fatty Acid, Monohydroxy	100019960
	1961			2-hydroxyoctanoate	LC/MS neg	22036		HMDB0002264	5312860;6995013;94180		1.22		0.2683	0.9936		0.9046	1.1064		50	50		Lipid	Fatty Acid, Monohydroxy	100000743	617-73-2
	1963			2-hydroxydecanoate	LC/MS neg	42489		HMDB0094656	21488		0.99		0.7981	0.9936		0.9487	0.9377		100	83		Lipid	Fatty Acid, Monohydroxy	100004089	5393-81-7
	1969			2-hydroxypalmitate	LC/MS neg	35675		HMDB0031057	12575964;92836;11065598		2.58		0.0973	0.9936		0.8698	2.2428		100	100		Lipid	Fatty Acid, Monohydroxy	100001579	764-67-0
	1972			2-hydroxystearate	LC/MS neg	17945	C03045 C03042	HMDB0062549	69417;439885;439887		1.59		0.3112	0.9936		0.8831	1.4036		100	100		Lipid	Fatty Acid, Monohydroxy	1239	629-22-1
	1974			2-hydroxyarachidate*	LC/MS neg	61700			5225199		1.13		0.5209	0.9936		1.0417	1.1822		100	100		Lipid	Fatty Acid, Monohydroxy	100019892
	1975			2-hydroxybehenate	LC/MS neg	57663		HMDB0061660	193484		0.77		0.9461	0.9936		1.2967	0.9941		100	100		Lipid	Fatty Acid, Monohydroxy	100015637
	1976			2-hydroxylignocerate*	LC/MS polar	61699	C17873	HMDB0039540	102430		0.63		0.2103	0.9936		1.6444	1.0292		100	100		Lipid	Fatty Acid, Monohydroxy	100019894
	1977			2-hydroxynervonate*	LC/MS neg	61698			5312783		0.75		0.9924	0.9936		1.3117	0.9792		100	100		Lipid	Fatty Acid, Monohydroxy	100015638
	1980			3-hydroxyhexanoate	LC/MS neg	53230		HMDB0061652 HMDB0010718	151492		0.68		0.4393	0.9936		0.767	0.5223		67	33		Lipid	Fatty Acid, Monohydroxy	100006367	10191-24-9
	1981			3-hydroxyoctanoate	LC/MS neg	22001	C20793	HMDB0001954	26613		0.98		0.8667	0.9936		0.9244	0.9066		50	67		Lipid	Fatty Acid, Monohydroxy	100000773	88930-08-9
	1982			3-hydroxysuberate	LC/MS polar	31936		HMDB0000325	22328017		0.92		0.8749	0.9936		0.8832	0.8168		83	83		Lipid	Fatty Acid, Monohydroxy	100001143	73141-47-6
	1983			3-hydroxydecanoate	LC/MS neg	22053		HMDB0002203	26612		1.05		0.7156	0.9936		0.9967	1.0508		100	100		Lipid	Fatty Acid, Monohydroxy	100000997	5561-87-5
	1985			3-hydroxysebacate	LC/MS polar	31943		HMDB0000350	3017884		0.83		0.5865	0.9936		1.3941	1.1594		100	100		Lipid	Fatty Acid, Monohydroxy	100001145	73141-46-5
	1988			3-hydroxypalmitate	LC/MS neg	27503		HMDB0010734	15569776		0.64		0.661	0.9936		1.7461	1.1125		100	100		Lipid	Fatty Acid, Monohydroxy	100000983	928-17-6
	1990			3-hydroxystearate	LC/MS neg	52938		HMDB10737	5282907		1.05		0.8518	0.9936		0.9431	0.9915		100	83		Lipid	Fatty Acid, Monohydroxy	100008933	45261-96-9
	1993			3-hydroxybehenate*	LC/MS neg	61697			5282921		1.81		0.2125	0.9936		0.8742	1.5837		50	100		Lipid	Fatty Acid, Monohydroxy	100019890
	2002			8-hydroxyoctanoate	LC/MS neg	21239		HMDB0061914	69820		1.25		0.2128	0.9936		0.8406	1.0537		100	100		Lipid	Fatty Acid, Monohydroxy	100000956	764-89-6
	2006			10-hydroxystearate	LC/MS neg	47123	C03195	HMDB0037396	9561835		1.36		0.169	0.9936		0.7379	1.0006		100	100		Lipid	Fatty Acid, Monohydroxy	100005852
	2015			13-HODE + 9-HODE	LC/MS neg	37752	C14767 C14762	HMDB0004667 HMDB0004670	5312830;1424;5282947;5282944;5282945		1.57		0.0338	0.9936		0.7711	1.2105		100	100		Lipid	Fatty Acid, Monohydroxy	100002196
	2030			hydroxy-undecanedioate (OH-C11:0-DC)*	LC/MS neg	63684					0.69		0.6712	0.9936		1.426	0.9809		100	83		Lipid	Fatty Acid, Monohydroxy	100021710
	2031		Fatty Acid, Dihydroxy	12,13-DiHOME	LC/MS neg	38395	C14829	HMDB0004705	10236635		1.34		0.4829	0.9936		0.9681	1.2986		100	100		Lipid	Fatty Acid, Dihydroxy	62	263399-35-5
	2032			9,10-DiHOME	LC/MS neg	38399	C14828	HMDB0004704	9966640		0.83		0.585	0.9936		1.317	1.0923		100	100		Lipid	Fatty Acid, Dihydroxy	179	263399-34-4
	2034			2S,3R-dihydroxybutyrate	LC/MS polar	62950		HMDB0002453	10964471		0.8		0.5034	0.9936		1.1574	0.9313		100	100		Lipid	Fatty Acid, Dihydroxy	100002284	5057-93-2
	2035			2R,3R-dihydroxybutyrate	LC/MS polar	63109		HMDB0000498	13120901		0.77		0.4076	0.9936		1.2659	0.9741		100	100		Lipid	Fatty Acid, Dihydroxy	100002367	759-06-8
	2037			2,4-dihydroxybutyrate	LC/MS polar	62951		HMDB0000360	192742		1.12		0.4289	0.9936		1.0825	1.2103		100	100		Lipid	Fatty Acid, Dihydroxy	100002285	1518-62-3
	2038			3,4-dihydroxybutyrate	LC/MS polar	62952		HMDB0000337	150929		1.1		0.7601	0.9936		0.9397	1.0317		100	100		Lipid	Fatty Acid, Dihydroxy	100001730	51267-44-8
	2136		Eicosanoid	5-HETE	LC/MS neg	37372	C04805	HMDB0011134	5280733		2.02		0.0477	0.9936		0.5835	1.1814		67	100		Lipid	Eicosanoid	100002137	73307-52-5
	2160		Endocannabinoid	oleoyl ethanolamide	LC/MS pos late	38102		HMDB0002088	5283454		1.04		0.5183	0.9936		1.0953	1.136		100	100		Lipid	Endocannabinoid	1137	11-58-0;111-58-0
	2163			palmitoyl ethanolamide	LC/MS pos late	38165	C16512	HMDB0002100	4671		1.35		0.4289	0.9936		0.9552	1.2889		100	100		Lipid	Endocannabinoid	1489	544-31-0
	2164			stearoyl ethanolamide	LC/MS pos late	38625		HMDB0013078	27902		1.95		0.237	0.9936		0.8901	1.7401		100	100		Lipid	Endocannabinoid	100002254	111-57-9
	2173			N-oleoyltaurine	LC/MS neg	39732			6437033		1.15		0.477	0.9936		0.9458	1.0887		50	17		Lipid	Endocannabinoid	100003119	52514-04-2
	2174			N-stearoyltaurine	LC/MS neg	39730			168274		0.97		0.9013	0.9936		0.7108	0.6893		50	67		Lipid	Endocannabinoid	100003240	63155-80-6
	2183			linoleoyl ethanolamide	LC/MS neg	52608		HMDB0012252	5283446		1.35		0.4121	0.9936		1.2536	1.6886		100	100		Lipid	Endocannabinoid	100006726	68171-52-8
	2184			linolenoyl ethanolamide	LC/MS pos late	62746		HMDB0013624	5283449		0.61		0.3181	0.9936		1.4799	0.8978		67	67		Lipid	Endocannabinoid	100020840	57086-93-8
	2186			arachidoyl ethanolamide (20:0)*	LC/MS pos late	57532			3787294		1.09		0.8152	0.9936		0.8996	0.9764		67	100		Lipid	Endocannabinoid	100015853
	2187			behenoyl ethanolamide (22:0)*	LC/MS pos late	57534			3023585		1.08		0.8586	0.9936		0.9176	0.9904		83	100		Lipid	Endocannabinoid	100015854
	2190			lignoceroyl ethanolamide (24:0)*	LC/MS pos late	57535					1.27		0.5586	0.9936		1.0316	1.3122		100	100		Lipid	Endocannabinoid	100015855
	2192			palmitoleoyl ethanolamide*	LC/MS pos late	57541		HMDB0013648	9835868		1.42		0.1219	0.9936		0.9338	1.3215		83	100		Lipid	Endocannabinoid	100015862
	2202		Inositol Metabolism	myo-inositol	LC/MS polar	1124	C00137	HMDB0000211	892		1.34		0.9235	0.9936		1.9677	2.6425		100	100		Lipid	Inositol Metabolism	363	87-89-8
	2203			chiro-inositol	LC/MS polar	37112	C19891	HMDB0240209			0.14		0.1488	0.9936		5.7127	0.8137		83	83		Lipid	Inositol Metabolism	100001859	643-12-9
	2228			inositol hexakisphosphate	LC/MS neg	39575	C01204	HMDB0003502	890		1.12		0.4883	0.9936		2.9651	3.3129		67	100		Lipid	Inositol Metabolism	421	83-86-3
	2233		Phospholipid Metabolism	choline	LC/MS pos early	15506	C00114	HMDB0000097	305		0.87		0.6021	0.9936		1.1537	1.007		100	100		Lipid	Phospholipid Metabolism	1256	67-48-1
	2234			choline phosphate	LC/MS pos early	34396	C00588	HMDB0001565	1014		0.88		0.9901	0.9936		1.0618	0.9323		100	100		Lipid	Phospholipid Metabolism	267	72556-74-2
	2237			glycerophosphorylcholine (GPC)	LC/MS pos early	15990	C00670	HMDB0000086	71920		0.43		0.081	0.9936		1.8556	0.8015		100	100		Lipid	Phospholipid Metabolism	100000269	28319-77-9
	2241			glycerophosphoethanolamine	LC/MS pos early	37455	C01233	HMDB0000114	123874		0.87		0.6406	0.9936		0.9846	0.8612		100	100		Lipid	Phospholipid Metabolism	100001620	33049-08-0
	2242			glycerophosphoserine*	LC/MS pos early	57404			3081457		0.65		0.2222	0.9936		1.0547	0.6867		100	83		Lipid	Phospholipid Metabolism	100015666
	2243			glycerophosphoinositol*	LC/MS pos early	52307			167572		0.86		0.9634	0.9936		1.1841	1.0164		83	83		Lipid	Phospholipid Metabolism	100001621	16824-65-0
	2244			trimethylamine N-oxide	LC/MS pos early	40406	C01104	HMDB0000925	1145		0.48		0.2166	0.9936		2.1738	1.0464		100	100		Lipid	Phospholipid Metabolism	100003397	1184-78-7
	2263		Phosphatidylcholine (PC)	1-myristoyl-2-palmitoyl-GPC (14:0/16:0)	LC/MS pos late	19258		HMDB0007869	129657		1.3		0.9535	0.9936		1.0369	1.3451		100	100		Lipid	Phosphatidylcholine (PC)	100000672	69525-80-0
	2279			1,2-dipalmitoyl-GPC (16:0/16:0)	LC/MS pos late	19130	D03585	HMDB0000564	452110		0.97		0.6841	0.9936		0.9848	0.9554		100	100		Lipid	Phosphatidylcholine (PC)	100000657	63-89-8
	2280			1-palmitoyl-2-palmitoleoyl-GPC (16:0/16:1)*	LC/MS pos late	52470		HMDB0007969	6443788		1.19		0.9438	0.9936		1.0083	1.204		100	100		Lipid	Phosphatidylcholine (PC)	100008984
	2282			1-palmitoyl-2-stearoyl-GPC (16:0/18:0)	LC/MS pos late	52616	C03889	HMDB0007970	24778686		1.04		0.7745	0.9936		1.0237	1.0603		100	100		Lipid	Phosphatidylcholine (PC)	100008921	59403-51-9
	2284			1-palmitoyl-2-oleoyl-GPC (16:0/18:1)	LC/MS pos late	52461	C13875	HMDB0007972	6436017		0.81		0.401	0.9936		1.0646	0.8629		100	100		Lipid	Phosphatidylcholine (PC)	1539	26853-31-6;26853-31-6
	2287			1-palmitoyl-2-linoleoyl-GPC (16:0/18:2)	LC/MS pos late	42446		HMDB0007973	5287971		0.85		0.668	0.9936		1.127	0.959		100	100		Lipid	Phosphatidylcholine (PC)	1537	40811-94-7
	2294			1-palmitoyl-2-dihomo-linolenoyl-GPC (16:0/20:3n3 or 6)*	LC/MS pos late	52454					1.46		0.804	0.9936		0.8655	1.2595		100	100		Lipid	Phosphatidylcholine (PC)	100008985
	2298			1-palmitoyl-2-arachidonoyl-GPC (16:0/20:4n6)	LC/MS pos late	52462	C05208	HMDB0007982	10747814		0.95		0.9337	0.9936		1.2927	1.2249		100	100		Lipid	Phosphatidylcholine (PC)	100008914	35418-58-7
	2304			1-palmitoyl-2-docosahexaenoyl-GPC (16:0/22:6)	LC/MS pos late	52610		HMDB0007991	6441886		0.86		0.5214	0.9936		1.1075	0.9532		100	100		Lipid	Phosphatidylcholine (PC)	100008915	59403-54-2
	2323			1-stearoyl-2-oleoyl-GPC (18:0/18:1)	LC/MS pos late	52438		HMDB0008038	24778825		0.78		0.3784	0.9936		1.2497	0.9699		100	100		Lipid	Phosphatidylcholine (PC)	100008904	56421-10-4
	2326			1-stearoyl-2-linoleoyl-GPC (18:0/18:2)*	LC/MS pos late	52452		HMDB0008039	6441487		0.83		0.5173	0.9936		1.1086	0.9154		100	100		Lipid	Phosphatidylcholine (PC)	100008980
	2334			1-stearoyl-2-arachidonoyl-GPC (18:0/20:4)	LC/MS pos late	42450		HMDB0008048	16219824		0.79		0.5781	0.9936		1.4216	1.1188		100	100		Lipid	Phosphatidylcholine (PC)	100001869	35418-59-8
	2340			1-stearoyl-2-docosahexaenoyl-GPC (18:0/22:6)	LC/MS pos late	52611		HMDB0008057	24778876		1.15		0.558	0.9936		0.8447	0.9705		100	83		Lipid	Phosphatidylcholine (PC)	100008916	59403-52-0
	2349			1-oleoyl-2-linoleoyl-GPC (18:1/18:2)*	LC/MS pos late	52453		HMDB0008105	24778939		0.86		0.816	0.9936		1.0649	0.9143		100	100		Lipid	Phosphatidylcholine (PC)	100008981
	2360			1,2-dilinoleoyl-GPC (18:2/18:2)	LC/MS pos late	52603		HMDB0008138	5288075		0.84		0.7637	0.9936		1.0288	0.8657		100	100		Lipid	Phosphatidylcholine (PC)	100008903	998-06-1
	2361			1-linoleoyl-2-linolenoyl-GPC (18:2/18:3)*	LC/MS pos late	53176		HMDB0008141	52922731		0.89		0.7984	0.9936		0.6425	0.5704		67	83		Lipid	Phosphatidylcholine (PC)	100009343
	2366			1-linoleoyl-2-arachidonoyl-GPC (18:2/20:4n6)*	LC/MS pos late	52710	C05208	HMDB0008147	24778979		0.97		0.8702	0.9936		0.8969	0.8729		50	83		Lipid	Phosphatidylcholine (PC)	100009131
	2405		Phosphatidylethanolamine (PE)	1,2-dipalmitoyl-GPE (16:0/16:0)*	LC/MS pos late	57341		HMDB0008923	445468		0.88		0.8456	0.9936		1.4129	1.2456		100	100		Lipid	Phosphatidylethanolamine (PE)	100009204
	2409			1-palmitoyl-2-oleoyl-GPE (16:0/18:1)	LC/MS pos late	19263		HMDB0005320	5283496		1.06		0.984	0.9936		0.9549	1.0147		100	100		Lipid	Phosphatidylethanolamine (PE)	1526	26662-94-2
	2411			1-palmitoyl-2-linoleoyl-GPE (16:0/18:2)	LC/MS pos late	42449		HMDB0005322	9546747		0.76		0.437	0.9936		1.3735	1.0449		100	100		Lipid	Phosphatidylethanolamine (PE)	100001870
	2417			1-palmitoyl-2-arachidonoyl-GPE (16:0/20:4)*	LC/MS pos late	52464	C05210	HMDB0005323	9546800		1.29		0.3926	0.9936		1.2245	1.5759		100	100		Lipid	Phosphatidylethanolamine (PE)	100008990
	2419			1-palmitoyl-2-docosahexaenoyl-GPE (16:0/22:6)*	LC/MS pos late	52465		HMDB0008946	9546799		0.9		0.2921	0.9936		1.1531	1.0375		100	100		Lipid	Phosphatidylethanolamine (PE)	100008991
	2426			1-stearoyl-2-oleoyl-GPE (18:0/18:1)	LC/MS pos late	42448		HMDB0008993	9546742		0.48		0.0589	0.9936		1.4888	0.7109		100	100		Lipid	Phosphatidylethanolamine (PE)	100001856
	2430			1-stearoyl-2-linoleoyl-GPE (18:0/18:2)*	LC/MS pos late	52446		HMDB0008994	9546749		0.7		0.5606	0.9936		1.4876	1.035		100	100		Lipid	Phosphatidylethanolamine (PE)	100008976
	2439			1-stearoyl-2-arachidonoyl-GPE (18:0/20:4)	LC/MS pos late	52447	C05210	HMDB0009003	5289133		0.57		0.3787	0.9936		1.6573	0.9491		100	100		Lipid	Phosphatidylethanolamine (PE)	100008977
	2443			1-stearoyl-2-docosahexaenoyl-GPE (18:0/22:6)*	LC/MS pos late	52466		HMDB0009012	9546798		0.71		0.9045	0.9936		1.4238	1.0155		100	83		Lipid	Phosphatidylethanolamine (PE)	100008992
	2453			1,2-dilinoleoyl-GPE (18:2/18:2)*	LC/MS pos late	53174		HMDB0009093	9546812		0.88		0.9157	0.9936		0.9413	0.8315		100	100		Lipid	Phosphatidylethanolamine (PE)	100009217
	2506		Phosphatidylserine (PS)	1-stearoyl-2-oleoyl-GPS (18:0/18:1)	LC/MS pos late	19265		HMDB0010163	9547087		0.55		0.2176	0.9936		1.5007	0.8254		100	100		Lipid	Phosphatidylserine (PS)	100000639
	2516		Phosphatidylglycerol (PG)	1,2-dipalmitoyl-GPG (16:0/16:0)	LC/MS pos late	52625		HMDB0010570	11846227		1.78		0.7923	0.9936		1.1156	1.9861		50	50		Lipid	Phosphatidylglycerol (PG)	100000652	200880-41-7
	2520			1-palmitoyl-2-oleoyl-GPG (16:0/18:1)	LC/MS pos late	52448			70789105		0.99		0.7654	0.9936		1.6284	1.609		100	100		Lipid	Phosphatidylglycerol (PG)	100000641
	2535		Phosphatidylinositol (PI)	1-palmitoyl-2-oleoyl-GPI (16:0/18:1)*	LC/MS pos late	52669		HMDB0009783	71296232		1.07		0.849	0.9936		0.7035	0.7496		50	67		Lipid	Phosphatidylinositol (PI)	100009066
	2537			1-palmitoyl-2-linoleoyl-GPI (16:0/18:2)	LC/MS pos late	52450		HMDB0009784	46891795		1.02		0.7051	0.9936		0.6868	0.7033		83	83		Lipid	Phosphatidylinositol (PI)	1528
	2557			1-stearoyl-2-arachidonoyl-GPI (18:0/20:4)	LC/MS pos late	52449		HMDB0009815			1.39		0.3833	0.9936		0.7334	1.0203		83	83		Lipid	Phosphatidylinositol (PI)	100000616	383907-33-3
	2583		Lysophospholipid	1-palmitoyl-GPA (16:0)	LC/MS neg	34428	C04036	HMDB00327	6419701		1.57		0.4034	0.9936		1.2545	1.9752		100	100		Lipid	Lysophospholipid	100001445	17618-08-5
	2586			1-stearoyl-GPA (18:0)	LC/MS neg	36810		HMDB0062319	89567		1.21		0.5503	0.9936		1.034	1.2519		100	100		Lipid	Lysophospholipid	100001670	325465-92-7;799268-65-8
	2587			1-oleoyl-GPA (18:1)	LC/MS pos late	36812			5497152		1.23		0.3305	0.9936		0.7256	0.8894		33	67		Lipid	Lysophospholipid	100001671	325465-93-8
	2588			1-linoleoyl-GPA (18:2)*	LC/MS neg	52690		HMDB0007856			1.53		0.3807	0.9936		1.3316	2.0419		67	100		Lipid	Lysophospholipid	100009082
	2601			1-palmitoyl-GPC (16:0)	LC/MS pos late	33955	C04102	HMDB0010382	86554		1.49		0.315	0.9936		0.8581	1.2827		100	100		Lipid	Lysophospholipid	100001263	17364-16-8
	2602			2-palmitoyl-GPC (16:0)*	LC/MS neg	35253		HMDB0061702	15061532		1.68		0.2188	0.9936		0.5534	0.929		17	33		Lipid	Lysophospholipid	100001562
	2612			1-stearoyl-GPC (18:0)	LC/MS pos late	33961		HMDB0010384	497300		1.31		0.3246	0.9936		0.8511	1.1171		100	100		Lipid	Lysophospholipid	100001271	19420-57-6
	2614			1-oleoyl-GPC (18:1)	LC/MS pos late	48258	C03916	HMDB0002815	16081932		1.83		0.3659	0.9936		1.0645	1.946		100	100		Lipid	Lysophospholipid	100001272	19420-56-5
	2617			1-linoleoyl-GPC (18:2)	LC/MS pos late	34419	C04100	HMDB0010386	11988421		1.38		0.7642	0.9936		1.2811	1.7693		100	100		Lipid	Lysophospholipid	100001395
	2650			1-lignoceroyl-GPC (24:0)	LC/MS pos late	49617		HMDB0010405	24779481		1.2		0.7037	0.9936		0.8109	0.971		100	100		Lipid	Lysophospholipid	100002873	325171-59-3
	2663			1-palmitoyl-GPE (16:0)	LC/MS pos late	35631		HMDB0011503	9547069		1.45		0.2684	0.9936		1.0034	1.453		100	100		Lipid	Lysophospholipid	100001567	53862-35-4
	2670			1-stearoyl-GPE (18:0)	LC/MS pos late	42398		HMDB0011130	9547068		1.3		0.4	0.9936		0.8433	1.0977		100	100		Lipid	Lysophospholipid	100001461	69747-55-3
	2671			2-stearoyl-GPE (18:0)*	LC/MS neg	41220		HMDB0011129	90658453;53480667		1.97		0.2376	0.9936		0.8176	1.6082		100	100		Lipid	Lysophospholipid	100003901
	2672			1-oleoyl-GPE (18:1)	LC/MS pos late	35628		HMDB0011506	9547071		3.08		0.0032	0.9936		0.4427	1.3616		67	100		Lipid	Lysophospholipid	100001569	89576-29-4
	2674			1-linoleoyl-GPE (18:2)*	LC/MS neg	32635		HMDB0011507	52925130		1.34		0.8279	0.9936		0.7049	0.9438		83	100		Lipid	Lysophospholipid	100001570
	2703			1-stearoyl-GPS (18:0)*	LC/MS neg	45966		HMDB0061698	74819135		1.4		0.4314	0.9936		1.1238	1.5708		100	100		Lipid	Lysophospholipid	100004327
	2709			1-palmitoyl-GPG (16:0)*	LC/MS neg	45970		HMDB0240601	3300276		1.08		0.9398	0.9936		1.4557	1.5735		100	100		Lipid	Lysophospholipid	100005717
	2712			1-stearoyl-GPG (18:0)	LC/MS neg	34437					0.87		0.7547	0.9936		1.7943	1.5613		83	83		Lipid	Lysophospholipid	100001462
	2718			1-palmitoyl-GPI (16:0)	LC/MS neg	35305		HMDB0061695	71296207		3.12		0.1679	0.9936		0.5224	1.6308		83	83		Lipid	Lysophospholipid	100001655
	2722			1-stearoyl-GPI (18:0)	LC/MS neg	19324		HMDB0240261	71581135;42607495		2.49		0.343	0.9936		0.6261	1.556		100	100		Lipid	Lysophospholipid	100000656	796963-93-4
	2801		Plasmalogen	1-(1-enyl-palmitoyl)-2-oleoyl-GPE (P-16:0/18:1)*	LC/MS pos late	52477		HMDB0011342	52925128		0.58		0.2112	0.9936		1.4323	0.834		100	100		Lipid	Plasmalogen	100009005
	2803			1-(1-enyl-palmitoyl)-2-palmitoyl-GPC (P-16:0/16:0)*	LC/MS pos late	52716		HMDB0011206	11146967		1.77		0.1284	0.9936		0.7457	1.3192		17	83		Lipid	Plasmalogen	100009162
	2805			1-(1-enyl-palmitoyl)-2-arachidonoyl-GPE (P-16:0/20:4)*	LC/MS pos late	52673		HMDB0011352	52925126		0.74		0.5054	0.9936		1.511	1.1246		100	100		Lipid	Plasmalogen	100009002
	2807			1-(1-enyl-palmitoyl)-2-oleoyl-GPC (P-16:0/18:1)*	LC/MS pos late	52478		HMDB0007996	34779384		1.04		0.6997	0.9936		0.9245	0.9631		100	83		Lipid	Plasmalogen	100009007
	2810			1-(1-enyl-stearoyl)-2-oleoyl-GPE (P-18:0/18:1)	LC/MS pos late	52614		HMDB0011375	42607457		0.65		0.4601	0.9936		1.3534	0.8779		100	83		Lipid	Plasmalogen	100008919	144371-68-6
	2814			1-(1-enyl-palmitoyl)-2-arachidonoyl-GPC (P-16:0/20:4)*	LC/MS pos late	52689		HMDB0011220			1.13		0.547	0.9936		0.8306	0.9391		100	83		Lipid	Plasmalogen	100009014
	2815			1-(1-enyl-palmitoyl)-2-linoleoyl-GPC (P-16:0/18:2)*	LC/MS pos late	52682		HMDB0011211	24779386		0.98		0.9193	0.9936		1.127	1.1064		100	83		Lipid	Plasmalogen	100009009
	2819			1-(1-enyl-stearoyl)-2-arachidonoyl-GPE (P-18:0/20:4)*	LC/MS pos late	52475		HMDB0005779	9547058		0.63		0.6235	0.9936		1.3453	0.8527		100	83		Lipid	Plasmalogen	100008999
	2834		Lysoplasmalogen	1-(1-enyl-palmitoyl)-GPC (P-16:0)*	LC/MS pos late	52474		HMDB0010407	10917802		1.2		0.4995	0.9936		0.7999	0.9564		67	83		Lipid	Lysoplasmalogen	100002875
	2835			1-(1-enyl-palmitoyl)-GPE (P-16:0)*	LC/MS pos late	39270		HMDB0011152			1.2		0.9527	0.9936		0.6617	0.7955		100	83		Lipid	Lysoplasmalogen	100003000
	2837			1-(1-enyl-oleoyl)-GPE (P-18:1)*	LC/MS pos late	44621					1.52		0.2609	0.9936		0.747	1.1358		100	100		Lipid	Lysoplasmalogen	100005372
	2839			1-(1-enyl-stearoyl)-GPE (P-18:0)*	LC/MS pos late	39271		HMDB0240598			1.25		0.6762	0.9936		0.9587	1.1988		100	100		Lipid	Lysoplasmalogen	100003001
	2842		Glycerolipid Metabolism	glycerol	LC/MS neg	15122	C00116	HMDB0000131	753		1.38		0.1963	0.9936		0.7993	1.1054		100	100		Lipid	Glycerolipid Metabolism	1254	56-81-5
	2843			glycerol 3-phosphate	LC/MS pos early	43847	C0093	HMDB0000126	754		1.33		0.9515	0.9936		1.1715	1.5569		100	100		Lipid	Glycerolipid Metabolism	100000258	29849-82-9
	2848			glycerophosphoglycerol	LC/MS pos early	48857	C03274	HMDB0240316	54575349		0.71		0.3107	0.9936		1.4005	0.9931		100	100		Lipid	Glycerolipid Metabolism	100001619
	2849		Monoacylglycerol	1-myristoylglycerol (14:0)	LC/MS neg	35625	C01885	HMDB0011561	10957631		1.68		0.3788	0.9936		0.7678	1.2869		100	100		Lipid	Monoacylglycerol	100001618	75685-84-6
	2851			1-pentadecanoylglycerol (15:0)	LC/MS neg	47898			190750		0.95		0.8432	0.9936		1.463	1.3848		100	100		Lipid	Monoacylglycerol	100001431	104140-07-0
	2852			1-palmitoylglycerol (16:0)	LC/MS neg	21127		HMDB0011564	14900		2.58		0.21	0.9936		0.7732	1.9966		100	100		Lipid	Monoacylglycerol	100000827	542-44-9
	2853			1-palmitoleoylglycerol (16:1)*	LC/MS neg	52431		HMDB0011565			1.89		0.4084	0.9936		0.7181	1.3598		83	83		Lipid	Monoacylglycerol	100008952
	2856			1-oleoylglycerol (18:1)	LC/MS neg	21184		HMDB0011567	5283468		2.43		0.2543	0.9936		1.0028	2.4353		100	100		Lipid	Monoacylglycerol	100000924	111-03-5
	2857			1-linoleoylglycerol (18:2)	LC/MS neg	27447		HMDB0011568	5283469		2.07		0.682	0.9936		1.0227	2.1188		100	100		Lipid	Monoacylglycerol	100001040	2277-28-3
	2858			1-linolenoylglycerol (18:3)	LC/MS neg	34393		HMDB0011569	53480978		1.92		0.8805	0.9936		0.8941	1.7136		83	83		Lipid	Monoacylglycerol	100001435	124151-74-2
	2862			1-dihomo-linolenylglycerol (20:3)	LC/MS neg	48341		HMDB0011577			2.58		0.2497	0.9936		0.9171	2.3697		100	100		Lipid	Monoacylglycerol	100006121
	2863			1-arachidonylglycerol (20:4)	LC/MS neg	34397	C13857	HMDB11578	16019980;5282281		1.22		0.8608	0.9936		0.8841	1.0759		83	83		Lipid	Monoacylglycerol	100001433	35474-99-8
	2867			1-docosahexaenoylglycerol (22:6)	LC/MS neg	35153		HMDB0011587	53480995		1.91		0.5974	0.9936		0.8276	1.5776		100	100		Lipid	Monoacylglycerol	100001481
	2868			2-myristoylglycerol (14:0)	LC/MS neg	34383		HMDB0011530	137938		1.35		0.8374	0.9936		0.9833	1.3259		83	100		Lipid	Monoacylglycerol	100001408	27214-38-6
	2869			2-palmitoylglycerol (16:0)	LC/MS neg	33419		HMDB0011533	123409		1.39		0.52	0.9936		1.294	1.8015		100	100		Lipid	Monoacylglycerol	100001048	23470-00-0
	2870			2-palmitoleoylglycerol (16:1)*	LC/MS neg	52432		HMDB0011534	53480960		1.18		0.5778	0.9936		0.7652	0.9019		50	67		Lipid	Monoacylglycerol	100008953
	2872			2-oleoylglycerol (18:1)	LC/MS neg	21232		HMDB0011537	5319879		2.72		0.1024	0.9936		0.8695	2.3625		100	100		Lipid	Monoacylglycerol	100000943	3443-84-3
	2873			2-linoleoylglycerol (18:2)	LC/MS neg	32506		HMDB0011538	5365676		1.47		0.436	0.9936		0.9846	1.4506		100	100		Lipid	Monoacylglycerol	100000987	3443-82-1
	2874			2-arachidonoylglycerol (20:4)	LC/MS neg	19266	C13856	HMDB0004666	5282280		1.1		0.604	0.9936		0.6554	0.7215		33	33		Lipid	Monoacylglycerol	100000584	53847-30-6
	2876			2-docosahexaenoylglycerol (22:6)*	LC/MS neg	48675		HMDB0011557	46896303		1.61		0.4381	0.9936		0.9101	1.4673		83	67		Lipid	Monoacylglycerol	100006352
	2878			1-heptadecenoylglycerol (17:1)*	LC/MS neg	62449					1.62		0.5743	0.9936		0.8043	1.3054		83	83		Lipid	Monoacylglycerol	100020769
	2890		Diacylglycerol	diacylglycerol (16:1/18:2 [2], 16:0/18:3 [1])*	LC/MS pos late	54966					0.68		0.4193	0.9936		1.5208	1.0275		100	100		Lipid	Diacylglycerol	100010940
	2906			palmitoyl-oleoyl-glycerol (16:0/18:1) [2]*	LC/MS pos late	54942	C13861	HMDB0007102	5282283		0.62		0.4151	0.9936		1.4012	0.866		100	100		Lipid	Diacylglycerol	100010917
	2907			palmitoyl-linoleoyl-glycerol (16:0/18:2) [1]*	LC/MS pos late	52633		HMDB0007103	9543695		0.74		0.32	0.9936		1.2973	0.9618		100	100		Lipid	Diacylglycerol	100009052
	2908			palmitoyl-linoleoyl-glycerol (16:0/18:2) [2]*	LC/MS pos late	52634		HMDB0007103	131801744		0.64		0.3667	0.9936		1.6036	1.0282		100	100		Lipid	Diacylglycerol	100009055
	2927			oleoyl-linoleoyl-glycerol (18:1/18:2) [1]	LC/MS pos late	46798		HMDB0007219	14275396		0.83		0.4837	0.9936		1.2642	1.053		100	100		Lipid	Diacylglycerol	100002989	106292-55-1
	2928			oleoyl-linoleoyl-glycerol (18:1/18:2) [2]	LC/MS pos late	46799		HMDB0007219	71433693		0.72		0.5848	0.9936		1.4721	1.065		100	100		Lipid	Diacylglycerol	100002990	104346-53-4
	2932			linoleoyl-linoleoyl-glycerol (18:2/18:2) [1]*	LC/MS pos late	54968		HMDB0007248	9543729		0.78		0.385	0.9936		1.326	1.0293		100	100		Lipid	Diacylglycerol	100010941
	2933			linoleoyl-linoleoyl-glycerol (18:2/18:2) [2]*	LC/MS pos late	54969		HMDB0007248	9543729		0.67		0.4874	0.9936		1.5908	1.0593		100	100		Lipid	Diacylglycerol	100010942
	2934			linoleoyl-linolenoyl-glycerol (18:2/18:3) [1]*	LC/MS pos late	54963		HMDB0007249	14275409		0.72		0.2876	0.9936		1.2821	0.9198		100	100		Lipid	Diacylglycerol	100010926
	2935			linoleoyl-linolenoyl-glycerol (18:2/18:3) [2]*	LC/MS pos late	54964		HMDB0007250	9543737		0.62		0.4209	0.9936		1.7896	1.1174		100	100		Lipid	Diacylglycerol	100010927
	2937			linolenoyl-linolenoyl-glycerol (18:3/18:3) [2]*	LC/MS pos late	54952		HMDB0007278	14275411		0.51		0.4136	0.9936		2.4933	1.2826		100	100		Lipid	Diacylglycerol	100010933
	2941			oleoyl-arachidonoyl-glycerol (18:1/20:4) [2]*	LC/MS pos late	54961		HMDB0007228	9543786		0.87		0.8012	0.9936		1.062	0.9257		83	100		Lipid	Diacylglycerol	100010937
	2943			linoleoyl-arachidonoyl-glycerol (18:2/20:4) [2]*	LC/MS pos late	54956		HMDB0007257	9543796		1.01		0.8472	0.9936		1.1918	1.2038		100	100		Lipid	Diacylglycerol	100010923
	2946			linoleoyl-docosahexaenoyl-glycerol (18:2/22:6) [1]*	LC/MS pos late	54949		HMDB0007266	9543899		0.88		0.9659	0.9936		1.1134	0.9768		67	83		Lipid	Diacylglycerol	100010928
	2947			linoleoyl-docosahexaenoyl-glycerol (18:2/22:6) [2]*	LC/MS pos late	54950		HMDB0007266	9543899		0.86		0.9171	0.9936		1.2994	1.1158		100	100		Lipid	Diacylglycerol	100010929
	2969		Galactosyl Glycerolipids	galactosylglycerol	LC/MS polar	57345	C05401	HMDB0006790	16048618		0.87		0.4589	0.9936		1.0254	0.8962		17	33		Lipid	Galactosyl Glycerolipids	100003064	16232-91-0
	2972			1-palmitoyl-2-linoleoyl-digalactosylglycerol (16:0/18:2)*	LC/MS pos late	54887					1.31		0.7875	0.9936		0.8496	1.1093		100	100		Lipid	Galactosyl Glycerolipids	100010874
	2973			1-palmitoyl-2-linoleoyl-galactosylglycerol (16:0/18:2)*	LC/MS pos late	54901					1.75		0.9846	0.9936		1.4961	2.6147		100	100		Lipid	Galactosyl Glycerolipids	100010893
	2975			1-palmitoyl-2-linolenoyl-digalactosylglycerol (16:0/18:3)	LC/MS pos late	54893					1.11		0.6019	0.9936		0.87	0.969		67	83		Lipid	Galactosyl Glycerolipids	100010875
	2980			1,2-dilinoleoyl-digalactosylglycerol (18:2/18:2)*	LC/MS pos late	54897					1.43		0.5675	0.9936		0.7713	1.1055		100	100		Lipid	Galactosyl Glycerolipids	100010873
	2981			1,2-dilinoleoyl-galactosylglycerol (18:2/18:2)*	LC/MS pos late	54899			6535011		1.32		0.8906	0.9936		0.8516	1.1251		100	100		Lipid	Galactosyl Glycerolipids	100010879
	2982			1-linoleoyl-2-linolenoyl-galactosylglycerol (18:2/18:3)*	LC/MS pos late	54898					1.19		0.5983	0.9936		0.7707	0.9155		83	83		Lipid	Galactosyl Glycerolipids	100010878
	2983			1-linoleoyl-2-linolenoyl-digalactosylglycerol (18:2/18:3)*	LC/MS pos late	54896					1.22		0.5102	0.9936		0.7058	0.8626		83	83		Lipid	Galactosyl Glycerolipids	100010872
	2984			1,2-dilinolenoyl-galactosylglycerol (18:3/18:3)*	LC/MS pos late	54891	C13871		5282287		1.44		0.4003	0.9936		0.6791	0.9782		83	83		Lipid	Galactosyl Glycerolipids	100010877
	2985			1,2-dilinolenoyl-digalactosylglycerol (18:3/18:3)	LC/MS pos late	54892		HMDB0011127	53480666		1.24		0.6438	0.9936		0.7488	0.927		100	83		Lipid	Galactosyl Glycerolipids	100009392
	2986			1-palmitoyl-galactosylglycerol (16:0)*	LC/MS neg	62372			10413348		0.76		0.8058	0.9936		1.2381	0.9452		100	100		Lipid	Galactosyl Glycerolipids	100010885
	2987			2-palmitoyl-galactosylglycerol (16:0)*	LC/MS neg	62373					0.66		0.7737	0.9936		1.3555	0.8899		100	100		Lipid	Galactosyl Glycerolipids	100020696
	3000		Sphingolipid Synthesis	3-ketosphinganine	LC/MS pos late	34381	C02934	HMDB01480	631		1.11		0.8286	0.9936		1.0236	1.1404		83	83		Lipid	Sphingolipid Synthesis	100001436	18944-28-0
	3001			sphinganine	LC/MS pos late	17769	C00836	HMDB0000269	3126		0.62		0.3126	0.9936		1.4563	0.9053		100	100		Lipid	Sphingolipid Synthesis	313	3102-56-5
	3004			phytosphingosine	LC/MS pos late	1510	C12144	HMDB0004610	122121		1.05		0.9606	0.9936		1.1667	1.2259		100	100		Lipid	Sphingolipid Synthesis	469	554-62-1
	3005			dehydrophytosphingosine*	LC/MS pos late	63037		HMDB0038057	14757418		1.34		0.4164	0.9936		1.6155	2.1608		100	100		Lipid	Sphingolipid Synthesis	100021236
	3007			hexadecasphinganine (d16:0)*	LC/MS pos late	57544	C13915		656816		0.68		0.3989	0.9936		1.588	1.0805		100	50		Lipid	Sphingolipid Synthesis	100015865
	3008			1-deoxysphinganine (m18:0)	LC/MS pos late	64528			9925886		0.67		0.2712	0.9936		1.186	0.7985		100	100		Lipid	Sphingolipid Synthesis	100021873	196497-48-0
	3010		Dihydroceramides	N-palmitoyl-sphinganine (d18:0/16:0)	LC/MS pos late	52604		HMDB11760	5283572		1.48		0.2653	0.9936		1.0564	1.5626		100	100		Lipid	Dihydroceramides	100009028	5966-29-0
	3012			N-palmitoyl-phytosphingosine (t18:0/16:0)	LC/MS pos late	62881		HMDB0010697	10506988		1.56		0.8385	0.9936		2.7747	4.3182		100	100		Lipid	Dihydroceramides	100019761
	3013			N-stearoyl-sphinganine (d18:0/18:0)*	LC/MS pos late	1759		HMDB0011761	5283573		1.43		0.4049	0.9936		1.4062	2.0127		100	100		Lipid	Dihydroceramides	922	2304-80-5
	3014			N-stearoyl-phytosphingosine (t18:0/18:0)*	LC/MS pos late	63038			9898642		0.85		0.7901	0.9936		1.5694	1.3308		100	100		Lipid	Dihydroceramides	100021237
	3022		Ceramides	N-palmitoyl-sphingosine (d18:1/16:0)	LC/MS pos late	44877		HMDB0004949	5283564		1.41		0.3239	0.9936		1.1181	1.5735		100	100		Lipid	Ceramides	1518	24696-26-2
	3024			N-(2-hydroxypalmitoyl)-sphingosine (d18:1/16:0(2OH))	LC/MS pos late	57697			72715801		1.49		0.3494	0.9936		1.0803	1.607		100	100		Lipid	Ceramides	100015642	34839-02-6
	3026			N-stearoyl-sphingosine (d18:1/18:0)*	LC/MS pos late	54979		HMDB0004950	5283565		1.18		0.6299	0.9936		1.7311	2.0477		100	100		Lipid	Ceramides	1547	104404-17-3
	3032			N-palmitoyl-sphingadienine (d18:2/16:0)*	LC/MS pos late	57416		HMDB0240686			1.6		0.3086	0.9936		0.7794	1.2506		100	100		Lipid	Ceramides	100015609
	3048			ceramide (d18:1/14:0, d16:1/16:0)*	LC/MS pos late	57432		HMDB0011773 HMDB0240681			1.36		0.1711	0.9936		1.0072	1.3744		100	100		Lipid	Ceramides	100015735
	3049			ceramide (d18:1/17:0, d17:1/18:0)*	LC/MS pos late	57434		HMDB0240678 HMDB0240683			1.39		0.5897	0.9936		1.3137	1.8241		83	100		Lipid	Ceramides	100015737
	3051			ceramide (d18:1/20:0, d16:1/22:0, d20:1/18:0)*	LC/MS pos late	57440		HMDB0240684 HMDB0004951 HMDB0240682			1.55		0.1636	0.9936		1.0615	1.6403		100	100		Lipid	Ceramides	100015755
	3053			ceramide (d18:2/24:1, d18:1/24:2)*	LC/MS pos late	57443		HMDB0240679 HMDB0240680			2.59		0.196	0.9936		0.6032	1.5639		67	100		Lipid	Ceramides	100015744
	3058		Hexosylceramides (HCER)	glycosyl-N-palmitoyl-sphingosine (d18:1/16:0)	LC/MS pos late	53013					1.63		0.2183	0.9936		0.8097	1.3166		100	100		Lipid	Hexosylceramides (HCER)	100009272
	3081			glycosyl ceramide (d16:1/24:1, d18:1/22:1)*	LC/MS pos late	57457					1.37		0.2527	0.9936		0.8834	1.2115		50	83		Lipid	Hexosylceramides (HCER)	100015730
	3088		Lactosylceramides (LCER)	lactosyl-N-palmitoyl-sphingosine (d18:1/16:0)	LC/MS pos late	53010		HMDB0006750	53477895		1.04		0.7088	0.9936		0.9806	1.0151		100	100		Lipid	Lactosylceramides (LCER)	100009030	4201-62-1
	3100		Dihydrosphingomyelins	palmitoyl dihydrosphingomyelin (d18:0/16:0)*	LC/MS pos late	52434		HMDB0010168	9939965		1.4		0.3578	0.9936		0.9851	1.3827		100	100		Lipid	Dihydrosphingomyelins	100008954
	3101			behenoyl dihydrosphingomyelin (d18:0/22:0)*	LC/MS pos late	57331		HMDB0012091	44260132		1.81		0.0711	0.9936		0.5185	0.9408		50	83		Lipid	Dihydrosphingomyelins	100009026
	3102			sphingomyelin (d18:0/18:0, d19:0/17:0)*	LC/MS pos late	57473		HMDB0012087	44260130		1.29		0.1239	0.9936		0.8365	1.0784		50	50		Lipid	Dihydrosphingomyelins	100009027
	3104		Sphingomyelins	palmitoyl sphingomyelin (d18:1/16:0)	LC/MS pos late	37506		HMDB0010169	9939941		1.28		0.639	0.9936		1.0686	1.371		100	100		Lipid	Sphingomyelins	100002107	6254-89-3
	3105			hydroxypalmitoyl sphingomyelin (d18:1/16:0(OH))**	LC/MS pos late	62851					0.88		0.5673	0.9936		1.3946	1.2221		100	100		Lipid	Sphingomyelins	100021000
	3106			stearoyl sphingomyelin (d18:1/18:0)	LC/MS pos late	19503	C00550	HMDB0001348	6453725		1.2		0.8886	0.9936		0.8491	1.0216		100	100		Lipid	Sphingomyelins	1538	85187-10-6;85187-10-6
	3107			behenoyl sphingomyelin (d18:1/22:0)*	LC/MS pos late	48492		HMDB0012103	44260125		1.71		0.2264	0.9936		0.7873	1.3497		100	100		Lipid	Sphingomyelins	100006294
	3108			tricosanoyl sphingomyelin (d18:1/23:0)*	LC/MS pos late	52436		HMDB0012105			1.79		0.1245	0.9936		0.6297	1.1265		67	83		Lipid	Sphingomyelins	100008955
	3109			lignoceroyl sphingomyelin (d18:1/24:0)	LC/MS pos late	57330		HMDB0011697			1.76		0.1754	0.9936		0.6333	1.1136		83	83		Lipid	Sphingomyelins	100006298	60037-60-7
	3114			sphingomyelin (d18:1/14:0, d16:1/16:0)*	LC/MS pos late	42463		HMDB0012097	11433862		1.27		0.0915	0.9936		0.8527	1.0829		83	83		Lipid	Sphingomyelins	100004328
	3116			sphingomyelin (d17:1/16:0, d18:1/15:0, d16:1/17:0)*	LC/MS pos late	52433		HMDB0240608 HMDB0240617			1.26		0.5078	0.9936		1.2557	1.5784		100	100		Lipid	Sphingomyelins	100006314	121999-58-4
	3119			sphingomyelin (d18:1/17:0, d17:1/18:0, d19:1/16:0)	LC/MS pos late	52615		HMDB0240609 HMDB0240622 HMDB0240620	46891763		1.31		0.908	0.9936		1.0162	1.3297		100	33		Lipid	Sphingomyelins	100008920	121999-64-2
	3122			sphingomyelin (d18:1/20:0, d16:1/22:0)*	LC/MS pos late	48490		HMDB0012102	44260124		1.58		0.1161	0.9936		0.646	1.0196		50	83		Lipid	Sphingomyelins	100006290
	3127			sphingomyelin (d18:1/22:1, d18:2/22:0, d16:1/24:1)*	LC/MS pos late	48493		HMDB0012104			1.39		0.3714	0.9936		0.6756	0.9371		33	67		Lipid	Sphingomyelins	100006295
	3130			sphingomyelin (d18:1/24:1, d18:2/24:0)*	LC/MS pos late	47153		HMDB0012107	44260126		1.72		0.3235	0.9936		0.7923	1.3602		100	100		Lipid	Sphingomyelins	100005986	94359-13-4
	3131			sphingomyelin (d18:2/24:1, d18:1/24:2)*	LC/MS pos late	52437		HMDB0240636 HMDB0240615	85336023		1.38		0.0593	0.9936		0.7304	1.0082		33	67		Lipid	Sphingomyelins	100008957
	3160		Sphingosines	sphingosine	LC/MS pos late	17747	C00319	HMDB0000252	5280335		1.26		0.4621	0.9936		1.4054	1.7735		100	100		Lipid	Sphingosines	297	123-78-4
	3163			N-acetylsphingosine	LC/MS neg	17772	C00195	HMDB04950	5497136		1.46		0.1927	0.9936		0.7128	1.0387		50	83		Lipid	Sphingosines	1302	3102-57-6
	3168			hexadecasphingosine (d16:1)*	LC/MS pos late	57428			14767871		1.62		0.0528	0.9936		0.7596	1.2299		83	100		Lipid	Sphingosines	100015723
	3169			heptadecasphingosine (d17:1)	LC/MS pos late	57427			5283557		1.23		0.8227	0.9936		0.7158	0.8769		83	67		Lipid	Sphingosines	100015724	6918-48-5
	3170			eicosanoylsphingosine (d20:1)*	LC/MS pos late	57597					1.15		0.5138	0.9936		1.0834	1.2475		100	100		Lipid	Sphingosines	100015870
	3176		Mevalonate Metabolism	3-hydroxy-3-methylglutarate	LC/MS polar	531	C03761	HMDB0000355	1662;5459993		0.5		0.2602	0.9936		1.4846	0.7349		100	100		Lipid	Mevalonate Metabolism	112	503-49-1
	3178			mevalonate	LC/MS polar	39583	C02104	HMDB0000227	449		1.19		0.8883	0.9936		1.0378	1.2307		100	100		Lipid	Mevalonate Metabolism	30	96949-03-0
	3179			mevalonolactone	LC/MS pos early	48118		HMDB0006024	10428		1.89		0.1959	0.9936		0.384	0.7241		17	67		Lipid	Mevalonate Metabolism	100000772	674-26-0
	3192		Sterol	desmosterol	LC/MS pos late	6065	C01802	HMDB0002719	439577		1.42		0.3886	0.9936		0.4013	0.5718		33	50		Lipid	Sterol	306	313-04-2
	3193			cholesterol	LC/MS pos late	63	C00187	HMDB0000067	6432564;11025495;5997		1.08		0.6395	0.9936		1.1301	1.2252		100	100		Lipid	Sterol	266	57-88-5
	3194			cholesterol sulfate	LC/MS polar	35324	C18043	HMDB00653	65076		0.95		0.5682	0.9936		1.0883	1.0314		100	100		Lipid	Sterol	100001606	2864-50-8
	3203			25-hydroxycholesterol sulfate	LC/MS polar	64194			11705729		0.51		0.2224	0.9936		2.3854	1.2255		100	100		Lipid	Sterol	100021568	884905-07-1
	3210			3beta-hydroxy-5-cholestenoate	LC/MS neg	54805	C17333	HMDB0012453	165511		0.61		0.3819	0.9936		1.2931	0.7932		67	100		Lipid	Sterol	100006370	6561-58-6
	3220			4-cholesten-3-one	LC/MS pos late	38125	C00599	HMDB0000921	91477		0.87		0.7164	0.9936		1.3259	1.1567		100	100		Lipid	Sterol	100002227	601-57-0
	3222			beta-sitosterol	LC/MS pos late	27414	C01753	HMDB0000852	222284		0.89		0.3836	0.9936		1.0273	0.9162		100	100		Lipid	Sterol	100001033	83-46-5
	3223			stigmasterol	LC/MS pos late	21183	C05442	HMDB0000937	5280794		0.97		0.7364	0.9936		0.9953	0.9671		100	100		Lipid	Sterol	100000923	83-48-7
	3224			stigmastadienone	LC/MS pos late	63060			249915307		1.13		0.0466	0.9936		0.9456	1.0671		100	100		Lipid	Sterol	100021199
	3225			campesterol	LC/MS pos late	33997	C01789	HMDB0002869	173183		0.89		0.1967	0.9936		1.0907	0.9751		100	100		Lipid	Sterol	100001269	474-62-4
	3228			fucosterol	LC/MS pos late	21187	C08817	HMDB0030021	5281328		1.05		0.9604	0.9936		1.0389	1.0864		100	100		Lipid	Sterol	100000930	17605-67-3
	3229			ergosterol	LC/MS pos late	27553	C01694	HMDB0000878	444679		1.05		0.8494	0.9936		0.9996	1.0481		67	83		Lipid	Sterol	100001020	57-87-4
	3281		Progestin Steroids	5alpha-pregnan-3beta,20alpha-diol disulfate	LC/MS neg	37198		HMDB0094650	118703093		0.56		0.3462	0.9936		1.6833	0.9441		50	0		Lipid	Progestin Steroids	100001988
	3454		Primary Bile Acid Metabolism	cholate	LC/MS neg	22842	C00695	HMDB0000619	221493		0.5		0.321	0.9936		2.1288	1.0717		100	100		Lipid	Primary Bile Acid Metabolism	136	81-25-4
	3456			taurocholate	LC/MS neg	18497	C05122	HMDB0000036	46783527;6675		0.4		0.5106	0.9936		4.5705	1.8217		100	100		Lipid	Primary Bile Acid Metabolism	1648	145-42-6
	3458			chenodeoxycholic acid sulfate (1)	LC/MS neg	63607		HMDB0002522	21252308		0.74		0.3139	0.9936		4.3301	3.2073		100	100		Lipid	Primary Bile Acid Metabolism	100021650
	3460			chenodeoxycholic acid sulfate (3)	LC/MS neg	63609		HMDB0002586	21252312		1.34		0.2624	0.9936		1.1061	1.482		100	100		Lipid	Primary Bile Acid Metabolism	100021652
	3463			taurochenodeoxycholate	LC/MS neg	18494	C05465	HMDB0000951	387316		0.69		0.4703	0.9936		2.1004	1.4419		100	100		Lipid	Primary Bile Acid Metabolism	1629	6009-98-9
	3464			beta-muricholate	LC/MS neg	31885	C17726	HMDB0000415	5283853		1.37		0.9592	0.9936		1.4405	1.9667		100	100		Lipid	Primary Bile Acid Metabolism	100001066	2393-59-1
	3465			alpha-muricholate	LC/MS neg	34092	C17647	HMDB0000506	53477700		1.14		0.5983	0.9936		2.3336	2.6574		100	100		Lipid	Primary Bile Acid Metabolism	100001280	2393-58-0
	3467			tauro-beta-muricholate	LC/MS neg	33983		HMDB0000932	121596216;168408;21124703		0.39		0.6091	0.9936		4.5696	1.7923		100	100		Lipid	Primary Bile Acid Metabolism	100001250	25696-60-0
	3471			cholate sulfate	LC/MS neg	52973					3.65		0.0283	0.9936		0.6443	2.3518		100	100		Lipid	Primary Bile Acid Metabolism	100006637
	3480		Secondary Bile Acid Metabolism	deoxycholate	LC/MS neg	1114	C04483	HMDB0000626	222528;440355		1.6		0.8698	0.9936		0.8697	1.3936		83	100		Lipid	Secondary Bile Acid Metabolism	302	83-44-3
	3482			deoxycholic acid 3-sulfate	LC/MS neg	52969		HMDB0002504	22833601		0.96		0.3579	0.9936		1.2912	1.2371		83	33		Lipid	Secondary Bile Acid Metabolism	100006638
	3483			deoxycholic acid 12-sulfate*	LC/MS neg	63688					1.61		0.8709	0.9936		0.387	0.6219		33	33		Lipid	Secondary Bile Acid Metabolism	100021712
	3486			3-dehydrodeoxycholate	LC/MS neg	63119		HMDB0062742	160738		0.6		0.7523	0.9936		1.405	0.8487		100	100		Lipid	Secondary Bile Acid Metabolism	100020860	4185-01-07
	3490			taurodeoxycholate	LC/MS neg	12261	C05463	HMDB0000896	2733768		0.05		0.1468	0.9936		14.4669	0.7173		83	67		Lipid	Secondary Bile Acid Metabolism	1668	207737-97-1
	3494			6-beta-hydroxylithocholate	LC/MS neg	36807	C15515	HMDB0000811	5283821		1.05		0.6318	0.9936		1.9014	1.9953		100	100		Lipid	Secondary Bile Acid Metabolism	100001625	668-49-5
	3495			lithocholate	LC/MS neg	1483	C03990	HMDB0000761	9903		1.16		0.973	0.9936		1.6084	1.8642		83	100		Lipid	Secondary Bile Acid Metabolism	405	434-13-9
	3497			12-ketolithocholate	LC/MS neg	63118		HMDB0000328	3080612		1.08		0.8784	0.9936		0.8795	0.9538		83	100		Lipid	Secondary Bile Acid Metabolism	100020859	5130-29-0
	3499			lithocholic acid sulfate (2)	LC/MS neg	62527					1.58		0.8034	0.9936		0.3229	0.5117		33	17		Lipid	Secondary Bile Acid Metabolism	100020824
	3505			ursodeoxycholate	LC/MS neg	1605	C07880	HMDB0000946	31401		0.71		0.5283	0.9936		1.8612	1.3131		100	100		Lipid	Secondary Bile Acid Metabolism	1135	128-13-2
	3519			tauroursodeoxycholate	LC/MS neg	39378		HMDB0000874	9848818		0.63		0.4598	0.9936		2.1063	1.3283		100	100		Lipid	Secondary Bile Acid Metabolism	100002912	14605-22-2
	3521			dehydrolithocholate	LC/MS neg	31891		HMDB00502	5283906		0.48		0.246	0.9936		2.1934	1.0431		83	83		Lipid	Secondary Bile Acid Metabolism	100001067	1553-56-6
	3522			7,12-diketolithocholate	LC/MS neg	31906			3080560		0.52		0.3602	0.9936		1.2751	0.6691		67	50		Lipid	Secondary Bile Acid Metabolism	100001070	517-33-9
	3524			6-oxolithocholate	LC/MS neg	46336			164960		0.35		0.1793	0.9936		1.4398	0.4979		83	83		Lipid	Secondary Bile Acid Metabolism	100001068	2393-61-5
	3525			7-ketolithocholate	LC/MS neg	43830		HMDB0000467	444262		0.41		0.1452	0.9936		2.5529	1.0541		100	100		Lipid	Secondary Bile Acid Metabolism	100001069	4651-67-6
	3526			hyocholate	LC/MS neg	34093	C17649	HMDB0000760	92805		0.7		0.8197	0.9936		11.3978	8.0323		83	67		Lipid	Secondary Bile Acid Metabolism	100001279	547-75-1
	3530			taurohyodeoxycholic acid	LC/MS neg	43588		HMDB0000874	12443252		0.54		0.3126	0.9936		1.3089	0.7116		50	17		Lipid	Secondary Bile Acid Metabolism	100003869	38411-85-7
	3533			3-dehydrocholate	LC/MS neg	43835		HMDB00502	159655		0.39		0.2557	0.9936		2.9362	1.1574		83	100		Lipid	Secondary Bile Acid Metabolism	100001062	2304-89-4
	3537			taurocholenate sulfate*	LC/MS neg	32807					0.34		0.1858	0.9936		2.0517	0.6966		100	83		Lipid	Secondary Bile Acid Metabolism	100001990
	3538			7-ketodeoxycholate	LC/MS neg	31904		HMDB0000391	188292		0.74		0.4575	0.9936		1.4801	1.1006		100	100		Lipid	Secondary Bile Acid Metabolism	100001063	911-40-0
	3540			3b-hydroxy-5-cholenoic acid	LC/MS neg	43507		HMDB0000308	92997		0.76		0.6684	0.9936		0.9455	0.7158		67	50		Lipid	Secondary Bile Acid Metabolism	100004182	5255-17-4
	3543			taurochenodeoxycholic acid (7 or 27)-sulfate	LC/MS neg	52976					0.96		0.9081	0.9936		0.9307	0.8974		67	50		Lipid	Secondary Bile Acid Metabolism	100006643
	3547			ursocholate	LC/MS pos late	57573	C17644	HMDB0000917	122340		2.77		0.0369	0.9936		0.7567	2.0962		100	100		Lipid	Secondary Bile Acid Metabolism	100002913	2955-27-3
	3548			isohyodeoxycholate	LC/MS neg	57774		HMDB0000664	5283822		1.44		0.8782	0.9936		4.9235	7.1036		83	50		Lipid	Secondary Bile Acid Metabolism	100015988	570-84-3
	3549			tauroursodeoxycholic acid sulfate (2)	LC/MS neg	62785					0.81		0.5447	0.9936		1.0279	0.834		50	50		Lipid	Secondary Bile Acid Metabolism	100020845
	4120	Nucleotide	Purine Metabolism, (Hypo)Xanthine/Inosine containing	inosine	LC/MS pos early	1123	C00294	HMDB0000195	6021		0.79		0.4473	0.9936		1.2361	0.9784		100	100		Nucleotide	Purine Metabolism, (Hypo)Xanthine/Inosine containing	361	58-63-9
	4121			hypoxanthine	LC/MS pos early	3127	C00262	HMDB0000157	790;135398638		0.75		0.5084	0.9936		1.4987	1.1207		100	100		Nucleotide	Purine Metabolism, (Hypo)Xanthine/Inosine containing	171	68-94-0
	4122			xanthine	LC/MS pos early	3147	C00385	HMDB0000292	1188		0.76		0.5932	0.9936		1.1756	0.899		100	100		Nucleotide	Purine Metabolism, (Hypo)Xanthine/Inosine containing	1004	69-89-6
	4124			xanthosine	LC/MS neg	15136	C01762	HMDB0000299	64959		0.62		0.2424	0.9936		1.1875	0.7313		100	100		Nucleotide	Purine Metabolism, (Hypo)Xanthine/Inosine containing	100000299	146-80-5
	4128			2'-deoxyinosine	LC/MS neg	15076	C05512	HMDB0000071	135398593		1.3		0.8556	0.9936		3.3283	4.3327		100	100		Nucleotide	Purine Metabolism, (Hypo)Xanthine/Inosine containing	100000135	890-38-0
	4132			urate	LC/MS neg	1604	C00366	HMDB0000289	1175		0.97		0.9427	0.9936		1.0337	1.0055		100	100		Nucleotide	Purine Metabolism, (Hypo)Xanthine/Inosine containing	1134	69-93-2;120K5305
	4134			allantoin	LC/MS polar	1107	C02350 C02348 C01551	HMDB0000462	204;439714;439713		0.79		0.1942	0.9936		1.1357	0.9026		100	100		Nucleotide	Purine Metabolism, (Hypo)Xanthine/Inosine containing	1002	97-59-6
	4135			allantoic acid	LC/MS pos early	33434	C00499	HMDB0001209	203		6.9		0.179	0.9936		0.0821	0.5661		17	33		Nucleotide	Purine Metabolism, (Hypo)Xanthine/Inosine containing	218	99-16-1
	4137			1-methylhypoxanthine	LC/MS pos early	57771		HMDB0013141	70765		1.37		0.6044	0.9936		1.022	1.3996		100	83		Nucleotide	Purine Metabolism, (Hypo)Xanthine/Inosine containing	100004644	1125-39-9
	4140		Purine Metabolism, Adenine containing	adenosine 5'-monophosphate (AMP)	LC/MS pos early	32342	C00020	HMDB0000045	6083		1.74		0.7865	0.9936		0.9554	1.6612		83	67		Nucleotide	Purine Metabolism, Adenine containing	209	149022-20-8
	4147			adenosine	LC/MS pos early	555	C00212	HMDB0000050	60961		2.84		0.6194	0.9936		1.2894	3.6626		100	100		Nucleotide	Purine Metabolism, Adenine containing	798	58-61-7
	4148			adenine	LC/MS pos early	554	C00147	HMDB0000034	190		2.18		0.7378	0.9936		1.0537	2.3023		100	100		Nucleotide	Purine Metabolism, Adenine containing	880	73-24-5
	4149			1-methyladenine	LC/MS pos early	1527	C02216	HMDB0011599	135398646		0.86		0.6123	0.9936		5.6752	4.8977		100	67		Nucleotide	Purine Metabolism, Adenine containing	54	5142-22-3
	4154			N1-methyladenosine	LC/MS pos early	15650	C02494	HMDB0003331	27476		1.52		0.506	0.9936		1.0151	1.5403		100	100		Nucleotide	Purine Metabolism, Adenine containing	1242	15763-06-1
	4155			N6-methyladenosine	LC/MS pos early	37114		HMDB0004044	102175		0.81		0.6412	0.9936		1.0598	0.8633		100	83		Nucleotide	Purine Metabolism, Adenine containing	213	1867-73-8
	4165			N6-carbamoylthreonyladenosine	LC/MS neg	35157		HMDB0041623	161466		1.15		0.6501	0.9936		3.1215	3.593		67	83		Nucleotide	Purine Metabolism, Adenine containing	100001415	24719-82-2
	4168			2'-deoxyadenosine 5'-monophosphate	LC/MS pos early	46333	C00360	HMDB0000905	12599		9.03		0.1752	0.9936		0.4638	4.1904		50	50		Nucleotide	Purine Metabolism, Adenine containing	100000485	653-63-4
	4170			2'-deoxyadenosine	LC/MS pos early	1553	C00559	HMDB0000101	13730		6.15		0.4191	0.9936		1.046	6.4309		83	67		Nucleotide	Purine Metabolism, Adenine containing	211	16373-93-6
	4173			cyclic adenosine diphosphate-ribose	LC/MS neg	45992	C13050		123847		1.53		0.7836	0.9936		0.357	0.5464		33	17		Nucleotide	Purine Metabolism, Adenine containing	100001059	119340-53-3
	4178		Purine Metabolism, Guanine containing	guanosine 5'-monophosphate (5'-GMP)	LC/MS neg	2849	C00144	HMDB0001397	6804		0.97		0.7287	0.9936		0.8654	0.8376		17	33		Nucleotide	Purine Metabolism, Guanine containing	347	5550-12-09
	4183			guanosine	LC/MS pos early	1573	C00387	HMDB0000133	6802		0.9		0.9796	0.9936		1.3389	1.2042		83	100		Nucleotide	Purine Metabolism, Guanine containing	1099	118-00-3
	4184			guanine	LC/MS pos early	32352	C00242	HMDB0000132	135398634		0.83		0.9773	0.9936		1.1369	0.946		100	100		Nucleotide	Purine Metabolism, Guanine containing	172	73-40-5
	4187			7-methylguanine	LC/MS pos early	35114	C02242	HMDB0000897	135398679		1.16		0.737	0.9936		0.927	1.0752		100	100		Nucleotide	Purine Metabolism, Guanine containing	100001456	578-76-7
	4201			2'-deoxyguanosine	LC/MS neg	1411	C00330	HMDB0000085	135398592		3.16		0.6761	0.9936		1.2357	3.9079		100	100		Nucleotide	Purine Metabolism, Guanine containing	348	961-07-9
	4207		Pyrimidine Metabolism, Orotate containing	dihydroorotate	LC/MS polar	601	C00337	HMDB03349	648		1.09		0.9867	0.9936		0.9228	1.003		100	83		Nucleotide	Pyrimidine Metabolism, Orotate containing	923	155-54-4
	4208			orotate	LC/MS polar	1505	C00295	HMDB0000226	967		0.39		0.1084	0.9936		2.7406	1.0681		100	100		Nucleotide	Pyrimidine Metabolism, Orotate containing	445	50887-69-9
	4215		Pyrimidine Metabolism, Uracil containing	uridine 5'-monophosphate (UMP)	LC/MS pos early	2856	C00105	HMDB0000288	6030		1					1	1		0	17		Nucleotide	Pyrimidine Metabolism, Uracil containing	869	3387-36-8
	4220			uridine	LC/MS neg	606	C00299	HMDB0000296	6029		0.97		0.6265	0.9936		1.2912	1.2542		100	100		Nucleotide	Pyrimidine Metabolism, Uracil containing	535	58-96-8
	4221			uracil	LC/MS pos early	605	C00106	HMDB0000300	1174		0.8		0.84	0.9936		1.619	1.3002		100	100		Nucleotide	Pyrimidine Metabolism, Uracil containing	825	66-22-8
	4222			pseudouridine	LC/MS neg	33442	C02067	HMDB0000767	15047		0.55		0.9478	0.9936		2.3554	1.304		100	100		Nucleotide	Pyrimidine Metabolism, Uracil containing	821	1445-07-4
	4223			5,6-dihydrouridine	LC/MS neg	61833		HMDB0000497	94312		1.07		0.9214	0.9936		1.8731	1.9963		100	100		Nucleotide	Pyrimidine Metabolism, Uracil containing	100001425	5627-05-04
	4224			2'-O-methyluridine	LC/MS neg	57655		HMDB0240328	102212		0.89		0.8481	0.9936		1.6622	1.4786		83	100		Nucleotide	Pyrimidine Metabolism, Uracil containing	100010896	2140-76-3
	4225			5-methyluridine (ribothymidine)	LC/MS neg	35136		HMDB0000884	445408		1.14		0.9252	0.9936		1.1438	1.2985		100	100		Nucleotide	Pyrimidine Metabolism, Uracil containing	100001446	1463-10-1
	4236			2'-deoxyuridine	LC/MS neg	52602	C00526	HMDB0000012	13712		1.54		0.7557	0.9936		2.2019	3.3887		100	100		Nucleotide	Pyrimidine Metabolism, Uracil containing	536	951-78-0
	4239			3-ureidopropionate	LC/MS pos early	3155	C02642	HMDB0000026	111		1.88		0.4224	0.9936		1.5468	2.9022		100	100		Nucleotide	Pyrimidine Metabolism, Uracil containing	1053	462-88-4
	4240			beta-alanine	LC/MS pos early	55	C00099	HMDB0000056	239		0.46		0.6422	0.9936		2.1219	0.9864		100	100		Nucleotide	Pyrimidine Metabolism, Uracil containing	244	56-41-7;107-95-9
	4248		Pyrimidine Metabolism, Cytidine containing	cytidine 5'-monophosphate (5'-CMP)	LC/MS pos early	2372	C00055	HMDB0000095	6131		1.42		0.9713	0.9936		2.9647	4.2217		100	100		Nucleotide	Pyrimidine Metabolism, Cytidine containing	282	63-37-6
	4252			cytidine	LC/MS pos early	514	C00475	HMDB0000089	6175		0.51		0.0515	0.9936		1.1959	0.6081		100	100		Nucleotide	Pyrimidine Metabolism, Cytidine containing	827	65-46-3
	4253			cytosine	LC/MS pos early	573	C00380	HMDB0000630	597		0.83		0.8225	0.9936		1.9103	1.5914		100	100		Nucleotide	Pyrimidine Metabolism, Cytidine containing	881	71-30-7
	4259			5-methylcytosine	LC/MS pos early	21106	C02376	HMDB0002894	65040		0.53		0.856	0.9936		1.3859	0.7369		67	83		Nucleotide	Pyrimidine Metabolism, Cytidine containing	1049	58366-64-6
	4261			2'-deoxycytidine 5'-monophosphate	LC/MS pos early	533	C00239	HMDB0001202	13945		4.77		0.2769	0.9936		0.6545	3.1236		67	67		Nucleotide	Pyrimidine Metabolism, Cytidine containing	298	1032-65-1
	4263			2'-deoxycytidine	LC/MS pos early	15949	C00881	HMDB0000014	13711		0.65		0.5202	0.9936		1.9221	1.2542		100	100		Nucleotide	Pyrimidine Metabolism, Cytidine containing	100000125	951-77-9
	4265			2'-O-methylcytidine	LC/MS pos early	57554			150971		0.93		0.9198	0.9936		1.0496	0.974		50	67		Nucleotide	Pyrimidine Metabolism, Cytidine containing	100010895	2140-72-9
	4266			5-methyl-2'-deoxycytidine	LC/MS pos early	38159	C03592	HMDB0002224	440055		1.68		0.0908	0.9936		0.7805	1.3144		67	100		Nucleotide	Pyrimidine Metabolism, Cytidine containing	100002300	838-07-3
	4271		Pyrimidine Metabolism, Thymine containing	thymidine 5'-monophosphate	LC/MS neg	12023	C00364	HMDB0001227	9700		4.06		0.1763	0.9936		0.1191	0.4835		0	50		Nucleotide	Pyrimidine Metabolism, Thymine containing	1248	33430-62-5
	4275			thymidine	LC/MS neg	2183	C00214	HMDB0000273	5789		1.32		0.8443	0.9936		1.9679	2.5926		100	100		Nucleotide	Pyrimidine Metabolism, Thymine containing	872	50-89-5
	4278			thymine	LC/MS neg	604	C00178	HMDB0000262	1135		0.88		0.7357	0.9936		1.403	1.2323		100	100		Nucleotide	Pyrimidine Metabolism, Thymine containing	882	65-71-4
	4284			3-aminoisobutyrate	LC/MS pos early	1566	C05145	HMDB0002166	64956		0.89		0.8642	0.9936		1.872	1.6679		100	100		Nucleotide	Pyrimidine Metabolism, Thymine containing	1114	10569-72-9;214139-20-5
	4285		Purine and Pyrimidine Metabolism	methylphosphate	LC/MS pos early	37070		HMDB61711	13130		0.92		0.8954	0.9936		1.1721	1.0739		100	100		Nucleotide	Purine and Pyrimidine Metabolism	100001805	7023-27-0
	4301	Cofactors and Vitamins	Nicotinate and Nicotinamide Metabolism	quinolinate	LC/MS pos early	1899	C03722	HMDB0000232	1066		1.08		0.6079	0.9936		1.105	1.1981		67	100		Cofactors and Vitamins	Nicotinate and Nicotinamide Metabolism	182	89-00-9
	4302			nicotinate	LC/MS pos early	1504	C00253	HMDB0001488	938		0.74		0.503	0.9936		1.5462	1.1516		100	100		Cofactors and Vitamins	Nicotinate and Nicotinamide Metabolism	567	59-67-6
	4303			nicotinate ribonucleoside	LC/MS pos early	33471	C05841	HMDB0006809	161233		0.85		0.9909	0.9936		0.9245	0.7813		100	100		Cofactors and Vitamins	Nicotinate and Nicotinamide Metabolism	100001316	2625-49-2
	4304			nicotinic acid mononucleotide (NaMN)	LC/MS pos early	32461	C01185	HMDB0001132	5288991		2.05		0.4044	0.9936		0.5135	1.0547		67	50		Cofactors and Vitamins	Nicotinate and Nicotinamide Metabolism	100001058	321-02-8
	4305			nicotinamide	LC/MS pos early	594	C00153	HMDB0001406	936		0.77		0.2102	0.9936		1.2537	0.9635		83	67		Cofactors and Vitamins	Nicotinate and Nicotinamide Metabolism	432	98-92-0
	4317			1-methylnicotinamide	LC/MS pos early	27665	C02918	HMDB0000699	457		1.39		0.5883	0.9936		1.0422	1.4459		67	83		Cofactors and Vitamins	Nicotinate and Nicotinamide Metabolism	55	1005-24-9
	4323			trigonelline (N'-methylnicotinate)	LC/MS pos early	32401	C01004	HMDB0000875	5570		1.49		0.7526	0.9936		0.918	1.3652		100	100		Cofactors and Vitamins	Nicotinate and Nicotinamide Metabolism	100001092	535-83-1
	4325			N1-Methyl-2-pyridone-5-carboxamide	LC/MS neg	40469	C05842	HMDB0004193	69698		1.14		0.7938	0.9936		0.8996	1.0262		100	83		Cofactors and Vitamins	Nicotinate and Nicotinamide Metabolism	100001468	701-44-0
	4333		Riboflavin Metabolism	riboflavin (Vitamin B2)	LC/MS pos early	1827	C00255	HMDB0000244	493570		0.49		0.035	0.9936		1.7258	0.8465		100	100		Cofactors and Vitamins	Riboflavin Metabolism	500	83-88-5
	4335			flavin mononucleotide (FMN)	LC/MS neg	15797	C00061	HMDB0001520	643976		0.47		0.5354	0.9936		1.9991	0.9409		83	67		Cofactors and Vitamins	Riboflavin Metabolism	100000251	130-40-5
	4336		Pantothenate and CoA Metabolism	pantoate	LC/MS polar	63061	C00522	HMDB0240389	5289105		0.91		0.8254	0.9936		2.8569	2.6109		100	100		Cofactors and Vitamins	Pantothenate and CoA Metabolism	100002613	470-29-1
	4337			pantothenate	LC/MS pos early	1508	C00864	HMDB0000210	6613		0.88		0.5755	0.9936		1.1019	0.9696		100	100		Cofactors and Vitamins	Pantothenate and CoA Metabolism	1024	137-08-6
	4338			pantethine	LC/MS neg	39791	C12661	HMDB0003828	452306		1.04		0.9485	0.9936		0.8056	0.8354		67	33		Cofactors and Vitamins	Pantothenate and CoA Metabolism	100002991	16816-67-4
	4339			pantetheine	LC/MS pos early	57555	C00831	HMDB0003426	439322		0.48		0.5157	0.9936		4.2257	2.0106		100	83		Cofactors and Vitamins	Pantothenate and CoA Metabolism	100001495	496-65-1
	4349		Ascorbate and Aldarate Metabolism	ascorbic acid 2-sulfate	LC/MS polar	63590		HMDB0060649	54676864		1.29		0.4571	0.9936		1.1179	1.4432		83	100		Cofactors and Vitamins	Ascorbate and Aldarate Metabolism	100009329
	4350			ascorbic acid 3-sulfate*	LC/MS polar	63687			11425365		1.71		0.8726	0.9936		1.6318	2.7832		67	100		Cofactors and Vitamins	Ascorbate and Aldarate Metabolism	100020409
	4353			2-O-methylascorbic acid	LC/MS polar	63990		HMDB0240294	54726398		1.1		0.3632	0.9936		0.776	0.8507		17	17		Cofactors and Vitamins	Ascorbate and Aldarate Metabolism	100003258	17860-87-6
	4354			threonate	LC/MS polar	27738	C01620	HMDB0000943 HMDB0062620	5460407;151152		1.17		0.7934	0.9936		1.1197	1.3074		100	100		Cofactors and Vitamins	Ascorbate and Aldarate Metabolism	100001022	70753-61-6
	4357			oxalate (ethanedioate)	LC/MS neg	20694	C00209	HMDB0002329	971		1.27		0.6772	0.9936		1.6092	2.0441		100	100		Cofactors and Vitamins	Ascorbate and Aldarate Metabolism	100000841	144-62-7
	4358			gulonate*	LC/MS polar	46957	C00800	HMDB0003290	152304		1.49		0.3763	0.9936		0.9088	1.3579		100	83		Cofactors and Vitamins	Ascorbate and Aldarate Metabolism	100001586	20246-53-1
	4361		Tocopherol Metabolism	alpha-tocopherol	LC/MS pos late	1561	C02477	HMDB0001893	86472		0.98		0.8255	0.9936		1.0565	1.0345		100	100		Cofactors and Vitamins	Tocopherol Metabolism	1105	59-02-9;10191-41-0
	4362			alpha-tocopherol acetate	LC/MS pos late	38288	C13202	HMDB0034227	2117		1.04		0.913	0.9936		0.7834	0.8185		100	100		Cofactors and Vitamins	Tocopherol Metabolism	100002328	7695-31-2
	4365			delta-tocopherol	LC/MS pos late	33418	C14151	HMDB0002902	92094		0.97		0.7008	0.9936		1.0168	0.9854		100	100		Cofactors and Vitamins	Tocopherol Metabolism	100001216	119-13-1
	4367			alpha-tocotrienol	LC/MS pos late	37502	C14153	HMDB0006327	5282347		1.28		0.3431	0.9936		0.8721	1.1196		100	100		Cofactors and Vitamins	Tocopherol Metabolism	100001979	58864-81-6
	4368			gamma-tocotrienol	LC/MS pos late	37501	C14155	HMDB0012958	5282349		1.26		0.2228	0.9936		0.8124	1.0255		100	100		Cofactors and Vitamins	Tocopherol Metabolism	100001981	14101-61-2
	4383			gamma-tocopherol/beta-tocopherol	LC/MS pos late	52473	C14152 C02483	HMDB0006335 HMDB0001492			0.94		0.3856	0.9936		1.0127	0.9529		100	100		Cofactors and Vitamins	Tocopherol Metabolism	100008998
	4385		Biotin Metabolism	biotin	LC/MS pos early	568	C00120	HMDB0000030	171548		3.38		0.0871	0.9936		0.2346	0.7925		17	50		Cofactors and Vitamins	Biotin Metabolism	251	58-85-5
	4407		Hemoglobin and Porphyrin Metabolism	protoporphyrin IX	LC/MS pos late	39321	C02191	HMDB0000241	4971		1.62		0.6095	0.9936		1.3088	2.1206		100	100		Cofactors and Vitamins	Hemoglobin and Porphyrin Metabolism	100000292	553-12-8;50865-10-5
	4408			heme	LC/MS pos late	41754	C00032	HMDB0003178	26945		1.37		0.3367	0.9936		0.9648	1.3202		100	100		Cofactors and Vitamins	Hemoglobin and Porphyrin Metabolism	100001386	14875-96-8
	4409			bilirubin (Z,Z)	LC/MS pos late	43807	C00486	HMDB0000054	5280352		0.6		0.5676	0.9936		1.6969	1.0167		100	100		Cofactors and Vitamins	Hemoglobin and Porphyrin Metabolism	1090	635-65-4
	4410			bilirubin (E,E)*	LC/MS pos late	32586		HMDB0240584	129320511		0.64		0.257	0.9936		0.9403	0.6053		67	50		Cofactors and Vitamins	Hemoglobin and Porphyrin Metabolism	100001950
	4412			biliverdin	LC/MS pos late	2137	C00500	HMDB0001008	5280353		0.79		0.8609	0.9936		1.4278	1.1335		100	100		Cofactors and Vitamins	Hemoglobin and Porphyrin Metabolism	250	55482-27-4;55482-27-4
	4413			I-urobilinogen	LC/MS neg	32426	C05789	HMDB0004157	9548718		2.52		0.3265	0.9936		0.8033	2.0241		83	67		Cofactors and Vitamins	Hemoglobin and Porphyrin Metabolism	100001226	14684-37-8
	4414			D-urobilin	LC/MS pos late	40084	C05795	HMDB04161	5280820		1.54		0.7908	0.9936		0.7256	1.1142		100	100		Cofactors and Vitamins	Hemoglobin and Porphyrin Metabolism	100002569	3947-38-4
	4415			L-urobilin	LC/MS neg	40173	C05793	HMDB0004159	5280818		0.48		0.2219	0.9936		0.7566	0.3615		67	17		Cofactors and Vitamins	Hemoglobin and Porphyrin Metabolism	100002568	34217-90-8
	4421		Thiamine Metabolism	thiamin (Vitamin B1)	LC/MS pos early	5341	DG00125 C00378 D08580	HMDB0000235	1130		0.39		0.0471	0.9936		1.68	0.6602		100	100		Cofactors and Vitamins	Thiamine Metabolism	873	59-43-8
	4422			thiamin monophosphate	LC/MS pos early	15798	C01081	HMDB0002666	1131;3382778		0.44		0.5222	0.9936		1.431	0.6322		50	50		Cofactors and Vitamins	Thiamine Metabolism	523	532-40-1
	4425			hydroxymethylpyrimidine	LC/MS pos early	57565	C01279		777		0.76		0.6469	0.9936		1.5402	1.1754		100	100		Cofactors and Vitamins	Thiamine Metabolism	100003365	73-67-6
	4430		Vitamin A Metabolism	retinol (Vitamin A)	LC/MS pos late	1806	C00473	HMDB0000305	445354		1.18		0.5004	0.9936		0.8001	0.9463		67	83		Cofactors and Vitamins	Vitamin A Metabolism	498	68-26-8
	4432			carotene diol (1)	LC/MS pos late	57635					0.9		0.3102	0.9936		1.0103	0.906		100	100		Cofactors and Vitamins	Vitamin A Metabolism	100015966
	4433			carotene diol (2)	LC/MS pos late	57636					1.1		0.8107	0.9936		0.9756	1.073		100	100		Cofactors and Vitamins	Vitamin A Metabolism	100015967
	4434			carotene diol (3)	LC/MS pos late	57637					0.92		0.5314	0.9936		0.9986	0.9154		100	100		Cofactors and Vitamins	Vitamin A Metabolism	100015968
	4436			beta-cryptoxanthin	LC/MS pos late	57591	C08591	HMDB0033844	5281235		0.95		0.7099	0.9936		0.9519	0.8998		100	100		Cofactors and Vitamins	Vitamin A Metabolism	100001977	472-70-8
	4446		Vitamin B6 Metabolism	pyridoxine (Vitamin B6)	LC/MS pos early	608	D08454	HMDB0000239	1054		1.22		0.7411	0.9936		0.9469	1.159		100	100		Cofactors and Vitamins	Vitamin B6 Metabolism	936	58-56-0
	4448			pyridoxamine	LC/MS pos early	2150	C00534	HMDB0001431	1052		0.74		0.3772	0.9936		1.1825	0.8731		100	100		Cofactors and Vitamins	Vitamin B6 Metabolism	568	58052-48-5
	4451			pyridoxal	LC/MS pos early	1651	C00250	HMDB0001545	1050		0.95		0.5542	0.9936		1.2982	1.2371		100	100		Cofactors and Vitamins	Vitamin B6 Metabolism	491	65-22-5
	4452			pyridoxate	LC/MS neg	31555	C00847	HMDB0000017	6723		1.08		0.9738	0.9936		1.2784	1.3807		100	100		Cofactors and Vitamins	Vitamin B6 Metabolism	100001121	82-82-6
	4457		Vitamin D Metabolism	vitamin D3 sulfate	LC/MS polar	64558			71752977		1.25		0.7605	0.9936		1.0478	1.3046		100	100		Cofactors and Vitamins	Vitamin D Metabolism	100021071	78392-27-5
	4475	Xenobiotics	Benzoate Metabolism	4-hydroxymandelate	LC/MS neg	1568	C03198	HMDB0000822	328		0.76		0.5725	0.9936		1.0666	0.8072		100	100		Xenobiotics	Benzoate Metabolism	1115	7198-10-9;184901-84-6
	4477			benzoate	LC/MS neg	15778	C00180	HMDB0001870	243		1.31		0.217	0.9936		0.8183	1.0698		100	100		Xenobiotics	Benzoate Metabolism	100000008	65-85-0
	4487			4-hydroxybenzoate	LC/MS neg	21133	C00156	HMDB0000500	135		0.48		0.7121	0.9936		2.06	0.9937		67	67		Xenobiotics	Benzoate Metabolism	100000862	99-96-7
	4489			2,4,6-trihydroxybenzoate	LC/MS polar	35892		HMDB0029649	66520		0.91		0.4976	0.9936		1.1395	1.0335		100	100		Xenobiotics	Benzoate Metabolism	100001718	83-30-7
	4494			3,5-dihydroxybenzoic acid	LC/MS polar	37508		HMDB0013677	7424		0.02		0.2219	0.9936		46.5454	0.8981		67	83		Xenobiotics	Benzoate Metabolism	100002054	99-10-5
	4499			catechol sulfate	LC/MS neg	35320		HMDB0059724	3083879		2.54		0.5339	0.9936		0.8219	2.0905		100	83		Xenobiotics	Benzoate Metabolism	100001605	4918-96-1
	4505			4-ethylcatechol sulfate	LC/MS neg	63072					0.47		0.1831	0.9936		0.6488	0.3044		33	17		Xenobiotics	Benzoate Metabolism	100020536
	4506			4-methylcatechol sulfate	LC/MS neg	46146		HMDB0240459	54104170		0.36		0.1352	0.9936		1.5497	0.5526		83	50		Xenobiotics	Benzoate Metabolism	100004111
	4511			p-hydroxybenzaldehyde	LC/MS neg	17665	C00633	HMDB0011718	126		0.88		0.6284	0.9936		0.9654	0.8533		83	83		Xenobiotics	Benzoate Metabolism	1276	123-08-0
	4524			4-ethylphenylsulfate	LC/MS neg	36099	C13637	HMDB0062551	20822574		0.64		0.6478	0.9936		2.6078	1.657		83	50		Xenobiotics	Benzoate Metabolism	100001756	123-07-9
	4553			p-cresol sulfate	LC/MS neg	36103		HMDB0011635	4615423		0.98		0.6155	0.9936		1.8486	1.8105		83	100		Xenobiotics	Benzoate Metabolism	100001315	3233-57-7
	4569			3-(3-hydroxyphenyl)propionate sulfate	LC/MS neg	45415		HMDB0094710	187488		0.33		0.3204	0.9936		1.7707	0.5798		83	67		Xenobiotics	Benzoate Metabolism	100005391	86321-32-6
	4571			2-(4-hydroxyphenyl)propionate	LC/MS neg	35632	C03080	HMDB0041683	102526		0.14		0.3146	0.9936		2.7381	0.3857		67	33		Xenobiotics	Benzoate Metabolism	100001622	938-96-5
	4572			3-(3-hydroxyphenyl)propionate	LC/MS neg	35635	C11457	HMDB0000375	91		1.55		0.7096	0.9936		1.2773	1.9796		83	67		Xenobiotics	Benzoate Metabolism	100001624	621-54-5
	4574			3-(4-hydroxyphenyl)propionate	LC/MS neg	39587	C01744	HMDB0002199	10394		1.54		0.7309	0.9936		2.7001	4.1468		100	100		Xenobiotics	Benzoate Metabolism	100002914	501-97-3
	4575			3-phenylpropionate (hydrocinnamate)	LC/MS neg	15749	C05629	HMDB0000764	107		0.08		0.278	0.9936		9.8918	0.8159		83	83		Xenobiotics	Benzoate Metabolism	100000010	501-52-0
	4577			3,5-dihydroxyphenylpropionate	LC/MS polar	63342		HMDB0125533	161525		0.9		0.7958	0.9936		1.989	1.7967		100	100		Xenobiotics	Benzoate Metabolism	100021256	26539-01-5
	4595		Xanthine Metabolism	1-methylurate	LC/MS pos early	34395	C16359	HMDB0003099	69726		0.96		0.6337	0.9936		0.8655	0.8269		67	83		Xenobiotics	Xanthine Metabolism	100001400	708-79-2
	4628		Food Component/Plant	maltol	LC/MS pos early	38299	C11918	HMDB0030776	8369		2.49		0.1223	0.9936		0.6086	1.5173		100	83		Xenobiotics	Food Component/Plant	100002362	118-71-8
	4637			2-piperidinone	LC/MS pos early	43400		HMDB0011749	12665		7.02		0.1351	0.9936		0.6724	4.721		100	83		Xenobiotics	Food Component/Plant	100004295	675-20-7
	4682			erythrose	LC/MS neg	27722	C01796	HMDB0002649	94176		0.68		0.4419	0.9936		1.0291	0.6953		83	67		Xenobiotics	Food Component/Plant	100001042	583-50-6
	4691			genistein	LC/MS neg	32448	C06563	HMDB0003217	5280961		5.66		0.2154	0.9936		4.3012	24.3304		100	100		Xenobiotics	Food Component/Plant	100001221	446-72-0
	4696			3-dehydroshikimate	LC/MS polar	36764	C02637		439774		0.46		0.5461	0.9936		2.0604	0.9578		100	100		Xenobiotics	Food Component/Plant	100001679	2922-42-1
	4734			apigenin	LC/MS neg	21189	C01477	HMDB0002124	5280443		0.54		0.5838	0.9936		2.0813	1.127		100	83		Xenobiotics	Food Component/Plant	100000935	520-36-5
	4753			vanillate	LC/MS neg	35639	C06672	HMDB0000484	8468		0.98		0.9482	0.9936		1.0697	1.0486		100	83		Xenobiotics	Food Component/Plant	100001634	121-34-6
	4773			2,3-dihydroxyisovalerate	LC/MS polar	38276	C04039	HMDB0012141	677		0.72		0.6312	0.9936		2.1188	1.5226		83	100		Xenobiotics	Food Component/Plant	100002417	1756-18-9
	4775			dipicolinate	LC/MS pos early	15135		HMDB0033161	10367		6.36		0.0967	0.9936		1.0781	6.8587		100	100		Xenobiotics	Food Component/Plant	100000146	499-83-2
	4777			2,8-quinolinediol	LC/MS pos early	42975	C06342		97250		0.19		0.4674	0.9936		51.5092	9.6081		67	67		Xenobiotics	Food Component/Plant	100004206	15450-76-7
	4778			2,8-quinolinediol sulfate	LC/MS neg	48691					0.07		0.3206	0.9936		8.1612	0.5891		67	50		Xenobiotics	Food Component/Plant	100004321
	4781			2-isopropylmalate	LC/MS polar	15667	C02504	HMDB0000402	77		1.04		0.8934	0.9936		2.8151	2.9388		100	100		Xenobiotics	Food Component/Plant	100000409	3237-44-3
	4782			2-oxindole-3-acetate	LC/MS neg	40479		HMDB0035514	3080590		1.04		0.7351	0.9936		1.1341	1.1756		100	100		Xenobiotics	Food Component/Plant	100003109	2971-31-5
	4786			3-formylindole	LC/MS neg	62863	C08493	HMDB29737	10256		0.76		0.563	0.9936		1.2216	0.9305		100	100		Xenobiotics	Food Component/Plant	100020219	487-89-8
	4806			gluconate	LC/MS polar	587	C00257	HMDB0000625	3085666;10690		0.62		0.2187	0.9936		1.6968	1.056		100	100		Xenobiotics	Food Component/Plant	338	527-07-1
	4808			6-hydroxydaidzein	LC/MS pos early	37113	C14314	HMDB0031715	5284649		4.15		0.1856	0.9936		0.6219	2.5831		83	83		Xenobiotics	Food Component/Plant	100001825	17817-31-1
	4816			afromosin	LC/MS pos late	35653	C10199	HMDB0039245	5281704		0.48		0.7572	0.9936		1.6835	0.8035		50	83		Xenobiotics	Food Component/Plant	100001648	550-79-8
	4829			beta-guanidinopropanoate	LC/MS pos early	35101	C03065	HMDB0013222	67701		0.85		0.5099	0.9936		0.7616	0.6445		50	33		Xenobiotics	Food Component/Plant	100001411	353-09-3
	4830			biochanin A	LC/MS pos late	21181	C00814	HMDB0002338	5280373		1.1		0.8218	0.9936		1.024	1.1312		100	100		Xenobiotics	Food Component/Plant	100000918	491-80-5
	4848			chrysoeriol (3'-O-methylluteolin)	LC/MS neg	40474	C04293	HMDB0030667	5280666		0.26		0.2827	0.9936		3.7669	0.9798		100	100		Xenobiotics	Food Component/Plant	100002959	491-71-4
	4865			coumestrol	LC/MS neg	38134	C10205	HMDB0002326	5281707		1.03		0.8486	0.9936		0.9747	0.9993		100	100		Xenobiotics	Food Component/Plant	100002264	479-13-0
	4872			daidzein	LC/MS neg	32453	C10208	HMDB0003312	5281708		3.52		0.1758	0.9936		0.5979	2.1072		100	100		Xenobiotics	Food Component/Plant	100001219	486-66-8
	4874			daidzin (daidzein 7-O-glucoside)	LC/MS neg	32435	C10216	HMDB0033991	107971		1.06		0.4991	0.9936		0.9699	1.0242		50	83		Xenobiotics	Food Component/Plant	100001218	552-66-9
	4875			genistein sulfate*	LC/MS neg	62061					0.46		0.7714	0.9936		66.1158	30.7382		83	83		Xenobiotics	Food Component/Plant	100020207
	4876			deoxymugineic acid	LC/MS pos early	57394					0.93		0.7543	0.9936		0.9604	0.8921		67	100		Xenobiotics	Food Component/Plant	100001816	74235-24-8
	4877			N1,N10-dicoumaroylspermidine	LC/MS pos early	63856		HMDB0033469	15270795		1.56		0.3862	0.9936		5.9513	9.2874		67	83		Xenobiotics	Food Component/Plant	100021504
	4880			dihydroferulate	LC/MS neg	40481		HMDB0062121	14340		0.98		0.6364	0.9936		1.332	1.304		100	100		Xenobiotics	Food Component/Plant	100003432	1135-23-5
	4881			dihydroferulic acid sulfate	LC/MS neg	62857		HMDB0041724	187489		0.12		0.3671	0.9936		8.8665	1.0577		83	50		Xenobiotics	Food Component/Plant	100020272
	4887			enterodiol	LC/MS neg	39630	C18166	HMDB0005056	123725		0.97		0.622	0.9936		0.7896	0.7634		83	67		Xenobiotics	Food Component/Plant	100003072	80226-00-2
	4888			enterolactone	LC/MS neg	39626	C18165	HMDB0006101	114739		1.2		0.7232	0.9936		0.6046	0.7276		83	67		Xenobiotics	Food Component/Plant	100003070	78473-71-9
	4889			enterolactone sulfate	LC/MS neg	64041		HMDB0240506 HMDB0240505			0.28		0.2755	0.9936		3.1044	0.8768		83	100		Xenobiotics	Food Component/Plant	100020407
	4891			equol	LC/MS neg	36774	C14131	HMDB0002209	91469		0.79		0.2071	0.9936		0.8785	0.6905		33	17		Xenobiotics	Food Component/Plant	100001725	531-95-3;94105-90-5
	4893			equol sulfate	LC/MS neg	40478					0.74		0.5402	0.9936		0.9589	0.7108		33	17		Xenobiotics	Food Component/Plant	100003429
	4894			ergothioneine	LC/MS pos early	37459	C05570	HMDB0003045	5351619		1.05		0.7919	0.9936		0.8757	0.9192		33	33		Xenobiotics	Food Component/Plant	100002154	58511-63-0
	4901			ferulate	LC/MS neg	35630	C01494	HMDB0000954	445858		0.97		0.9203	0.9936		1.2539	1.211		100	100		Xenobiotics	Food Component/Plant	100001542	537-98-4
	4902			ferulic acid 4-sulfate	LC/MS neg	47114		HMDB0029200	6305574		0.62		0.9225	0.9936		31.2763	19.4994		67	50		Xenobiotics	Food Component/Plant	100005389	86321-29-1
	4906			quinate	LC/MS polar	18335	C00296	HMDB0003072	6508		1.01		0.673	0.9936		1.0626	1.0698		100	100		Xenobiotics	Food Component/Plant	100000442	77-95-2
	4907			feruloylquinate (1)	LC/MS neg	63399					0.06		0.5938	0.9936		9.9238	0.5611		17	50		Xenobiotics	Food Component/Plant	100021485
	4908			feruloylquinate (2)	LC/MS neg	63400					0.06		0.7269	0.9936		7.889	0.4553		17	50		Xenobiotics	Food Component/Plant	100021486
	4911			feruloylquinate (5)	LC/MS neg	63403	C02572	HMDB0030669	9799386		0.26		0.6343	0.9936		3.9004	1.0152		17	67		Xenobiotics	Food Component/Plant	100021489
	4912			formononetin	LC/MS neg	35657	C00858	HMDB0005808	5280378		0.76		0.7224	0.9936		1.6518	1.2495		100	100		Xenobiotics	Food Component/Plant	100001632	485-72-3
	4923			glycitein	LC/MS pos late	34024	C14536	HMDB0005781	5317750		0.39		0.3827	0.9936		3.9574	1.5476		100	100		Xenobiotics	Food Component/Plant	100001222	40957-83-3
	4926			glycitein sulfate (1)	LC/MS neg	62886					0.93		0.9522	0.9936		0.4635	0.4317		50	33		Xenobiotics	Food Component/Plant	100021091
	4927			glycitein sulfate (2)	LC/MS neg	62887					0.11		0.8723	0.9936		9.2367	1.007		67	33		Xenobiotics	Food Component/Plant	100021092
	4939			indolin-2-one	LC/MS pos early	43374	C12312		321710		0.71		0.4213	0.9936		1.3101	0.933		83	83		Xenobiotics	Food Component/Plant	100004318	59-48-3
	4960			mannonate*	LC/MS polar	62864			3246006		1.15		0.856	0.9936		0.8637	0.9967		83	100		Xenobiotics	Food Component/Plant	100003695	642-99-9
	4979			naringenin	LC/MS neg	44663	C00509	HMDB0002670	932		0.11		0.148	0.9936		8.3109	0.9152		100	100		Xenobiotics	Food Component/Plant	100000920	67604-48-2
	4985			nicotianamine	LC/MS pos early	43026	C05324		9882882		1		0.364	0.9936		0.9203	0.916		100	100		Xenobiotics	Food Component/Plant	100004035	34441-14-0
	4989			oleanolate	LC/MS neg	38286	C17148	HMDB0002364	10494		0.84		0.9356	0.9936		1.0934	0.9166		100	100		Xenobiotics	Food Component/Plant	100002313	508-02-1
	4996			pheophorbide A	LC/MS pos late	35879	C18021		253193		0.74		0.8279	0.9936		1.4514	1.0696		100	100		Xenobiotics	Food Component/Plant	100001689	15664-29-6
	4997			pheophytin A	LC/MS pos late	61857	C05797		135398712		0.81		0.3559	0.9936		0.9935	0.8053		100	100		Xenobiotics	Food Component/Plant	100001827	603-17-8
	5053			sinapate	LC/MS neg	21150	C00482	HMDB0032616	637775		1.69		0.4062	0.9936		1.0888	1.8394		100	100		Xenobiotics	Food Component/Plant	100000869	530-59-6
	5059			soyasaponin I	LC/MS neg	43590	C08983	HMDB0034649	122097		9.52		0.2279	0.9936		0.9537	9.0777		83	83		Xenobiotics	Food Component/Plant	100004481	51330-27-9
	5060			soyasaponin II	LC/MS neg	43589	C12081	HMDB0034650	443614		8.81		0.2514	0.9936		1.0025	8.8361		83	83		Xenobiotics	Food Component/Plant	100004482	55319-36-3
	5061			soyasaponin III	LC/MS neg	54925	C19865	HMDB0034651	21607811		0.24		0.8977	0.9936		9.6351	2.3519		100	83		Xenobiotics	Food Component/Plant	100004483	55304-02-4
	5064			stachydrine	LC/MS pos early	34384	C10172	HMDB0004827	115244		1.25		0.9202	0.9936		1.8528	2.3138		100	100		Xenobiotics	Food Component/Plant	100001296	4136-37-2
	5073			syringic acid	LC/MS neg	37091	C10833	HMDB0002085	10742		0.64		0.4522	0.9936		1.3794	0.8806		100	100		Xenobiotics	Food Component/Plant	100001919	530-57-4
	5112			feruloylputrescine	LC/MS pos early	48518	C10497	HMDB0033463	5281796		0.26		0.7093	0.9936		4.7047	1.2375		50	50		Xenobiotics	Food Component/Plant	100006048	501-13-3
	5118			pyrraline	LC/MS neg	48428	C21013	HMDB0033143	14274616		1.08		0.7307	0.9936		0.8676	0.9349		100	100		Xenobiotics	Food Component/Plant	100001767	74509-14-1
	5121			daidzein sulfate (2)	LC/MS neg	48728			12114465		0.79		0.9572	0.9936		55.2467	43.868		83	83		Xenobiotics	Food Component/Plant	100006363
	5129			daidzein sulfate (1)	LC/MS neg	48727			12114465		1.7		0.4903	0.9936		68.0693	115.415		100	100		Xenobiotics	Food Component/Plant	100006362
	5130			2-keto-3-deoxy-gluconate	LC/MS polar	48141	C00204	HMDB0001353	161227		0.76		0.5507	0.9936		1.049	0.8006		100	83		Xenobiotics	Food Component/Plant	100005946	17510-99-5
	5169			vanillin sulfate	LC/MS neg	48411		HMDB41789			0.8		0.9256	0.9936		0.8781	0.7061		50	33		Xenobiotics	Food Component/Plant	100006100	744984-09-6
	5182			4-hydroxycinnamate	LC/MS neg	36770	C00811	HMDB0002035	637542		2.11		0.0858	0.9936		0.8618	1.8201		100	100		Xenobiotics	Food Component/Plant	100001675	501-98-4
	5188			DIMBOA	LC/MS neg	57786	C04720	HMDB0034864	2358		1.31		0.592	0.9936		1.4053	1.8436		100	100		Xenobiotics	Food Component/Plant	100003884	15893-52-4
	5204			caffeic acid sulfate	LC/MS polar	53254		HMDB0041708	21668705		3.97		0.459	0.9936		0.1406	0.5587		33	33		Xenobiotics	Food Component/Plant	100009337
	5207			tartronate (hydroxymalonate)	LC/MS neg	20693	C02287	HMDB0035227	45		1.32		0.199	0.9936		0.906	1.1979		100	100		Xenobiotics	Food Component/Plant	100000840	80-69-3
	5210			N-carboxymethylalanine	LC/MS pos early	63155			440119		1.4		0.5	0.9936		0.9376	1.3164		67	83		Xenobiotics	Food Component/Plant	100021194	106327-05-3
	5215			3-indoleglyoxylic acid	LC/MS neg	63583			73863		0.8		0.7636	0.9936		1.2985	1.0326		100	100		Xenobiotics	Food Component/Plant	100020372	1477-49-2
	5250			2-acetamidophenol sulfate	LC/MS neg	48580			181671		0.35		0.3824	0.9936		2.3483	0.8328		33	33		Xenobiotics	Food Component/Plant	100006190	40712-60-5
	5251			2-aminophenol sulfate	LC/MS neg	43266		HMDB0061116	181670		0.24		0.3725	0.9936		3.1174	0.7465		50	17		Xenobiotics	Food Component/Plant	100004322
	5252			2-aminophenol	LC/MS pos early	38109	C01987		5801		0.84		0.3439	0.9936		1.1799	0.9868		100	100		Xenobiotics	Food Component/Plant	100002382	95-55-6
	5289		Bacterial/Fungal	3-deoxyoctulosonate	LC/MS neg	43805	C01187		119228		0.7		0.3141	0.9936		1.3357	0.9366		100	100		Xenobiotics	Bacterial/Fungal	100000095	103404-70-2
	5298			lactobacillic acid	LC/MS neg	63048			656761		1.53		0.3516	0.9936		0.7689	1.1791		100	100		Xenobiotics	Bacterial/Fungal	100021065	503-06-0
	5323			diaminopimelate	LC/MS pos early	15130	C0666 C00680	HMDB0001370	439283		1.03		0.7493	0.9936		1.3482	1.391		100	83		Xenobiotics	Bacterial/Fungal	100000115	1476-39-7;2577-62-0
	5960		Drug - Topical Agents	salicylate	LC/MS polar	1515	C00805	HMDB0001895	338		1.1		0.8604	0.9936		1.3865	1.5314		100	83		Xenobiotics	Drug - Topical Agents	501	69-72-7
	5962			2,6-dihydroxybenzoic acid	LC/MS polar	63042		HMDB0013676	9338		0.98		0.3777	0.9936		1.5184	1.4805		100	100		Xenobiotics	Drug - Topical Agents	100020837	303-07-1
	5966			hydroquinone sulfate	LC/MS neg	35322	C00530	HMDB0240263	161220		0.91		0.8817	0.9936		0.9115	0.8329		83	83		Xenobiotics	Drug - Topical Agents	100001604	123-31-9
	6048		Chemical	diethanolamine	LC/MS pos early	20691	C06772	HMDB0004437	8113		1.17		0.1525	0.9936		0.8929	1.0424		100	100		Xenobiotics	Chemical	100000837	111-42-2
	6087			sulfate*	LC/MS neg	46960	C00059	HMDB01448	5152822		0.52		0.7085	0.9936		2.4261	1.2577		100	100		Xenobiotics	Chemical	100002528	14808-79-8
	6090			O-sulfo-L-tyrosine	LC/MS neg	45413		HMDB0155722	514186		1.06		0.6158	0.9936		1.2611	1.3423		83	83		Xenobiotics	Chemical	100005384
	6139			S-(3-hydroxypropyl)mercapturic acid (HPMA)	LC/MS neg	44552			119083		1.52		0.062	0.9936		0.7389	1.1218		50	83		Xenobiotics	Chemical	100004568	23127-40-4
	6155			ectoine	LC/MS pos early	35651	C06231	HMDB0240650	126041		0.87		0.4506	0.9936		1.3387	1.1597		100	100		Xenobiotics	Chemical	100001635	96702-03-3
	6178			2,4-di-tert-butylphenol	LC/MS neg	64328					1.17		0.4593	0.9936		1.0192	1.1885		100	100		Xenobiotics	Chemical	100021918	96-76-4
	6205			triethanolamine	LC/MS pos early	22202	C06771	HMDB0032538	7618		1.12		0.4701	0.9936		0.9321	1.0464		100	100		Xenobiotics	Chemical	100000989	102-71-6
	6218			4-thiouracil	LC/MS neg	22117			2734394		0.5		0.7376	0.9936		1.1959	0.5937		50	50		Xenobiotics	Chemical	100000805	591-28-6
	6219			1,2,3-benzenetriol sulfate (2)	LC/MS neg	48762		HMDB0060018 HMDB0060016	54110629;92013662		0.67		0.4827	0.9936		0.9269	0.6179		50	67		Xenobiotics	Chemical	100006374
	6222			3-hydroxypyridine sulfate	LC/MS neg	48448					1					1	1		17	0		Xenobiotics	Chemical	100006098	1955-23-3
	6240			thioproline	LC/MS pos early	53231		HMDB0062164	93176		0.68		0.2631	0.9936		1.2432	0.8509		100	100		Xenobiotics	Chemical	100009232	34592-47-4
	6424	Partially Characterized Molecules	Partially Characterized Molecules	pentose acid*	LC/MS polar	63264	C00803	HMDB0000892	7991		1.56		0.4879	0.9936		0.6217	0.9704		83	83		Partially Characterized Molecules	Partially Characterized Molecules	100021467
	6434			branched-chain, straight-chain, or cyclopropyl 12:1 fatty acid*	LC/MS neg	63683					0.58		0.1506	0.9936		1.2462	0.7276		100	67		Partially Characterized Molecules	Partially Characterized Molecules	100021709
	6437			Flavone derivative C26H28O14 (1)*	LC/MS neg	64285					0.95		0.3632	0.9936		0.9033	0.8549		17	17		Partially Characterized Molecules	Partially Characterized Molecules	100021924
	6438			Flavone derivative C26H28O14 (2)*	LC/MS neg	64286					0.88		0.9027	0.9936		0.39	0.3425		33	33		Partially Characterized Molecules	Partially Characterized Molecules	100021925
	6439			Flavone derivative C26H28O14 (3)*	LC/MS neg	64287					0.96		0.3632	0.9936		0.9299	0.8949		17	17		Partially Characterized Molecules	Partially Characterized Molecules	100021926
	6440			Flavone derivative C26H28O14 (4)*	LC/MS neg	64288					0.83		0.3632	0.9936		0.7492	0.6239		17	17		Partially Characterized Molecules	Partially Characterized Molecules	100021927
	6441			Flavone derivative C26H28O14 (5)*	LC/MS neg	64292					0.98		0.7084	0.9936		27.5238	27.0073		100	83		Partially Characterized Molecules	Partially Characterized Molecules	100021928
	6443			Flavone derivative C26H28O14 (7)*	LC/MS neg	64291					0.93		0.3632	0.9936		0.8834	0.8251		17	17		Partially Characterized Molecules	Partially Characterized Molecules	100021930
	6445			bilirubin degradation product, C16H18N2O5 (2)**	LC/MS neg	64404					0.61		0.6654	0.9936		0.6899	0.4175		33	50		Partially Characterized Molecules	Partially Characterized Molecules	100022004
	6446			bilirubin degradation product, C17H18N2O4 (1)**	LC/MS neg	64409					0.66		0.9712	0.9936		1.8513	1.228		50	67		Partially Characterized Molecules	Partially Characterized Molecules	100022005
	6447			bilirubin degradation product, C17H18N2O4 (2)**	LC/MS neg	64407					0.69		0.8853	0.9936		1.8352	1.2673		83	83		Partially Characterized Molecules	Partially Characterized Molecules	100022006
	6448			bilirubin degradation product, C17H18N2O4 (3)**	LC/MS neg	64408					0.45		0.8906	0.9936		2.0533	0.915		83	83		Partially Characterized Molecules	Partially Characterized Molecules	100022007
	6449			bilirubin degradation product, C17H20N2O5 (1)**	LC/MS neg	64405					1.24		0.636	0.9936		0.367	0.4548		33	33		Partially Characterized Molecules	Partially Characterized Molecules	100022008
	6450			bilirubin degradation product, C17H20N2O5 (2)**	LC/MS neg	64406					0.67		0.9323	0.9936		0.8372	0.5636		33	50		Partially Characterized Molecules	Partially Characterized Molecules	100022009
	6451			bilirubin degradation product, C16H18N2O5 (3)**	LC/MS neg	64414					0.95		0.7458	0.9936		0.9374	0.8906		33	33		Partially Characterized Molecules	Partially Characterized Molecules	100022014
	6452			bilirubin degradation product, C16H18N2O5 (4)**	LC/MS neg	64415					1.04		0.7577	0.9936		0.9675	1.0019		100	100		Partially Characterized Molecules	Partially Characterized Molecules	100022015
	6453			glutamine_degradant*	LC/MS pos early	46225					1.01		0.7029	0.9936		1.0613	1.0771		100	100		Partially Characterized Molecules	Partially Characterized Molecules	100001540	2353-44-8
		N/A	N/A	X-11612	LC/MS neg	47431					0.24		0.1939	0.9936		1.7492	0.4218		50	33		N/A	N/A
				X-11979	LC/MS neg	47508					0.46		0.1402	0.9936		1.4011	0.6504		83	0		N/A	N/A
				X-12007	LC/MS neg	46610					1.68		0.6346	0.9936		0.8793	1.4775		100	83		N/A	N/A
				X-12096	LC/MS pos early	47686					0.82		0.992	0.9936		1.3907	1.1473		100	100		N/A	N/A
				X-12097	LC/MS pos early	47685					1.37		0.3239	0.9936		0.9808	1.3396		100	100		N/A	N/A
				X-12100	LC/MS pos early	47687					0.92		0.6181	0.9936		1.1581	1.0696		100	100		N/A	N/A
				X-12101	LC/MS pos early	47642					0.47		0.3198	0.9936		1.1633	0.5415		67	33		N/A	N/A
				X-12117	LC/MS pos early	47695					4.7		0.0154	0.9936		0.4315	2.0284		100	100		N/A	N/A
				X-12379	LC/MS neg	46996					3.01		0.0719	0.9936		0.5271	1.5849		67	83		N/A	N/A
				X-12680	LC/MS pos early	47437					1.05		0.6585	0.9936		0.8968	0.9456		100	100		N/A	N/A
				X-12822	LC/MS neg	46997					1.04		0.7949	0.9936		0.7082	0.7365		50	50		N/A	N/A
				X-12828	LC/MS neg	47947					1.37		0.4977	0.9936		0.7515	1.0265		100	83		N/A	N/A
				X-13007	LC/MS neg	47203					1.09		0.683	0.9936		1.0959	1.1954		100	100		N/A	N/A
				X-13507	LC/MS pos early	47439					0.83		0.8911	0.9936		1.4189	1.1792		100	100		N/A	N/A
				X-13723	LC/MS neg	47965					0.71		0.041	0.9936		1.2359	0.8746		100	100		N/A	N/A
				X-14056	LC/MS pos early	46632					0.96		0.2929	0.9936		0.9722	0.9336		100	83		N/A	N/A
				X-14254	LC/MS neg	47223					0.58		0.7488	0.9936		1.0852	0.6312		67	83		N/A	N/A
				X-14383	LC/MS neg	47230					0.77		0.9042	0.9936		1.2846	0.9905		100	100		N/A	N/A
				X-14392	LC/MS neg	47233					0.82		0.7353	0.9936		0.8803	0.7227		67	83		N/A	N/A
				X-14454	LC/MS neg	47239					0.81		0.8676	0.9936		1.4868	1.2049		83	100		N/A	N/A
				X-14904	LC/MS neg	47204					1.26		0.5716	0.9936		1.0431	1.3122		100	100		N/A	N/A
				X-15853	LC/MS neg	47266					0.61		0.5661	0.9936		1.0782	0.6567		83	100		N/A	N/A
				X-15956	LC/MS neg	47268					1		0.9832	0.9936		1.0229	1.0245		100	100		N/A	N/A
				X-16391	LC/MS neg	47277					0.76		0.4267	0.9936		0.7795	0.5889		67	50		N/A	N/A
				X-16580	LC/MS pos early	47804					1.09		0.5954	0.9936		1.0475	1.1388		83	100		N/A	N/A
				X-16649	LC/MS neg	47992					0		0.2401	0.9936		1.2771	0.0022		33	33		N/A	N/A
				X-16938	LC/MS neg	46511					2.28		0.0229	0.9936		0.5247	1.1972		50	100		N/A	N/A
				X-17162	LC/MS pos late	47806					0.34		0.0723	0.9936		1.1454	0.3855		83	17		N/A	N/A
				X-17438	LC/MS neg	46705					0.65		0.1781	0.9936		1.3901	0.9043		100	100		N/A	N/A
				X-17749	LC/MS neg	47283					0.9		0.449	0.9936		0.9926	0.8961		100	100		N/A	N/A
				X-17852	LC/MS neg	47298					0.39		0.0738	0.9936		1.5869	0.6202		83	83		N/A	N/A
				X-17877	LC/MS neg	47307					0.51		0.0969	0.9936		1.3628	0.6915		83	100		N/A	N/A
				X-17919	LC/MS neg	47317					0.89		0.5832	0.9936		0.686	0.6112		50	50		N/A	N/A
				X-17960	LC/MS neg	47320					0.61		0.7131	0.9936		1.17	0.7175		100	100		N/A	N/A
				X-17969	LC/MS neg	47323					0.89		0.8635	0.9936		1.0903	0.9684		83	100		N/A	N/A
				X-18059	LC/MS neg	48039					1.18		0.9188	0.9936		1.0702	1.2609		100	100		N/A	N/A
				X-18410	LC/MS neg	47346					0.94		0.6126	0.9936		0.968	0.9094		100	100		N/A	N/A
				X-19232	LC/MS neg	47353					1.06		0.9798	0.9936		0.9266	0.982		100	100		N/A	N/A
				X-19452	LC/MS neg	47356					1.56		0.744	0.9936		1.6138	2.5255		100	100		N/A	N/A
				X-19746	LC/MS neg	47357					1.18		0.4114	0.9936		2.1252	2.4997		67	83		N/A	N/A
				X-19751	LC/MS neg	47358					1.2		0.2942	0.9936		1.2042	1.4425		100	83		N/A	N/A
				X-19763	LC/MS neg	47359					1.08		0.9796	0.9936		1.0788	1.1672		100	100		N/A	N/A
				X-19924	LC/MS neg	47374					0.65		0.3632	0.9936		0.5874	0.3811		17	17		N/A	N/A
				X-19931	LC/MS neg	47380					0.7		0.4933	0.9936		1.1119	0.7746		83	67		N/A	N/A
				X-20100	LC/MS neg	47197					0.75		0.9382	0.9936		1.2113	0.9061		100	100		N/A	N/A
				X-20172	LC/MS neg	47196					0.78		0.6001	0.9936		0.8332	0.6492		83	83		N/A	N/A
				X-21283	LC/MS pos early	46285					0.83		0.7156	0.9936		1.3762	1.1367		67	100		N/A	N/A
				X-21353	LC/MS neg	46398					0.72		0.1497	0.9936		1.2252	0.8781		100	100		N/A	N/A
				X-21788	LC/MS neg	46964					0.37		0.0426	0.9936		2.6314	0.9745		100	100		N/A	N/A
				X-21796	LC/MS neg	46972					0.86		0.4702	0.9936		1.0547	0.9027		100	100		N/A	N/A
				X-22142	LC/MS neg	47388					1.13		0.6626	0.9936		0.9528	1.0758		100	67		N/A	N/A
				X-22776	LC/MS neg	48081					1.83		0.1038	0.9936		0.7487	1.3691		83	83		N/A	N/A
				X-23060	LC/MS neg	48602					0.7		0.6588	0.9936		2.7892	1.9389		100	100		N/A	N/A
				X-23105	LC/MS neg	48650					4.21		0.8005	0.9936		0.9017	3.7934		33	50		N/A	N/A	0
				X-23109	LC/MS neg	48654					0.65		0.7547	0.9936		1.2877	0.8328		100	100		N/A	N/A
				X-23238	LC/MS neg	48934					0.48		0.188	0.9936		1.4492	0.6922		100	83		N/A	N/A	0
				X-23267	LC/MS neg	48963					0.63		0.7388	0.9936		1.647	1.0455		100	100		N/A	N/A
				X-23277	LC/MS neg	48973					0.85		0.7267	0.9936		1.2837	1.0901		100	100		N/A	N/A
				X-23287	LC/MS neg	48985					0.28		0.175	0.9936		0.4449	0.126		33	17		N/A	N/A	0
				X-23328	LC/MS neg	49028					1.75		0.268	0.9936		1.1889	2.0834		50	67		N/A	N/A
				X-23337	LC/MS neg	49037					1.63		0.3598	0.9936		0.2848	0.4652		17	67		N/A	N/A	0
				X-23338	LC/MS neg	49038					1.91		0.3932	0.9936		0.3463	0.6612		33	67		N/A	N/A	0
				X-23339	LC/MS neg	49039					1.62		0.5705	0.9936		0.2237	0.3618		17	50		N/A	N/A	0
				X-23438	LC/MS neg	49298					0.78		0.1393	0.9936		1.0953	0.8496		100	100		N/A	N/A	0
				X-23456	LC/MS neg	49316					3.67		0.1627	0.9936		0.9246	3.3967		100	100		N/A	N/A
				X-23469	LC/MS neg	49329					0.91		0.5005	0.9936		1.031	0.9386		100	100		N/A	N/A
				X-23470	LC/MS neg	49330					0.81		0.9661	0.9936		1.0056	0.8149		100	100		N/A	N/A	0
				X-23475	LC/MS neg	49335					0.85		0.3115	0.9936		1.2126	1.0365		100	100		N/A	N/A
				X-23479	LC/MS neg	49339					2.16		0.0515	0.9936		0.6896	1.4864		100	100		N/A	N/A	0
				X-23482	LC/MS neg	49342					1.31		0.0997	0.9936		0.9294	1.2164		100	100		N/A	N/A
				X-23557	LC/MS neg	49433					0.75		0.8685	0.9936		1.0068	0.7549		100	100		N/A	N/A
				X-23581	LC/MS pos early	49457					0.72		0.8845	0.9936		0.9072	0.6488		50	50		N/A	N/A
				X-23587	LC/MS pos early	49463					0.06		0.003	0.9936		5.7976	0.3557		100	50		N/A	N/A
				X-23662	LC/MS pos early	49539					0.96		0.6275	0.9936		2.5505	2.4561		100	100		N/A	N/A
				X-23728	LC/MS pos early	49626					2.76		0.3419	0.9936		0.9945	2.7433		83	100		N/A	N/A
				X-23732	LC/MS pos early	49630					1.21		0.6434	0.9936		0.4021	0.4858		50	50		N/A	N/A	0
				X-23737	LC/MS pos early	49635					0.92		0.5953	0.9936		1.1123	1.0196		100	100		N/A	N/A	0
				X-23748	LC/MS pos early	49646					0.76		0.3876	0.9936		1.1742	0.8973		100	100		N/A	N/A
				X-23752	LC/MS pos late	49650					1.21		0.0353	0.9936		0.9153	1.1092		100	100		N/A	N/A	0
				X-23753	LC/MS pos late	49651					1.13		0.0432	0.9936		0.9549	1.0747		100	100		N/A	N/A
				X-23764	LC/MS pos late	49662					0.74		0.0399	0.9936		1.1663	0.8658		100	100		N/A	N/A
				X-23767	LC/MS pos late	49665					0.8		0.9469	0.9936		1.3463	1.0723		100	100		N/A	N/A	0
				X-23782	LC/MS pos late	49681					1.12		0.5796	0.9936		1.1021	1.2319		100	100		N/A	N/A
				X-23911	LC/MS neg	49819					0.7		0.4413	0.9936		1.4966	1.0402		100	100		N/A	N/A	0
				X-24027	LC/MS pos late	52056					0.96		0.6907	0.9936		0.9421	0.9019		100	100		N/A	N/A
				X-24137	LC/MS neg	52166					0.81		0.6119	0.9936		0.9619	0.776		50	100		N/A	N/A
				X-24210	LC/MS pos late	52246					0.76		0.2389	0.9936		1.0829	0.8199		100	100		N/A	N/A
				X-24246	LC/MS pos early	52289					0.53		0.8372	0.9936		3.5127	1.8507		100	100		N/A	N/A	0
				X-24359	LC/MS neg	52555					0.6		0.5226	0.9936		0.8334	0.5033		83	50		N/A	N/A
				X-24408	LC/MS pos early	52637					1.67		0.1905	0.9936		0.7767	1.2968		100	100		N/A	N/A
				X-24425	LC/MS pos early	52655					0.78		0.7472	0.9936		2.1341	1.6661		100	100		N/A	N/A
				X-24456	LC/MS pos early	52773					0.73		0.2936	0.9936		1.234	0.9022		100	100		N/A	N/A
				X-24474	LC/MS pos early	52791					0.82		0.9731	0.9936		1.0529	0.8635		100	100		N/A	N/A
				X-24609	LC/MS neg	53024					1.34		0.5429	0.9936		1.2995	1.7442		100	83		N/A	N/A
				X-24635	LC/MS neg	53063					2.27		0.5064	0.9936		0.1843	0.4183		17	67		N/A	N/A	0
				X-24658	LC/MS neg	53086					0.73		0.6194	0.9936		8.4668	6.2073		100	100		N/A	N/A
				X-24659	LC/MS neg	53087					6.74		0.3565	0.9936		0.6108	4.1177		50	83		N/A	N/A	0
				X-24660	LC/MS neg	53088					0.77		0.9066	0.9936		0.7223	0.5574		67	50		N/A	N/A
				X-24663	LC/MS neg	53091					1.22		0.6628	0.9936		1.5501	1.8927		83	83		N/A	N/A	0
				X-24664	LC/MS neg	53092					0.78		0.8071	0.9936		0.8887	0.6963		67	50		N/A	N/A	0
				X-24665	LC/MS neg	53093					3.92		0.0199	0.9936		0.2885	1.131		17	83		N/A	N/A
				X-24668	LC/MS neg	53096					0.72		0.9002	0.9936		0.8014	0.5745		67	50		N/A	N/A
				X-24669	LC/MS neg	53097					0.21		0.4492	0.9936		3.1456	0.6644		50	50		N/A	N/A
				X-24670	LC/MS neg	53098					0.52		0.5866	0.9936		0.9999	0.5164		83	50		N/A	N/A
				X-24672	LC/MS neg	53100					0.45		0.44	0.9936		0.8009	0.3572		50	17		N/A	N/A
				X-24674	LC/MS neg	53102					1.18		0.4947	0.9936		1.178	1.3941		100	100		N/A	N/A
				X-24675	LC/MS neg	53103					0.98		0.9267	0.9936		1.0847	1.058		83	100		N/A	N/A
				X-24677	LC/MS pos early	53105					1.03		0.9527	0.9936		1.5173	1.5587		100	83		N/A	N/A	0
				X-24683	LC/MS pos early	53111					0.83		0.3431	0.9936		1.1688	0.9682		100	100		N/A	N/A
				X-24707	LC/MS neg	53135					1.25		0.8708	0.9936		32.4953	40.4614		100	100		N/A	N/A
				X-24713	LC/MS neg	53141					1.94		0.3852	0.9936		0.4589	0.8923		67	83		N/A	N/A	0
				X-24729	LC/MS pos early	53158					0.46		0.6353	0.9936		2.6439	1.2258		100	83		N/A	N/A
				X-24853	LC/MS neg	54881					1.1		0.5336	0.9936		0.9455	1.0372		100	100		N/A	N/A
				X-24854	LC/MS neg	54882					1.02		0.7437	0.9936		1.1631	1.1841		100	100		N/A	N/A
				X-24989	LC/MS neg	57858					0.91		0.5245	0.9936		1.0852	0.9924		100	100		N/A	N/A
				X-25010	LC/MS neg	61532					1.29		0.9056	0.9936		1.2737	1.642		83	50		N/A	N/A
				X-25053	LC/MS neg	61617					1.28		0.3394	0.9936		1.8121	2.3149		83	83		N/A	N/A
				X-25057	LC/MS neg	61621					1.01		0.8922	0.9936		0.8509	0.8582		17	33		N/A	N/A
				X-25076	LC/MS neg	61640					0.75		0.81	0.9936		1.1936	0.8915		100	100		N/A	N/A
				X-25109	LC/MS pos early	61682					1		0.7041	0.9936		1.1631	1.1578		100	83		N/A	N/A
				X-25111	LC/MS pos early	61684					0.58		0.2727	0.9936		1.2842	0.7419		100	83		N/A	N/A
				X-25212	LC/MS pos late	62393					1.54		0.2344	0.9936		0.6374	0.9799		67	67		N/A	N/A
				X-25247	LC/MS neg	62464					1.05		0.5059	0.9936		0.9786	1.0228		100	100		N/A	N/A
				X-25326	LC/MS neg	62619					0.93		0.6489	0.9936		1.0616	0.9842		100	100		N/A	N/A
				X-25433	LC/MS neg	62749					0.74		0.3632	0.9936		0.6615	0.4922		33	0		N/A	N/A
				X-25435	LC/MS neg	62751					0.17		0.2239	0.9936		4.2843	0.7319		67	33		N/A	N/A
				X-25477	LC/MS neg	62901					0.88		0.8939	0.9936		1.0922	0.963		83	83		N/A	N/A
				X-25487	LC/MS neg	62911					1.05		0.9786	0.9936		0.7244	0.7641		83	100		N/A	N/A	0
				X-25489	LC/MS neg	62913					0.87		0.4203	0.9936		1.1393	0.9899		100	100		N/A	N/A	0
				X-25490	LC/MS neg	62914					0.71		0.9064	0.9936		1.2103	0.8643		100	100		N/A	N/A	0
				X-25492	LC/MS pos early	62926					0.79		0.0348	0.9936		1.1261	0.8927		100	100		N/A	N/A	0
				X-25493	LC/MS pos early	62927					0.81		0.9511	0.9936		1.045	0.8512		100	83		N/A	N/A	0
				X-25501	LC/MS neg	62935					0.58		0.5704	0.9936		0.3683	0.2147		33	33		N/A	N/A	0
				X-25502	LC/MS neg	62936					0.06		0.431	0.9936		7.0787	0.4588		50	50		N/A	N/A	0
				X-25509	LC/MS neg	62943					1.8		0.3389	0.9936		0.3772	0.6788		33	50		N/A	N/A	0
				X-25511	LC/MS neg	62945					0.94		0.8156	0.9936		0.7407	0.699		50	17		N/A	N/A	0
				X-25518	LC/MS neg	62962					0.57		0.7268	0.9936		2.7804	1.5743		83	83		N/A	N/A	0
				X-25520	LC/MS pos early	62964					1.08		0.8868	0.9936		0.9744	1.0552		100	83		N/A	N/A	0
				X-25521	LC/MS pos early	62965					0.69		0.3247	0.9936		1.4435	0.998		100	100		N/A	N/A	0
				X-25522	LC/MS pos early	62966					0.09		0.1028	0.9936		13.301	1.2237		100	83		N/A	N/A	0
				X-25532	LC/MS neg	63031					0.73		0.7575	0.9936		1.1793	0.8566		100	100		N/A	N/A
				X-25533	LC/MS neg	63032					0.8		0.8912	0.9936		1.3295	1.0591		100	100		N/A	N/A
				X-25534	LC/MS neg	63033					1.18		0.7312	0.9936		0.6829	0.8056		67	67		N/A	N/A	0
				X-25535	LC/MS neg	63034					0.74		0.5418	0.9936		1.037	0.7706		83	100		N/A	N/A	0
				X-25536	LC/MS neg	63035					0.65		0.3795	0.9936		1.2404	0.8066		83	100		N/A	N/A	0
				X-25537	LC/MS neg	63036					0.85		0.8521	0.9936		0.8897	0.7597		83	83		N/A	N/A	0
				X-25563	LC/MS pos early	63098					0.61		0.6288	0.9936		2.1832	1.3314		100	100		N/A	N/A	0
				X-25688	LC/MS neg	63457					0.94		0.8317	0.9936		0.7359	0.6892		67	83		N/A	N/A
				X-25709	LC/MS neg	63478					0.74		0.6879	0.9936		0.7351	0.5471		67	83		N/A	N/A
				X-25710	LC/MS neg	63479					0.76		0.5016	0.9936		1.2218	0.9334		83	100		N/A	N/A
				X-25838	LC/MS neg	63704					0.44		0.7899	0.9936		2.8472	1.2624		100	100		N/A	N/A
				X-25854	LC/MS pos early	63720					1.77		0.238	0.9936		1.0125	1.7896		100	100		N/A	N/A	0
				X-25940	LC/MS neg	63891					0.83		0.4567	0.9936		1.172	0.967		100	100		N/A	N/A	0
				X-25947	LC/MS neg	63898					0.52		0.2523	0.9936		1.0988	0.567		83	67		N/A	N/A	0
				X-25948	LC/MS pos early	63899					0.6		0.4205	0.9936		1.2452	0.7444		100	100		N/A	N/A	0
				X-25950	LC/MS pos early	63901					1.1		0.879	0.9936		1.5463	1.6947		100	100		N/A	N/A	0
				X-25953	LC/MS pos early	63904					0.92		0.4568	0.9936		1.4109	1.2938		100	100		N/A	N/A	0
				X-25955	LC/MS pos early	63906					1.08		0.9418	0.9936		1.252	1.3539		100	100		N/A	N/A	0
				X-25957	LC/MS pos early	63908					0.92		0.915	0.9936		0.9025	0.8348		100	100		N/A	N/A	0
				X-25958	LC/MS pos early	63909					1.09		0.8169	0.9936		0.9201	1.0064		100	100		N/A	N/A	0
				X-26099	LC/MS neg	64374					0.53		0.0953	0.9936		1.7547	0.9285		100	67		N/A	N/A
				X-26101	LC/MS neg	64376					0.83		0.5963	0.9936		0.9304	0.7701		100	67		N/A	N/A
				X-26125	LC/MS pos early	64646					0.21		0.1747	0.9936		0.3963	0.0832		33	17		N/A	N/A
				X-26127	LC/MS neg	64650					0.65		0.7632	0.9936		3.3055	2.1453		100	100		N/A	N/A
