# Supplementary material for: Bacteroides Fragilis in the gut microbiomes of Alzheimer’s disease activates microglia and triggers pathogenesis in neuronal C/EBPβ transgenic mice
Source: Nat Commun. 2023 Sep 6;14:5471. doi: 10.1038/s41467-023-41283-w (PMC10482867; doi:10.1038/s41467-023-41283-w)
Supplement: Supplementary file 4 — Supplementary Data 1 [file 41467_2023_41283_MOESM4_ESM.zip › EMOR-0201-20VW+/EMOR-0201-20VW+ HEATMAP (SERUM).XLSX]

## Sheet: Data Key & Explanation
	Data Key & Explanation
HeatMap Description	This is the statistical heat map data table associated with the statsitical anlaysis of the data.
	Chemical Annotation Descriptions
PATHWAY SORTORDER	An internally-generated number intended for sorting compounds by biochemical SUPER PATHWAY and SUB PATHWAY
BIOCHEMICAL NAME	The name of the identified biochemical
Biochemical Name	Indicates a compound that has been confirmed based on an authentic chemical standard and we are highly confident in its identity. (Metabolomics Standards Initiative Tier 1 identification)
Biochemical Name*	Indicates a compound that has not been confirmed based on a standard, but we are confident in its identity. (Not Tier 1)
Biochemical Name**	Indicates a compound for which a standard is not available, but we are reasonably confident in its identity or the information provided. (Not Tier 1)
Biochemical Name (#) or [#]	Indicates a compound that is a structural isomer of another compound in the Metabolon spectral library. For example, a steroid that may be sulfated at one of several positions that are indistinguishable by the mass spectrometry data or a diacylglycerol for which more than one stereospecific molecule exists.
SUPER PATHWAY	The general biochemical class assigned to the identified biochemical (e.g. lipid, amino acid, carbohydrate, etc.) intended for sorting compounds by broad biochemical classes
SUB PATHWAY	A more specific biochemical class assigned to the identified biochemical (e.g. TCA cycle, monoacylglycerols, etc.) intended for grouping/sorting compounds by biochemical pathway/class
PLATFORM	The Metabolon untargeted metabolomics platform consists of four different methods (i.e. Pos Late, Pos Early, Polar, and Neg). This column indicates which method was used to report the values associated with the detected biochemical.
COMP ID	An internally-generated Metabolon compound identifier
KEGG	An alphanumeric compound identifier and link to compound information in the Kyoto Encyclopedia of Genes and Genomes (KEGG)
HMDB	An alphanumeric compound identifier and link to compound information maintained by the Human Metabolome Database (HMDB)
PUBCHEM	A unique numerical identifier assigned by the National Center for Biotechnology Information (NCBI) and searchable in the PubChem database
CHEM ID	Unique identifier for each biochemical. CHEM IDs are listed in the top row of the data tabs of the accompanying client data table (CDT) file.
CAS	A unique numerical identifier assigned by the Chemical Abstracts Service (CAS) to every chemical substance described in the open scientific literature
	Statistical Analysis/Descriptors
FOLD CHANGE	Indicates the ratio of the mean scaled intesity for a metabolite between two experimental groups.
0.55	Green: indicates significant difference (p≤0.05) between the groups shown, metabolite ratio of < 1.00
0.76	Light Green: narrowly missed statistical cutoff for significance 0.05<p<0.10, metabolite ratio of < 1.00
1.71	Red: indicates significant difference (p≤0.05) between the groups shown; metabolite ratio of ≥ 1.00
1.32	Light Red: narrowly missed statistical cutoff for significance 0.05<p<0.10, metabolite ratio of ≥ 1.00
1.2	Non-colored text and cell: mean values are not significantly different for that comparison
	Blue: indicates significant (p≤0.05) ANOVA effect.
	Light Blue: indicates 0.05<p<0.10 ANOVA effect
P-VALUE	p-values for each comparison is derived from the Natural Log-Transformed Data using the corresponding statistical analysis (for eg. t-Test, ANOVA, etc.)
Q-VALUE	Q-values for each comparison is derived from the Natural Log-Transformed Data using False Discovery Rate (FDR) method.
Mean Values	Represents the mean scaled intensity for a metabolite in a particular experimental group.
% FILL	Represents the total percent of samples in a experimental group a metabolite was detected.
© Metabolon, Inc. All rights reserved. The Metabolon name, logo and related trademarks and service marks, owned by Metabolon, Inc. are registered and/or used in the United States and many foreign countries. Any use, copying or reproduction of the trademarks, logos, information, images or designs contained in this document is strictly prohibited without the prior written permission of Metabolon, I…

## Sheet: Pathway Heatmap
	Emory University School of Medicine EMOR-0201-20VW+ - Metabolomic analysis of brain, serum + fecal samples from Alzheimer disease (serum)
	Heat map of statistically significant biochemicals profiled in this study. Red and green shaded cells indicate p≤0.05 (red indicates that the mean values are significantly higher for that comparison; green values significantly lower). Light red and light green shaded cells indicate 0.05<p<0.10 (light red indicates that the mean values trend higher for that comparison; light green values trend low…										Fold of Change		Statistical Values
											Welch's Two-Sample t-Test		Welch's Two-Sample t-Test			Mean Values			% Filled Values
											AD-C/EBPß Tg		AD-C/EBPß Tg			HC-C/EBPβ Tg	AD-C/EBPβ Tg		HC-C/EBPβ Tg	AD-C/EBPβ Tg		Super Pathway	Sub Pathway	Chemical ID	CAS
													HC-C/EBPß Tg
	Pathway Sort Order	Super Pathway	Sub Pathway	Biochemical Name	Platform	Comp ID	KEGG	HMDB	PUBCHEM	X	HC-C/EBPß Tg	X	p-value	q-value	X			X			X
	1	Amino Acid	Glycine, Serine and Threonine Metabolism	glycine	LC/MS pos early	58	C00037	HMDB0000123	750		0.9		0.0506	0.2499		1.061	0.9513		100	100		Amino Acid	Glycine, Serine and Threonine Metabolism	340	56-40-6
	2			N-acetylglycine	LC/MS polar	27710		HMDB0000532	10972		1.05		0.7289	0.5579		1.0083	1.0631		100	100		Amino Acid	Glycine, Serine and Threonine Metabolism	100001006	543-24-8
	5			sarcosine	LC/MS pos early	1516	C00213	HMDB0000271	1088		1.15		0.8151	0.5719		1.06	1.2215		100	100		Amino Acid	Glycine, Serine and Threonine Metabolism	1023	107-97-1
	6			dimethylglycine	LC/MS pos early	5086	C03626	HMDB0000092	673		0.95		0.5642	0.5027		1.0284	0.9737		100	100		Amino Acid	Glycine, Serine and Threonine Metabolism	806	1118-68-9
	7			betaine	LC/MS pos early	3141	C00719	HMDB0000043	247		1.14		0.3275	0.3968		1.0537	1.2029		100	100		Amino Acid	Glycine, Serine and Threonine Metabolism	799	107-43-7
	10			serine	LC/MS pos early	1648	C00065	HMDB0000187	5951		0.88		0.0611	0.2499		1.1194	0.9866		100	100		Amino Acid	Glycine, Serine and Threonine Metabolism	503	56-45-1
	11			N-acetylserine	LC/MS polar	37076		HMDB0002931	65249		0.92		0.3307	0.3978		1.0555	0.9704		100	100		Amino Acid	Glycine, Serine and Threonine Metabolism	100001851	97-14-3
	17			threonine	LC/MS pos early	1284	C00188	HMDB0000167	6288		0.97		0.6488	0.5318		1.0257	0.9976		100	100		Amino Acid	Glycine, Serine and Threonine Metabolism	564	72-19-5
	18			N-acetylthreonine	LC/MS neg	33939		HMDB0062557	152204		0.99		0.9365	0.6034		0.987	0.9731		100	100		Amino Acid	Glycine, Serine and Threonine Metabolism	100001274	17093-74-2
	29		Alanine and Aspartate Metabolism	alanine	LC/MS pos early	1126	C00041	HMDB0000161	5950		0.95		0.4389	0.4478		1.0456	0.9884		100	100		Amino Acid	Alanine and Aspartate Metabolism	811	56-41-7
	31			N-acetylalanine	LC/MS polar	1585	C02847	HMDB0000766	88064		0.83		0.1004	0.2752		1.0703	0.8885		100	100		Amino Acid	Alanine and Aspartate Metabolism	1110	97-69-8
	33			N,N-dimethylalanine	LC/MS pos early	63151			5488191		1.1		0.7476	0.5623		0.8955	0.9856		100	100		Amino Acid	Alanine and Aspartate Metabolism	100020371	2812-31-9
	36			aspartate	LC/MS pos early	443	C00049	HMDB0000191	5960		0.57		0.0185	0.2499		1.5278	0.8656		100	100		Amino Acid	Alanine and Aspartate Metabolism	234	56-84-8
	37			N-acetylaspartate (NAA)	LC/MS polar	22185	C01042	HMDB0000812	65065		0.73		0.0575	0.2499		1.1611	0.8424		100	100		Amino Acid	Alanine and Aspartate Metabolism	100000787	997-55-7;997-55-7
	40			asparagine	LC/MS pos early	512	C00152	HMDB0000168	6267		0.94		0.4923	0.4703		1.0904	1.0271		100	100		Amino Acid	Alanine and Aspartate Metabolism	917	70-47-3
	42			N-acetylasparagine	LC/MS pos early	33942		HMDB0006028	99715		0.92		0.5474	0.4974		1.03	0.9454		100	100		Amino Acid	Alanine and Aspartate Metabolism	100001257	4033-40-3
	43			hydroxyasparagine**	LC/MS pos early	62060	C20631	HMDB32332	15991574		0.99		0.8713	0.5878		0.8844	0.8753		100	100		Amino Acid	Alanine and Aspartate Metabolism	100020205
	44		Glutamate Metabolism	glutamate	LC/MS pos early	57	C00025 C00217	HMDB0000148	33032		0.58		0.0209	0.2499		1.4073	0.8183		100	100		Amino Acid	Glutamate Metabolism	561	56-86-0
	45			glutamine	LC/MS pos early	53	C00064	HMDB0000641	5961		1.17		0.105	0.2754		0.9259	1.0828		100	100		Amino Acid	Glutamate Metabolism	563	56-85-9
	46			alpha-ketoglutaramate*	LC/MS polar	62101	C00940	HMDB0001552	48		0.99		0.7641	0.5645		0.992	0.9805		100	100		Amino Acid	Glutamate Metabolism	100002397	18465-19-5
	47			N-acetylglutamate	LC/MS pos early	15720	C00624	HMDB0001138	70914		1.04		0.9389	0.6034		1.0802	1.127		100	100		Amino Acid	Glutamate Metabolism	100000282	5817-08-03
	48			N-acetylglutamine	LC/MS pos early	33943	C02716	HMDB0006029	182230		1.05		0.6056	0.5141		1.0278	1.084		100	100		Amino Acid	Glutamate Metabolism	100001253	2490-97-3
	55			N-acetyl-aspartyl-glutamate (NAAG)	LC/MS pos early	35665	C12270	HMDB0001067	188803		0.68		0.0629	0.2499		1.1587	0.788		100	100		Amino Acid	Glutamate Metabolism	100001612	3106-85-2
	58			carboxyethyl-GABA	LC/MS pos early	40007		HMDB0002201	2572		0.81		0.2845	0.3754		1.0758	0.8735		100	100		Amino Acid	Glutamate Metabolism	100003260	4386-03-02
	59			N-methyl-GABA	LC/MS pos early	39577	C15987		70703		1.35		0.7327	0.5579		0.9523	1.2865		100	100		Amino Acid	Glutamate Metabolism	100003152	1119-48-8
	62			S-1-pyrroline-5-carboxylate	LC/MS pos early	42370	C04322	HMDB0001301	11966181		0.35		0.2268	0.3488		2.2472	0.7962		100	67		Amino Acid	Glutamate Metabolism	35	2906-39-0
	70		Histidine Metabolism	histidine	LC/MS neg	59	C00135	HMDB0000177	6274		1.12		0.2308	0.3488		0.9855	1.1017		100	100		Amino Acid	Histidine Metabolism	355	5934-29-2
	71			1-methylhistidine	LC/MS neg	30460	C01152	HMDB0000001	92105		1.18		0.4102	0.4371		0.9826	1.1567		100	100		Amino Acid	Histidine Metabolism	100001051	332-80-9
	72			3-methylhistidine	LC/MS neg	15677	C01152	HMDB0000479	64969		1.24		0.317	0.3906		0.9387	1.1679		100	100		Amino Acid	Histidine Metabolism	100000042	368-16-1
	73			N-acetylhistidine	LC/MS pos early	33946	C02997	HMDB0032055	75619		1.08		0.9492	0.6062		0.955	1.0347		100	100		Amino Acid	Histidine Metabolism	100001293	39145-52-3
	75			N-acetyl-3-methylhistidine*	LC/MS pos early	43256		HMDB0240341	193270		1.12		0.7336	0.5579		1.0406	1.1673		100	100		Amino Acid	Histidine Metabolism	100002204	37841-04-6
	76			N-acetyl-1-methylhistidine*	LC/MS pos early	43255		HMDB0240340	53859791		1.09		0.6785	0.5384		0.8653	0.9439		100	100		Amino Acid	Histidine Metabolism	100004299
	77			hydantoin-5-propionate	LC/MS polar	40473	C05565	HMDB0001212	782		1.39		0.1974	0.3322		0.8662	1.2031		100	100		Amino Acid	Histidine Metabolism	100002514	5624-26-0
	78			trans-urocanate	LC/MS pos early	607	C00785	HMDB0000301	736715		1.29		0.2051	0.3341		0.9661	1.246		100	100		Amino Acid	Histidine Metabolism	537	104-98-3
	80			imidazole propionate	LC/MS pos early	40730		HMDB0002271	70630		1.59		0.0154	0.2499		0.8303	1.3183		100	100		Amino Acid	Histidine Metabolism	100003434	1074-59-5
	81			formiminoglutamate	LC/MS pos early	43493	C00439	HMDB0000854	439233		0.55		0.1273	0.2881		1.3643	0.7535		100	100		Amino Acid	Histidine Metabolism	100002500	816-90-0
	83			imidazole lactate	LC/MS pos early	15716	C05568	HMDB0002320	793		0.96		0.9192	0.5998		1.0426	0.9999		100	100		Amino Acid	Histidine Metabolism	100000263	14403-45-3
	84			carnosine	LC/MS pos early	1768	C00386	HMDB0000033	439224		0.61		0.063	0.2499		1.3684	0.8388		100	100		Amino Acid	Histidine Metabolism	249	305-84-0
	87			anserine	LC/MS pos early	15747	C01262	HMDB0000194	112072		0.77		0.5004	0.4739		1.5244	1.1683		100	100		Amino Acid	Histidine Metabolism	100000044	10030-52-1
	88			histamine	LC/MS pos early	1574	C00388	HMDB0000870	774		0.39		0.0587	0.2499		2.2418	0.8732		100	100		Amino Acid	Histidine Metabolism	354	51-45-6
	90			1-methylhistamine	LC/MS pos early	43831	C05127	HMDB0000898	3614		1.38		0.2021	0.3341		0.9744	1.3468		100	100		Amino Acid	Histidine Metabolism	100001204	501-75-7
	91			1-methyl-4-imidazoleacetate	LC/MS pos early	32350	C05828	HMDB0002820	75810		1.15		0.6791	0.5384		0.9893	1.1341		100	100		Amino Acid	Histidine Metabolism	100001208	2625-49-2
	92			1-methyl-5-imidazoleacetate	LC/MS pos early	62946		HMDB04988	6451814		1.05		0.8274	0.5741		0.9248	0.9721		100	100		Amino Acid	Histidine Metabolism	100002910	4200-48-0
	93			1-methyl-5-imidazolelactate	LC/MS neg	64596					1.23		0.3315	0.3978		1.0127	1.2427		100	83		Amino Acid	Histidine Metabolism	100021478	2022510-60-5
	96			1-ribosyl-imidazoleacetate*	LC/MS pos early	61868	C05131	HMDB0002331	440569		0.99		0.697	0.5466		1.0631	1.0564		100	100		Amino Acid	Histidine Metabolism	100001668	29605-99-0
	97			4-imidazoleacetate	LC/MS polar	32349	C02835	HMDB0002024	96215		0.87		0.4411	0.4478		1.2134	1.0612		100	100		Amino Acid	Histidine Metabolism	100001207	645-65-8
	101			N-acetylhistamine	LC/MS pos early	48679	C05135	HMDB0013253	69602		1.47		0.3493	0.4042		0.8821	1.2941		83	83		Amino Acid	Histidine Metabolism	100006123	673-49-4
	105		Lysine Metabolism	lysine	LC/MS pos early	1301	C00047 C00739	HMDB0003405	5962		1.01		0.9907	0.6181		1.0088	1.0229		100	100		Amino Acid	Lysine Metabolism	407	56-87-1
	106			N2-acetyllysine	LC/MS neg	36751	C12989	HMDB0000446	92907		1.16		0.1164	0.276		0.9848	1.147		100	100		Amino Acid	Lysine Metabolism	100001721	1946-82-3
	107			N6-acetyllysine	LC/MS polar	36752	C02727	HMDB0000206	92832		1.15		0.056	0.2499		0.9466	1.0867		100	100		Amino Acid	Lysine Metabolism	100001734	692-04-6
	110			N2-acetyl,N6,N6-dimethyllysine	LC/MS pos early	63254					1.22		0.9995	0.6207		1.1211	1.3675		100	100		Amino Acid	Lysine Metabolism	100020545
	111			N2,N6-diacetyllysine	LC/MS neg	48455			91827		1.23		0.1296	0.2889		0.9009	1.1048		100	100		Amino Acid	Lysine Metabolism	100006124	499-86-5
	114			N6-methyllysine	LC/MS pos early	62860	C02728	HMDB0002038	164795		1.29		0.1153	0.276		0.9094	1.175		100	100		Amino Acid	Lysine Metabolism	100003415	1188-07-4
	115			N6,N6-dimethyllysine	LC/MS pos early	62862	C05545	HMDB0013287	193344		1.15		0.1326	0.2892		0.9468	1.0852		100	100		Amino Acid	Lysine Metabolism	100020417	2259-86-1
	116			N6,N6,N6-trimethyllysine	LC/MS pos early	1498	C03793	HMDB0001325	440120		0.65		0.1276	0.2881		1.2883	0.8379		100	100		Amino Acid	Lysine Metabolism	189	23284-33-5
	117			hydroxy-N6,N6,N6-trimethyllysine*	LC/MS pos early	62959					0.6		0.1334	0.2896		1.4685	0.8825		100	100		Amino Acid	Lysine Metabolism	100021123
	119			5-hydroxylysine	LC/MS pos early	15685	C16741	HMDB0000450	3032849		0.97		0.6377	0.5286		1.0466	1.0111		100	100		Amino Acid	Lysine Metabolism	100000054	13204-98-3
	120			5-(galactosylhydroxy)-L-lysine	LC/MS pos early	43582			66995551		0.89		0.5133	0.4819		0.9679	0.859		100	100		Amino Acid	Lysine Metabolism	100002462	32448-36-5
	121			fructosyllysine	LC/MS pos early	46227		HMDB0034879	9839580		0.94		0.7039	0.5486		1.1089	1.0471		100	100		Amino Acid	Lysine Metabolism	100005373	21291-40-7
	123			2-aminoadipate	LC/MS polar	6146	C00956	HMDB0000510	92136		0.67		0.082	0.2569		1.0725	0.7211		100	100		Amino Acid	Lysine Metabolism	381	542-32-5;1118-90-7
	125			2-oxoadipate	LC/MS polar	38347	C00322	HMDB0000225	71		0.74		0.2462	0.3521		1.1695	0.8641		100	100		Amino Acid	Lysine Metabolism	92	3184-35-8
	127			glutarylcarnitine (C5-DC)	LC/MS pos early	44664		HMDB0013130	71317118		0.77		0.2154	0.3392		1.2776	0.979		100	100		Amino Acid	Lysine Metabolism	100001593	102636-82-8
	131			pipecolate	LC/MS pos early	1444		HMDB0000070			1.08		0.658	0.5347		1.1273	1.2134		100	100		Amino Acid	Lysine Metabolism	1025	4043-87-2
	133			6-oxopiperidine-2-carboxylate	LC/MS neg	43231		HMDB0061705	3014237		1.03		0.6864	0.5429		0.9153	0.9452		100	67		Amino Acid	Lysine Metabolism	100004499	34622-39-4
	136			5-aminovalerate	LC/MS pos early	18319	C00431	HMDB0003355	138		0.41		0.4226	0.4431		2.1842	0.905		100	100		Amino Acid	Lysine Metabolism	100000454	660-88-8
	138			N,N,N-trimethyl-5-aminovalerate	LC/MS pos early	57687			14274897		0.93		0.4883	0.4694		0.9353	0.8664		100	100		Amino Acid	Lysine Metabolism	100015962
	140		Phenylalanine Metabolism	phenylalanine	LC/MS pos early	64	C00079	HMDB0000159	6140		0.98		0.5704	0.5055		1.0047	0.9842		100	100		Amino Acid	Phenylalanine Metabolism	460	63-91-2
	141			N-acetylphenylalanine	LC/MS neg	33950	C03519	HMDB0000512	74839		1.2		0.1755	0.3171		0.9383	1.1265		100	100		Amino Acid	Phenylalanine Metabolism	100001256	2018-61-3
	146			1-carboxyethylphenylalanine	LC/MS neg	62566			59100900		0.87		0.2987	0.3818		1.1007	0.963		100	100		Amino Acid	Phenylalanine Metabolism	100020419
	150			phenylpyruvate	LC/MS neg	566	C00166	HMDB0000205	997		1.08		0.8908	0.5933		0.9513	1.0302		100	100		Amino Acid	Phenylalanine Metabolism	241	156-06-9
	151			phenyllactate (PLA)	LC/MS neg	22130	C05607	HMDB0000779 HMDB0000563	3848		1.21		0.1457	0.2936		0.9346	1.1347		100	100		Amino Acid	Phenylalanine Metabolism	100000774	828-01-3
	155			phenylacetate	LC/MS neg	57745	C07086	HMDB0000209	999		1.85		0.1446	0.2936		0.8539	1.5759		100	100		Amino Acid	Phenylalanine Metabolism	100000011	103-82-2
	156			2-hydroxyphenylacetate	LC/MS polar	1432	C05852	HMDB0000669	11970		1.1		0.5011	0.4739		1.016	1.1136		100	100		Amino Acid	Phenylalanine Metabolism	235	614-75-5
	159			4-hydroxyphenylacetate	LC/MS neg	541	C00642	HMDB0000020	127		1.4		0.3357	0.3999		0.964	1.3492		100	100		Amino Acid	Phenylalanine Metabolism	144	156-38-7
	162		Tyrosine Metabolism	tyrosine	LC/MS pos early	1299	C00082	HMDB0000158	6057		0.89		0.065	0.2499		1.0404	0.9299		100	100		Amino Acid	Tyrosine Metabolism	815	60-18-4
	163			N-acetyltyrosine	LC/MS neg	32390		HMDB0000866	68310		1.13		0.3826	0.4188		1.0061	1.1353		100	100		Amino Acid	Tyrosine Metabolism	100001104	537-55-3
	164			1-carboxyethyltyrosine	LC/MS neg	62564					0.8		0.2763	0.3686		1.2647	1.0073		100	100		Amino Acid	Tyrosine Metabolism	100020421
	175			4-hydroxyphenylpyruvate	LC/MS neg	1669	C01179	HMDB0000707	979		1.11		0.9971	0.6207		1.1228	1.2407		100	100		Amino Acid	Tyrosine Metabolism	1141	156-39-8
	181			3-(4-hydroxyphenyl)lactate	LC/MS neg	32197	C03672	HMDB0000755	9378		0.83		0.184	0.3173		1.056	0.8738		100	100		Amino Acid	Tyrosine Metabolism	240	6482-98-0
	190			phenol sulfate	LC/MS neg	32553	C02180	HMDB0060015	74426		1.01		0.7497	0.5633		0.97	0.982		100	100		Amino Acid	Tyrosine Metabolism	100001510	937-34-8
	191			phenol glucuronide	LC/MS neg	52747		HMDB0060014	87235		0.81		0.434	0.4471		1.2019	0.9736		100	100		Amino Acid	Tyrosine Metabolism	100006679	17685-05-1
	193			4-methoxyphenol sulfate	LC/MS neg	48457					2.09		0.1904	0.3249		0.5895	1.2322		17	67		Amino Acid	Tyrosine Metabolism	100006262	3233-60-1
	204			3-methoxytyrosine	LC/MS pos early	12017		HMDB0001434	9307		0.98		0.9171	0.5998		1.0463	1.0255		100	100		Amino Acid	Tyrosine Metabolism	1342	300-48-1
	219			gentisate	LC/MS neg	18280	C00628	HMDB0000152	3469		1.58		0.0233	0.2499		0.8136	1.2868		100	100		Amino Acid	Tyrosine Metabolism	100000447	490-79-9
	221			homovanillate sulfate	LC/MS neg	38349		HMDB11719	29981063		0.76		0.1862	0.3195		1.1792	0.891		100	100		Amino Acid	Tyrosine Metabolism	100002250	38339-06-9
	224			dopamine 3-O-sulfate	LC/MS neg	48407	C13690	HMDB0006275	122136		0.87		0.4151	0.4395		0.8051	0.6988		67	33		Amino Acid	Tyrosine Metabolism	100006361
	225			p-cresol glucuronide*	LC/MS neg	48841		HMDB0011686	154035		3.03		0.1146	0.276		0.6153	1.8655		100	100		Amino Acid	Tyrosine Metabolism	100006191	17680-99-8
	230			4-hydroxycinnamate sulfate	LC/MS neg	48410			6070438		1.42		0.3914	0.4256		1.0693	1.5221		100	100		Amino Acid	Tyrosine Metabolism	100006095	376374-66-2
	231			3,4-dihydroxyphenylacetate sulfate	LC/MS neg	48736			193283		1.08		0.7637	0.5645		1.0057	1.0815		100	50		Amino Acid	Tyrosine Metabolism	100006254	38339-04-7
	237			catechol glucuronide	LC/MS neg	53243		HMDB0240490	75124209		0.94		0.5819	0.5063		1.2221	1.1496		100	100		Amino Acid	Tyrosine Metabolism	100009326
	245			thyroxine	LC/MS neg	2761	C01829	HMDB0000248	5819		1.31		0.2465	0.3521		0.887	1.1612		100	100		Amino Acid	Tyrosine Metabolism	1094	51-48-9
	254		Tryptophan Metabolism	tryptophan	LC/MS pos early	54	C00078	HMDB0000929	6305		0.92		0.2128	0.3379		1.0273	0.9419		100	100		Amino Acid	Tryptophan Metabolism	565	73-22-3
	255			N-acetyltryptophan	LC/MS neg	33959	C03137	HMDB0013713	439917;700653		0.81		0.1537	0.3055		1.15	0.9297		100	100		Amino Acid	Tryptophan Metabolism	100001254	1218-34-4
	261			C-glycosyltryptophan	LC/MS neg	48782		HMDB0240296	10981970		0.95		0.5673	0.5042		1.0827	1.0243		100	100		Amino Acid	Tryptophan Metabolism	100006379	180509-18-6
	263			oxindolylalanine	LC/MS pos early	64568			20977764		0.52		0.0539	0.2499		1.4122	0.7397		100	100		Amino Acid	Tryptophan Metabolism	100022120
	267			kynurenine	LC/MS pos early	15140	C00328	HMDB0000684	161166		1.04		0.983	0.6144		1.0938	1.134		100	100		Amino Acid	Tryptophan Metabolism	100000265	2922-83-0
	270			N-acetylkynurenine (2)	LC/MS neg	48757		HMDB0240342	73817779		0.91		0.5818	0.5063		1.1286	1.0215		100	100		Amino Acid	Tryptophan Metabolism	100006378
	272			kynurenate	LC/MS neg	1417	C01717	HMDB0000715	3845		0.64		0.048	0.2499		1.267	0.8084		100	100		Amino Acid	Tryptophan Metabolism	98	492-27-3
	274			N-formylanthranilic acid	LC/MS polar	43549	C05653	HMDB0004089	101399		1.19		0.3354	0.3999		1.0004	1.1921		100	100		Amino Acid	Tryptophan Metabolism	100004561	3342-77-6
	275			anthranilate	LC/MS pos early	4970	C00108	HMDB0001123	227		0.96		0.7383	0.5586		1.1402	1.0891		100	100		Amino Acid	Tryptophan Metabolism	1258	118-92-3
	278			xanthurenate	LC/MS neg	15679	C02470	HMDB0000881	5699		0.78		0.2375	0.3499		1.0807	0.8417		100	83		Amino Acid	Tryptophan Metabolism	100000015	59-007
	282			picolinate	LC/MS pos early	1512	C10164	HMDB0002243	1018		1.06		0.8979	0.5941		1.0421	1.1001		100	100		Amino Acid	Tryptophan Metabolism	1022	98-98-6
	287			serotonin	LC/MS pos early	2342	C00780	HMDB0000259	5202		1.31		0.1919	0.3258		0.9282	1.2139		100	100		Amino Acid	Tryptophan Metabolism	504	153-98-0
	290			5-hydroxyindoleacetate	LC/MS neg	437	C05635	HMDB0000763	1826		0.52		0.0343	0.2499		1.3889	0.7153		100	100		Amino Acid	Tryptophan Metabolism	71	54-16-0
	298			indolelactate	LC/MS neg	18349	C02043	HMDB0000671	92904		0.78		0.0984	0.2737		1.1692	0.9087		100	100		Amino Acid	Tryptophan Metabolism	100000463	832-97-3
	299			indoleacetate	LC/MS neg	27513	C00954	HMDB0000197	802		1.09		0.9192	0.5998		1.058	1.1497		100	100		Amino Acid	Tryptophan Metabolism	100001034	6505-45-9
	304			indoleacrylate	LC/MS neg	22114		HMDB0000734	5375048		1.11		0.7602	0.5645		0.9015	0.9967		100	100		Amino Acid	Tryptophan Metabolism	100000800	1204-06-4
	305			indolepropionate	LC/MS neg	32405		HMDB0002302	3744		1.12		0.4776	0.4632		0.8692	0.9775		100	100		Amino Acid	Tryptophan Metabolism	100001083	830-96-6
	306			indolepropionylglycine	LC/MS neg	54917			129691959		0.95		0.9105	0.5974		0.9891	0.9392		100	100		Amino Acid	Tryptophan Metabolism	100010863
	316			indole-3-carboxylate	LC/MS neg	38116	C19837	HMDB0003320	69867		0.75		0.0394	0.2499		1.122	0.8367		100	100		Amino Acid	Tryptophan Metabolism	100002185	771-50-6
	318			indoleacetylglycine	LC/MS neg	54730			446640		1.14		0.8186	0.5719		1.1426	1.3039		100	100		Amino Acid	Tryptophan Metabolism	100006730	13113-08-1
	319			indoleacetoylcarnitine*	LC/MS pos early	62279					0.93		0.9301	0.6025		1.016	0.9443		83	50		Amino Acid	Tryptophan Metabolism	100020479
	322			3-indoxyl sulfate	LC/MS neg	27672		HMDB0000682	10258		1.58		0.2713	0.3649		0.8085	1.2796		100	100		Amino Acid	Tryptophan Metabolism	100000467	2642-37-7
	323			indoxyl glucuronide	LC/MS neg	52749		HMDB0010319	2733785		2.44		0.046	0.2499		0.8472	2.0691		100	100		Amino Acid	Tryptophan Metabolism	100008931	35804-66-1
	332		Leucine, Isoleucine and Valine Metabolism	leucine	LC/MS pos early	60	C00123	HMDB0000687	6106		1.02		0.7876	0.5668		1.0046	1.0243		100	100		Amino Acid	Leucine, Isoleucine and Valine Metabolism	397	61-90-5
	336			N-acetylleucine	LC/MS neg	1587	C02710	HMDB0011756	70912		1.22		0.084	0.2569		0.8974	1.0965		100	100		Amino Acid	Leucine, Isoleucine and Valine Metabolism	1082	1188-21-2
	340			1-carboxyethylleucine	LC/MS neg	62559					0.89		0.4268	0.4432		1.039	0.9216		100	100		Amino Acid	Leucine, Isoleucine and Valine Metabolism	100020425
	343			4-methyl-2-oxopentanoate	LC/MS neg	22116	C00233	HMDB0000695	70		0.99		0.9452	0.6054		1.0088	0.9942		100	100		Amino Acid	Leucine, Isoleucine and Valine Metabolism	100000551	816-66-0
	347			alpha-hydroxyisocaproate	LC/MS neg	22132	C03264	HMDB0000665 HMDB0000624 HMDB00746	92779;83697;439960		1.29		0.2828	0.3754		0.8745	1.1284		100	100		Amino Acid	Leucine, Isoleucine and Valine Metabolism	100000706	10303-64-7
	351			isovalerate (i5:0)	LC/MS neg	44656	C08262	HMDB0000718	10430		1.04		0.9099	0.5974		1.1158	1.1652		100	100		Amino Acid	Leucine, Isoleucine and Valine Metabolism	100000708	503-74-2
	353			isovalerylglycine	LC/MS neg	35107		HMDB00678	546304		1.2		0.308	0.3869		1.0288	1.2322		100	100		Amino Acid	Leucine, Isoleucine and Valine Metabolism	100001452	16284-60-9
	354			isovalerylcarnitine (C5)	LC/MS pos early	34407	C20826	HMDB0000688	169235		1.02		0.977	0.6138		1.0984	1.1258		100	100		Amino Acid	Leucine, Isoleucine and Valine Metabolism	100001393	31023-24-2
	361			3-methylcrotonylglycine	LC/MS pos early	31940	C20828	HMDB0000459	169485		1.13		0.8255	0.5737		0.9849	1.1121		100	100		Amino Acid	Leucine, Isoleucine and Valine Metabolism	100001149	33008-07-0
	363			beta-hydroxyisovalerate	LC/MS neg	12129		HMDB0000754	69362		1.16		0.1162	0.276		0.9639	1.1224		100	100		Amino Acid	Leucine, Isoleucine and Valine Metabolism	1442	625-08-1
	364			beta-hydroxyisovaleroylcarnitine	LC/MS pos early	35433					0.92		0.4437	0.4478		1.1108	1.0226		100	100		Amino Acid	Leucine, Isoleucine and Valine Metabolism	100001594	99159-87-2
	367			3-methylglutaconate	LC/MS polar	57747		HMDB0000522	1551553		0.99		0.7521	0.5642		0.9878	0.9751		100	100		Amino Acid	Leucine, Isoleucine and Valine Metabolism	100002458	5746-90-7
	385			isoleucine	LC/MS pos early	1125	C16424 C00407 C06418	HMDB0000172	6306		1.04		0.3471	0.4031		0.9901	1.0304		100	100		Amino Acid	Leucine, Isoleucine and Valine Metabolism	376	73-32-5
	387			N-acetylisoleucine	LC/MS neg	33967		HMDB0061684	306109		1.14		0.055	0.2499		0.9318	1.0618		100	100		Amino Acid	Leucine, Isoleucine and Valine Metabolism	100001276	3077-46-1
	391			1-carboxyethylisoleucine	LC/MS neg	62558					0.82		0.2469	0.3521		1.0917	0.8961		100	100		Amino Acid	Leucine, Isoleucine and Valine Metabolism	100020427
	394			3-methyl-2-oxovalerate	LC/MS neg	15676	C00671 C06008 C03465	HMDB0000491	440877;439286		1.04		0.8435	0.5768		0.9618	0.9958		100	100		Amino Acid	Leucine, Isoleucine and Valine Metabolism	100000036	1460-34-0;51829-07-3
	395			2-hydroxy-3-methylvalerate	LC/MS neg	36746		HMDB0000317	164623		1.56		0.4035	0.4315		1.0159	1.5812		100	100		Amino Acid	Leucine, Isoleucine and Valine Metabolism	100001541	488-15-3
	397			2-methylbutyrylcarnitine (C5)	LC/MS pos early	45095		HMDB0000378	6426901		1.04		0.7461	0.5622		0.9993	1.0357		100	100		Amino Acid	Leucine, Isoleucine and Valine Metabolism	100001509	31023-25-3
	399			2-methylbutyrylglycine	LC/MS neg	31928		HMDB0000339	193872		1		0.7961	0.5696		1.0473	1.0506		100	100		Amino Acid	Leucine, Isoleucine and Valine Metabolism	100001155	52320-67-9
	400			tiglylcarnitine (C5:1-DC)	LC/MS pos early	35428		HMDB0002366	22833596		1.17		0.7199	0.5576		0.9238	1.0806		100	83		Amino Acid	Leucine, Isoleucine and Valine Metabolism	100001597	64191-86-2
	402			tigloylglycine	LC/MS pos early	1598		HMDB0000959	6441567		1.3		0.4689	0.4568		0.9597	1.2457		100	100		Amino Acid	Leucine, Isoleucine and Valine Metabolism	1161	35842-45-6
	405			3-hydroxy-2-ethylpropionate	LC/MS neg	32397		HMDB0000396	188979		0.83		0.922	0.5998		1.2086	1.007		100	100		Amino Acid	Leucine, Isoleucine and Valine Metabolism	100001170	4374-62-3
	407			ethylmalonate	LC/MS polar	15765		HMDB0000622	11756		0.85		0.2728	0.3652		1.0055	0.8547		100	100		Amino Acid	Leucine, Isoleucine and Valine Metabolism	2054	601-75-2
	410			methylsuccinate	LC/MS polar	15745		HMDB0001844	10349		1.45		0.5206	0.4866		1.0716	1.5518		100	100		Amino Acid	Leucine, Isoleucine and Valine Metabolism	2051	498-21-5
	416			valine	LC/MS pos early	1649	C00183	HMDB0000883	6287		1.03		0.5593	0.5007		0.9805	1.0078		100	100		Amino Acid	Leucine, Isoleucine and Valine Metabolism	566	72-18-4
	417			N-acetylvaline	LC/MS neg	1591		HMDB0011757	66789		0.99		0.9989	0.6207		0.9975	0.9841		100	100		Amino Acid	Leucine, Isoleucine and Valine Metabolism	1084	96-81-1
	420			1-carboxyethylvaline	LC/MS neg	62562					0.77		0.2255	0.3488		1.1407	0.8796		100	100		Amino Acid	Leucine, Isoleucine and Valine Metabolism	100020423
	423			3-methyl-2-oxobutyrate	LC/MS neg	44526	C00141	HMDB0000019	49		1.42		0.0539	0.2499		0.8498	1.2075		100	100		Amino Acid	Leucine, Isoleucine and Valine Metabolism	100000936	3715-29-5
	424			alpha-hydroxyisovalerate	LC/MS neg	33937		HMDB0000407	99823		1.09		0.7528	0.5642		0.9268	1.0097		100	100		Amino Acid	Leucine, Isoleucine and Valine Metabolism	100001300	600-37-3
	426			isobutyrylcarnitine (C4)	LC/MS pos early	33441		HMDB0000736	168379		0.93		0.5034	0.4746		1.0437	0.9727		100	100		Amino Acid	Leucine, Isoleucine and Valine Metabolism	100001055	25518-49-4
	428			3-hydroxyisobutyrate	LC/MS polar	1549	C01188 C06001	HMDB0000023 HMDB0000336	11966314		1.08		0.527	0.4888		0.9389	1.0186		100	100		Amino Acid	Leucine, Isoleucine and Valine Metabolism	111	2068-83-9
	429			2,3-dihydroxy-2-methylbutyrate	LC/MS polar	57547		HMDB0029576	301941		0.83		0.132	0.2892		1.1122	0.9277		100	100		Amino Acid	Leucine, Isoleucine and Valine Metabolism	100010869	14868-24-7
	434		Methionine, Cysteine, SAM and Taurine Metabolism	methionine	LC/MS pos early	1302	C00073	HMDB0000696	6137		0.96		0.5993	0.5115		0.9872	0.9497		100	100		Amino Acid	Methionine, Cysteine, SAM and Taurine Metabolism	415	63-68-3
	435			N-acetylmethionine	LC/MS neg	1589	C02712	HMDB0011745	448580		0.83		0.0606	0.2499		1.1157	0.9221		100	100		Amino Acid	Methionine, Cysteine, SAM and Taurine Metabolism	1083	65-82-7
	437			N-formylmethionine	LC/MS neg	2829	C03145	HMDB0001015	439750		0.97		0.9752	0.6138		1.1474	1.1149		100	100		Amino Acid	Methionine, Cysteine, SAM and Taurine Metabolism	194	4289-98-9
	438			S-methylmethionine	LC/MS pos early	38127	C05319	HMDB0038670	458		2.76		0.1836	0.3173		0.944	2.6087		100	100		Amino Acid	Methionine, Cysteine, SAM and Taurine Metabolism	100002183	3493-12-07
	439			methionine sulfone	LC/MS pos early	44878		HMDB0062174	69961		1.06		0.7583	0.5642		0.909	0.9671		100	100		Amino Acid	Methionine, Cysteine, SAM and Taurine Metabolism	100004635	820-10-0
	440			methionine sulfoxide	LC/MS pos early	18374	C02989	HMDB0002005	158980		0.85		0.224	0.3474		1.1061	0.9351		100	100		Amino Acid	Methionine, Cysteine, SAM and Taurine Metabolism	100000039	3226-65-1
	441			N-acetylmethionine sulfoxide	LC/MS pos early	45428			11902949		0.54		0.0061	0.2499		1.5211	0.8174		100	100		Amino Acid	Methionine, Cysteine, SAM and Taurine Metabolism	100005463	108646-71-5
	446			S-adenosylhomocysteine (SAH)	LC/MS neg	42382	C00021	HMDB00939	439155		1.31		0.426	0.4432		0.9363	1.2307		100	100		Amino Acid	Methionine, Cysteine, SAM and Taurine Metabolism	197	979-92-0
	447			5-methylthioribose**	LC/MS pos early	62100		HMDB0001087	6419710		1.03		0.8806	0.5899		0.9583	0.9893		100	100		Amino Acid	Methionine, Cysteine, SAM and Taurine Metabolism	100002103	23656-67-9
	448			2,3-dihydroxy-5-methylthio-4-pentenoate (DMTPA)*	LC/MS neg	62805		HMDB0240388			0.97		0.7301	0.5579		1.0187	0.9886		100	100		Amino Acid	Methionine, Cysteine, SAM and Taurine Metabolism	100020893
	449			2-hydroxy-4-(methylthio)butanoic acid	LC/MS polar	63739		HMDB0037115	11427		1.53		0.3636	0.4113		1.002	1.5374		100	100		Amino Acid	Methionine, Cysteine, SAM and Taurine Metabolism	100021372	583-91-5
	453			cystathionine	LC/MS pos early	15705	C02291	HMDB0000099	439258		1.06		0.7543	0.5642		0.9987	1.0636		100	100		Amino Acid	Methionine, Cysteine, SAM and Taurine Metabolism	310	535-34-2
	455			cysteine	LC/MS pos early	1868	C00097	HMDB0000574	5862		1.31		0.156	0.3057		0.7901	1.0332		100	100		Amino Acid	Methionine, Cysteine, SAM and Taurine Metabolism	800	52-90-4;56-89-3
	457			S-methylcysteine	LC/MS neg	39592		HMDB0002108	88180;7058174;24417		0.93		0.8317	0.5741		1.0807	1.0061		83	100		Amino Acid	Methionine, Cysteine, SAM and Taurine Metabolism	100002749	1187-84-4
	458			S-methylcysteine sulfoxide	LC/MS pos early	43378		HMDB0029432	82142		0.82		0.5893	0.5083		0.8997	0.7403		100	67		Amino Acid	Methionine, Cysteine, SAM and Taurine Metabolism	100002927	6853-87-8
	461			cysteine s-sulfate	LC/MS polar	22176	C05824	HMDB0000731	115015		2.55		0.4944	0.471		1.1527	2.9448		100	100		Amino Acid	Methionine, Cysteine, SAM and Taurine Metabolism	100000808	1637-71-4
	462			cystine	LC/MS polar	56	C00491	HMDB0000192	67678		2.11		0.1133	0.276		0.8248	1.7434		100	100		Amino Acid	Methionine, Cysteine, SAM and Taurine Metabolism	279	56-89-3
	466			lanthionine	LC/MS pos early	42002			98504		0.76		0.0533	0.2499		1.0841	0.8266		100	100		Amino Acid	Methionine, Cysteine, SAM and Taurine Metabolism	100003892	3183-08-02
	468			cysteine sulfinic acid	LC/MS pos early	37443	C00606	HMDB0000996	109		1.28		0.254	0.3541		0.9964	1.2766		67	100		Amino Acid	Methionine, Cysteine, SAM and Taurine Metabolism	100002113	207121-48-0
	470			hypotaurine	LC/MS polar	590	C00519	HMDB0000965	107812		0.86		0.7466	0.5622		1.2726	1.0935		100	100		Amino Acid	Methionine, Cysteine, SAM and Taurine Metabolism	358	300-84-5
	471			taurine	LC/MS polar	2125	C00245	HMDB0000251	1123		0.9		0.1709	0.315		1.054	0.9443		100	100		Amino Acid	Methionine, Cysteine, SAM and Taurine Metabolism	512	107-35-7
	473			N-acetyltaurine	LC/MS neg	48187		HMDB0240253	159864		1		0.8879	0.5933		0.9751	0.979		100	100		Amino Acid	Methionine, Cysteine, SAM and Taurine Metabolism	100005466
	476			succinoyltaurine	LC/MS polar	63678					0.78		0.6296	0.5261		1.3808	1.0812		100	100		Amino Acid	Methionine, Cysteine, SAM and Taurine Metabolism	100021220
	479			taurocyamine	LC/MS pos early	35117	C01959	HMDB0003584	68340		2.17		0.1181	0.2779		0.7839	1.703		83	100		Amino Acid	Methionine, Cysteine, SAM and Taurine Metabolism	100001418	543-18-0
	483		Urea cycle; Arginine and Proline Metabolism	arginine	LC/MS pos early	1638	C00062	HMDB0000517	6322		0.87		0.2638	0.36		1.0716	0.9333		100	100		Amino Acid	Urea cycle; Arginine and Proline Metabolism	231	1119-34-2
	484			argininosuccinate	LC/MS pos early	15497	C03406	HMDB0000052	60150382		0.38		0.019	0.2499		1.9295	0.7326		100	100		Amino Acid	Urea cycle; Arginine and Proline Metabolism	232	156637-58-0
	485			urea	LC/MS neg	1670	C00086	HMDB0000294	1176		1.02		0.7655	0.5645		1.0029	1.0272		100	100		Amino Acid	Urea cycle; Arginine and Proline Metabolism	533	57-13-6
	487			ornithine	LC/MS pos early	1493	C00077	HMDB0000214	6262		1.01		0.8703	0.5878		1.0786	1.0877		100	100		Amino Acid	Urea cycle; Arginine and Proline Metabolism	444	3184-13-2
	489			3-amino-2-piperidone	LC/MS pos early	62853		HMDB0000323	5200225		0.83		0.2568	0.3558		1.1183	0.9333		100	100		Amino Acid	Urea cycle; Arginine and Proline Metabolism	100020361	1892-22-4
	491			2-oxoarginine*	LC/MS neg	55072	C03771	HMDB0004225	558		0.96		0.6766	0.538		1.0397	1.0024		100	100		Amino Acid	Urea cycle; Arginine and Proline Metabolism	100002784	3715-10-04
	492			citrulline	LC/MS pos early	2132	C00327	HMDB0000904	9750		1.11		0.5321	0.491		1.015	1.1277		100	100		Amino Acid	Urea cycle; Arginine and Proline Metabolism	391	372-75-8
	493			homoarginine	LC/MS pos early	22137	C01924	HMDB0000670	9085		1		0.7332	0.5579		0.9961	0.9996		100	100		Amino Acid	Urea cycle; Arginine and Proline Metabolism	100000961	156-86-5
	494			homocitrulline	LC/MS polar	22138	C02427	HMDB0000679	65072		1.71		0.0979	0.2737		0.968	1.6578		100	100		Amino Acid	Urea cycle; Arginine and Proline Metabolism	100000963	1190-49-4
	495			proline	LC/MS pos early	1898	C00148 C000763	HMDB0000162 HMDB0003411	145742;614;8988		0.94		0.3761	0.4145		1.0236	0.9649		100	100		Amino Acid	Urea cycle; Arginine and Proline Metabolism	480	147-85-3
	498			dimethylarginine (SDMA + ADMA)	LC/MS pos early	36808	C21189 C03626	HMDB0003334 HMDB0001539	123831;169148		0.97		0.6924	0.5449		0.9543	0.9283		100	100		Amino Acid	Urea cycle; Arginine and Proline Metabolism	100001810	102783-24-4
	499			N-acetylarginine	LC/MS pos early	33953	C02562	HMDB0004620	67427		0.93		0.4529	0.4488		1.0716	0.9927		100	100		Amino Acid	Urea cycle; Arginine and Proline Metabolism	100001266	155-84-0
	504			N-acetylcitrulline	LC/MS neg	48434	C15532 C02851	HMDB0000856	656979		1.28		0.1159	0.276		0.9062	1.1568		100	100		Amino Acid	Urea cycle; Arginine and Proline Metabolism	100001577	33965-42-3
	505			N-acetylproline	LC/MS pos early	34387		HMDB0094701	322640		0.79		0.0855	0.2569		1.0674	0.8381		100	100		Amino Acid	Urea cycle; Arginine and Proline Metabolism	100001334	1074-79-9
	508			N-delta-acetylornithine	LC/MS neg	43249	C00437	HMDB0003357	9920500		1.44		0.0409	0.2499		0.8519	1.2253		100	100		Amino Acid	Urea cycle; Arginine and Proline Metabolism	100004523
	510			N2,N5-diacetylornithine	LC/MS neg	43591		HMDB0240345	65977		1.46		0.1069	0.2754		0.9475	1.3821		100	100		Amino Acid	Urea cycle; Arginine and Proline Metabolism	100004575	39825-23-5
	513			trans-4-hydroxyproline	LC/MS pos early	32306	C01157	HMDB0000725	5810		0.96		0.5816	0.5063		1.0019	0.9582		100	100		Amino Acid	Urea cycle; Arginine and Proline Metabolism	1001	51-35-4
	514			cis-4-hydroxyproline	LC/MS pos early	46732	C03440	HMDB0060460	440014		1.44		0.2346	0.3488		0.905	1.2999		100	100		Amino Acid	Urea cycle; Arginine and Proline Metabolism	100000459	2584-71-6
	515			pro-hydroxy-pro	LC/MS pos early	35127		HMDB0006695	11902893		0.66		0.0633	0.2499		1.2102	0.8016		100	100		Amino Acid	Urea cycle; Arginine and Proline Metabolism	100001167	18684-24-7
	518			N-methylproline	LC/MS pos early	37431		HMDB0094696	643474		1.71		0.0256	0.2499		0.8292	1.4152		100	100		Amino Acid	Urea cycle; Arginine and Proline Metabolism	100001956	475-11-6
	519			N,N,N-trimethyl-alanylproline betaine (TMAP)	LC/MS pos early	62947		HMDB0240365			0.35		0.0351	0.2499		2.0034	0.7064		100	100		Amino Acid	Urea cycle; Arginine and Proline Metabolism	100020217
	521			N-monomethylarginine	LC/MS pos early	43586	C03884	HMDB0029416	132862		0.97		0.8923	0.5933		1.0152	0.9874		100	100		Amino Acid	Urea cycle; Arginine and Proline Metabolism	100004488	53308-83-1
	522			argininate*	LC/MS pos early	57461		HMDB0003148	160437		1.09		0.7564	0.5642		1.0903	1.186		100	100		Amino Acid	Urea cycle; Arginine and Proline Metabolism	100002769	157-07-3
	525			N-acetylhomocitrulline	LC/MS pos early	62707					0.98		0.956	0.6093		1.1435	1.1199		100	100		Amino Acid	Urea cycle; Arginine and Proline Metabolism	100020513
	527		Creatine Metabolism	guanidinoacetate	LC/MS pos early	43802	C00581	HMDB0000128	763		1.42		0.3459	0.4031		1.023	1.4554		100	100		Amino Acid	Creatine Metabolism	344	352-97-6
	528			creatine	LC/MS neg	27718	C00300	HMDB0000064	586		0.75		0.0737	0.2527		1.224	0.9211		100	100		Amino Acid	Creatine Metabolism	1221	57-00-1
	529			creatinine	LC/MS pos early	513	C00791	HMDB0000562	588		0.88		0.1736	0.3171		1.0407	0.9188		100	100		Amino Acid	Creatine Metabolism	275	60-27-5
	537		Polyamine Metabolism	putrescine	LC/MS pos early	1408	C00134	HMDB0001414	1045		0.89		0.3179	0.391		1.0327	0.9172		100	100		Amino Acid	Polyamine Metabolism	49	110-60-1
	538			N-acetylputrescine	LC/MS pos early	37496	C02714	HMDB0002064	122356		1.29		0.0849	0.2569		0.9022	1.1618		100	100		Amino Acid	Polyamine Metabolism	192	18233-70-0
	544			N-acetyl-isoputreanine	LC/MS pos early	62309			131802901		0.86		0.7323	0.5579		0.9628	0.83		67	50		Amino Acid	Polyamine Metabolism	100020487
	545			spermidine	LC/MS pos early	485	C00315	HMDB0001257	1102		0.83		0.4007	0.4298		1.2472	1.0351		100	100		Amino Acid	Polyamine Metabolism	50	124-20-9
	550			(N(1) + N(8))-acetylspermidine	LC/MS pos early	57814	C00612 C01029	HMDB0001276 HMDB0002189	123689;496		1.21		0.3122	0.3876		0.9577	1.1603		100	100		Amino Acid	Polyamine Metabolism	100016038
	552			spermine	LC/MS pos early	603	C00750	HMDB0001256	1103		0.63		0.3452	0.4031		1.5519	0.9845		100	50		Amino Acid	Polyamine Metabolism	507	71-44-3
	556			5-methylthioadenosine (MTA)	LC/MS pos early	1419	C00170	HMDB0001173	439176		0.95		0.9637	0.6112		1.0861	1.0363		100	100		Amino Acid	Polyamine Metabolism	212	2457-80-9
	560			4-acetamidobutanoate	LC/MS pos early	1558	C02946	HMDB0003681	18189		1.13		0.154	0.3055		0.9497	1.0703		100	100		Amino Acid	Polyamine Metabolism	1113	3025-96-5
	562		Guanidino and Acetamido Metabolism	1-methylguanidine	LC/MS pos early	48114	C02294	HMDB0001522	10111		1.15		0.583	0.5063		1.012	1.1642		100	100		Amino Acid	Guanidino and Acetamido Metabolism	100000715	22661-87-6
	563			4-guanidinobutanoate	LC/MS pos early	15681	C01035	HMDB0003464	500		0.96		0.6434	0.5295		1.0536	1.0159		100	100		Amino Acid	Guanidino and Acetamido Metabolism	100000096	463-003;463-00-3
	564			guanidinosuccinate	LC/MS polar	32446	C03139	HMDB0003157	439918		0.8		0.2467	0.3521		0.9112	0.7305		100	83		Amino Acid	Guanidino and Acetamido Metabolism	100001212	6133-30-8
	567		Glutathione Metabolism	glutathione, oxidized (GSSG)	LC/MS pos early	27727	D00031 C00127	HMDB0003337	65359		0.62		0.1379	0.2926		1.1419	0.7076		100	100		Amino Acid	Glutathione Metabolism	448	103239-24-3
	573			cysteine-glutathione disulfide	LC/MS pos early	35159	R00900	HMDB0000656	3080690		1.09		0.5788	0.5063		1.014	1.1039		100	100		Amino Acid	Glutathione Metabolism	100001437	13081-14-6
	574			S-methylglutathione	LC/MS pos early	33944	C11347		115260		1.25		0.6905	0.5449		0.7687	0.96		83	83		Amino Acid	Glutathione Metabolism	100001259	2922-56-7
	577			cysteinylglycine disulfide*	LC/MS pos early	62103		HMDB0000709	22833544		0.53		0.0273	0.2499		1.5088	0.8057		100	100		Amino Acid	Glutathione Metabolism	100002466	70555-24-7
	579			5-oxoproline	LC/MS neg	1494	C01879 C02237	HMDB0000267	439685;7405		0.67		0.067	0.2499		1.273	0.8516		100	100		Amino Acid	Glutathione Metabolism	1021	98-79-3
	580			2-aminobutyrate	LC/MS pos early	42374	C02356	HMDB0000452	80283		0.9		0.3542	0.407		1.0958	0.9834		100	100		Amino Acid	Glutathione Metabolism	1128	1492-24-6
	582			2-hydroxybutyrate/2-hydroxyisobutyrate	LC/MS polar	52281	C21297 C05984	HMDB0000729 HMDB00008	4277439;440864		1.1		0.7241	0.5579		1.0111	1.1104		100	100		Amino Acid	Glutathione Metabolism	100008928
	584			ophthalmate	LC/MS pos early	34592		HMDB0005765	7018721		0.59		0.111	0.2754		1.48	0.8805		100	100		Amino Acid	Glutathione Metabolism	100001311	495-27-2
	632	Peptide	Gamma-glutamyl Amino Acid	gamma-glutamylalanine	LC/MS pos early	37063	C03738	HMDB0029142	440103		1.83		0.0464	0.2499		0.8428	1.5433		83	100		Peptide	Gamma-glutamyl Amino Acid	100001843	5875-41-2
	634			gamma-glutamylglutamate	LC/MS pos early	36738	C05282	HMDB0011737	92865		0.59		0.0867	0.2569		1.3873	0.819		100	100		Peptide	Gamma-glutamyl Amino Acid	331	1116-22-9
	635			gamma-glutamylglutamine	LC/MS pos early	2730	C05283	HMDB0011738	150914		1.6		0.0778	0.2569		0.7236	1.1584		100	100		Peptide	Gamma-glutamyl Amino Acid	1140	10148-81-9
	636			gamma-glutamylglycine	LC/MS pos early	33949		HMDB0011667	100099		1.21		0.3298	0.3978		0.9967	1.2042		100	100		Peptide	Gamma-glutamyl Amino Acid	100001294	1948-29-4
	637			gamma-glutamylhistidine	LC/MS pos early	18245		HMDB0029151	7017195		1.48		0.1826	0.3173		0.8781	1.3009		100	100		Peptide	Gamma-glutamyl Amino Acid	1235	37460-15-4
	638			gamma-glutamylisoleucine*	LC/MS pos early	34456		HMDB0011170	22885096		1.04		0.7991	0.5696		1.0118	1.0529		100	100		Peptide	Gamma-glutamyl Amino Acid	100001485
	639			gamma-glutamylleucine	LC/MS neg	18369		HMDB0011171	151023		1.08		0.6035	0.513		0.9156	0.986		100	100		Peptide	Gamma-glutamyl Amino Acid	1268	2566-39-4
	640			gamma-glutamyl-alpha-lysine	LC/MS pos early	55015			65254		1.16		0.6699	0.5363		0.9471	1.1019		100	100		Peptide	Gamma-glutamyl Amino Acid	100010901
	641			gamma-glutamyl-epsilon-lysine	LC/MS pos early	33934		HMDB0003869	7015685		1.22		0.6244	0.5229		1.1272	1.3745		100	100		Peptide	Gamma-glutamyl Amino Acid	100001262	17105-15-6
	642			gamma-glutamylmethionine	LC/MS neg	44872		HMDB0029155	7009567		3.4		0.1385	0.2926		0.5764	1.9576		100	100		Peptide	Gamma-glutamyl Amino Acid	100001313	17663-87-5
	643			gamma-glutamylphenylalanine	LC/MS neg	33422		HMDB0000594	111299		1		0.9305	0.6025		1.0647	1.0639		100	100		Peptide	Gamma-glutamyl Amino Acid	100000491	7432-24-8
	644			gamma-glutamylthreonine	LC/MS pos early	33364		HMDB0029159	76078708		1.09		0.7736	0.5645		0.9115	0.9969		100	100		Peptide	Gamma-glutamyl Amino Acid	100001314	5652-48-2
	645			gamma-glutamyltryptophan	LC/MS neg	33947		HMDB0029160	3989307		0.74		0.007	0.2499		1.1806	0.8759		100	100		Peptide	Gamma-glutamyl Amino Acid	100001295	66471-20-3
	646			gamma-glutamyltyrosine	LC/MS neg	2734		HMDB0011741	94340		0.97		0.7564	0.5642		1.0598	1.0302		100	100		Peptide	Gamma-glutamyl Amino Acid	1102	7432-23-7
	647			gamma-glutamylvaline	LC/MS neg	43829		HMDB0011172	7015683		1.02		0.9875	0.6166		1.0484	1.0739		100	100		Peptide	Gamma-glutamyl Amino Acid	100001126	2746-34-1
	648			gamma-glutamylserine	LC/MS pos early	54914		HMDB0029158	22844748		1.41		0.0409	0.2499		0.8748	1.2325		100	100		Peptide	Gamma-glutamyl Amino Acid	100009231	5875-35-4
	649			gamma-glutamylcitrulline*	LC/MS pos early	62104					2.72		0.0462	0.2499		0.5606	1.5237		100	100		Peptide	Gamma-glutamyl Amino Acid	100020241
	650			gamma-glutamyl-2-aminobutyrate	LC/MS pos early	37092					1.1		0.7588	0.5642		0.9576	1.0557		100	100		Peptide	Gamma-glutamyl Amino Acid	100001502	16869-42-4
	652		Dipeptide Derivative	isoleucylhydroxyproline*	LC/MS pos early	63051		HMDB0028908	61158802		0.95		0.6311	0.5261		1.0355	0.9793		100	100		Peptide	Dipeptide Derivative	100021262
	653			leucylhydroxyproline*	LC/MS pos early	63052		HMDB0028930	20847829		0.73		0.1118	0.2754		1.2463	0.9131		100	100		Peptide	Dipeptide Derivative	100021261
	762		Dipeptide	cyclo(leu-pro)	LC/MS pos early	37104		HMDB0034276	7074739		1.44		0.1003	0.2752		0.8011	1.15		100	83		Peptide	Dipeptide	100001925	2873-36-1
	818			glycylisoleucine	LC/MS pos early	36659		HMDB0028844	259613		0.45		0.0861	0.2569		0.8246	0.3739		83	17		Peptide	Dipeptide	100001790	19461-38-2
	819			glycylleucine	LC/MS pos early	34398	C02155	HMDB0000759	92843		0.32		0.0109	0.2499		2.2766	0.7209		100	100		Peptide	Dipeptide	100001258	869-19-2
	829			glycylvaline	LC/MS pos early	18357		HMDB0028854	2724807		0.51		0.0673	0.2499		3.1503	1.6162		100	100		Peptide	Dipeptide	100000487	1963-21-9
	853			isoleucylglycine	LC/MS neg	40008		HMDB0028907	342532		0.23		0.0214	0.2499		3.726	0.8681		100	83		Peptide	Dipeptide	100003169	868-28-0
	933			phenylalanylhydroxyproline*	LC/MS pos early	63039		HMDB0011176	53480675		0.61		0.3052	0.3842		1.0255	0.6245		100	67		Peptide	Dipeptide	100021238
	947			prolylglycine	LC/MS pos early	40703		HMDB0011178	6426709		0.62		0.015	0.2499		1.3573	0.844		100	100		Peptide	Dipeptide	100003674	2578-57-6
	1034			valylglycine	LC/MS neg	40475		HMDB0029127	136487		0.18		0.2553	0.3552		2.5166	0.4454		67	67		Peptide	Dipeptide	100003641	686-43-1
	1037			valylleucine	LC/MS pos early	39994		HMDB0029131	352039		1.56		0.175	0.3171		0.9311	1.4541		67	67		Peptide	Dipeptide	100003210	22906-55-4
	1136		Polypeptide	glu-gly-asn-val**	LC/MS pos early	62917					0.66		0.1189	0.2786		1.1427	0.7508		100	100		Peptide	Polypeptide	100021107
	1184		Acetylated Peptides	phenylacetylcarnitine	LC/MS pos early	48425			101724840		0.76		0.7791	0.5645		1.4613	1.1083		100	100		Peptide	Acetylated Peptides	100006108	287108-21-8
	1187			phenylacetylglutamine	LC/MS neg	35126	C04148	HMDB0006344	92258		1.7		0.0424	0.2499		0.5995	1.0209		17	67		Peptide	Acetylated Peptides	100001417	28047-15-6
	1190			phenylacetylglycine	LC/MS pos early	33945	C05598	HMDB0000821	68144		2.04		0.4158	0.4395		0.959	1.9599		100	100		Peptide	Acetylated Peptides	100001275	500-98-1
	1197			phenylacetyltaurine	LC/MS neg	63154			2179693		1.14		0.6967	0.5466		0.9037	1.034		100	100		Peptide	Acetylated Peptides	100008932	33953-90-1
	1219		Modified Peptides	N,N-dimethyl-pro-pro	LC/MS pos early	64571					0.75		0.1296	0.2889		1.1088	0.8318		100	100		Peptide	Modified Peptides	100022041
	1220	Carbohydrate	Glycolysis, Gluconeogenesis, and Pyruvate Metabolism	1,5-anhydroglucitol (1,5-AG)	LC/MS neg	20675	C07326	HMDB0002712	64960		1.25		0.1775	0.3173		0.9028	1.1284		100	100		Carbohydrate	Glycolysis, Gluconeogenesis, and Pyruvate Metabolism	100000580	154-58-5
	1223			glucose	LC/MS polar	20488	C00031	HMDB0000122	5793		0.99		0.9631	0.6112		0.9932	0.9834		100	100		Carbohydrate	Glycolysis, Gluconeogenesis, and Pyruvate Metabolism	572	50-99-7
	1224			glucose 6-phosphate	LC/MS polar	31260	C00092	HMDB0001401	5958		0.24		0.0329	0.2499		5.4114	1.2793		100	83		Carbohydrate	Glycolysis, Gluconeogenesis, and Pyruvate Metabolism	291	103192-55-8
	1232			dihydroxyacetone phosphate (DHAP)	LC/MS pos early	15522	C00111	HMDB0001473	668		0.4		0.0525	0.2499		2.3313	0.9335		100	100		Carbohydrate	Glycolysis, Gluconeogenesis, and Pyruvate Metabolism	309	102783-56-2
	1237			3-phosphoglycerate	LC/MS pos early	1414	C00597	HMDB0000807	724		0.24		0.0246	0.2499		4.5594	1.0953		100	100		Carbohydrate	Glycolysis, Gluconeogenesis, and Pyruvate Metabolism	132	80731-10-8
	1238			phosphoenolpyruvate (PEP)	LC/MS neg	597	C00074	HMDB0000263	1005		0.27		0.027	0.2499		3.5508	0.9653		100	100		Carbohydrate	Glycolysis, Gluconeogenesis, and Pyruvate Metabolism	463	10526-80-4
	1239			pyruvate	LC/MS polar	48990	C00022	HMDB0000243	1060		1.19		0.4848	0.4681		0.9032	1.0723		100	100		Carbohydrate	Glycolysis, Gluconeogenesis, and Pyruvate Metabolism	823	127-17-3
	1240			lactate	LC/MS polar	527	C00186	HMDB0000190	612		0.85		0.1549	0.3057		1.0602	0.9033		100	100		Carbohydrate	Glycolysis, Gluconeogenesis, and Pyruvate Metabolism	482	79-33-4
	1243			glycerate	LC/MS polar	1572	C00258	HMDB0006372 HMDB0000139	752;439194		0.75		0.0257	0.2499		1.1449	0.8567		100	100		Carbohydrate	Glycolysis, Gluconeogenesis, and Pyruvate Metabolism	1052	600-19-1
	1257		Pentose Phosphate Pathway	sedoheptulose-7-phosphate	LC/MS neg	35649	C05382	HMDB0001068	616		0.45		0.2583	0.3565		1.855	0.8434		100	67		Carbohydrate	Pentose Phosphate Pathway	100001628	2646-35-7
	1261		Pentose Metabolism	ribose	LC/MS polar	1471	C00121	HMDB0000283	5779		1.35		0.1019	0.2754		0.8131	1.0937		50	100		Carbohydrate	Pentose Metabolism	914	50-69-1
	1262			ribitol	LC/MS polar	15772	C00532 C01904 C00474 C00379	HMDB0002917 HMDB0000508 HMDB0001851 HMDB0000568	6912		0.53		0.0752	0.2527		1.6268	0.8667		100	100		Carbohydrate	Pentose Metabolism	100000406	488-81-3
	1263			ribonate	LC/MS polar	27731	C01685	HMDB0000867	5460677		0.92		0.9153	0.5998		1.0853	1.0028		100	100		Carbohydrate	Pentose Metabolism	100001007	5336-08-03
	1264			ribulose/xylulose	LC/MS polar	54671		HMDB0000621 HMDB0000751 HMDB0001644 HMDB0003371	151261;5289590		0.54		0.0237	0.2499		1.4136	0.7602		100	100		Carbohydrate	Pentose Metabolism	100006122
	1267			xylose	LC/MS polar	15581	C00181	HMDB0000098	135191		1.11		0.8194	0.5719		0.764	0.8511		67	83		Carbohydrate	Pentose Metabolism	826	609-06-3
	1269			arabinose	LC/MS polar	575	C00216	HMDB0029942	66308		1.08		0.9998	0.6207		0.7111	0.7696		83	83		Carbohydrate	Pentose Metabolism	828	28697-53-2
	1277			arabitol/xylitol	LC/MS polar	48885	C00542 C01904 C00379	HMDB0002917 HMDB0001851 HMDB0000568	6912;94154		1.1		0.7431	0.5609		1.0823	1.1857		100	100		Carbohydrate	Pentose Metabolism	100006430
	1283			arabonate/xylonate	LC/MS polar	48255	C00502 C05411	HMDB0000539	122045;6602431		0.69		0.1618	0.307		1.2245	0.8474		100	100		Carbohydrate	Pentose Metabolism	100006115
	1288			sedoheptulose	LC/MS polar	53237	C02076	HMDB0003219	5459879		0.28		0.0014	0.2409		1.3962	0.3898		100	83		Carbohydrate	Pentose Metabolism	100002619	3019-74-7
	1290			lyxonate	LC/MS polar	61858		HMDB0060255			0.55		0.0658	0.2499		1.2167	0.6684		100	100		Carbohydrate	Pentose Metabolism	100019968
	1300		Glycogen Metabolism	maltose	LC/MS polar	15586	C00208	HMDB0000163	10991489		0.97		0.9361	0.6034		0.9431	0.9179		50	83		Carbohydrate	Glycogen Metabolism	913	6363-53-7
	1326		Disaccharides and Oligosaccharides	sucrose	LC/MS neg	1519	C00089	HMDB0000258	5988		1.24		0.7374	0.5586		1.0195	1.264		100	100		Carbohydrate	Disaccharides and Oligosaccharides	935	57-50-1
	1347		Fructose, Mannose and Galactose Metabolism	fructose	LC/MS polar	577	C00095	HMDB0000660	2723872		0.83		0.2	0.3332		1.1765	0.9764		100	100		Carbohydrate	Fructose, Mannose and Galactose Metabolism	878	57-48-7
	1352			mannitol/sorbitol	LC/MS polar	46142	C00392 C00794	HMDB0000247 HMDB0000765	6251;5780		0.75		0.048	0.2499		1.119	0.8438		100	100		Carbohydrate	Fructose, Mannose and Galactose Metabolism	100001740
	1353			mannose	LC/MS polar	584	C00159 C02209 C00936	HMDB0000169	185698;82308;18950;439680		1.05		0.5838	0.5063		0.9938	1.0406		100	100		Carbohydrate	Fructose, Mannose and Galactose Metabolism	803	3458-28-4
	1369			2-ketogulonate	LC/MS polar	15306	C15673	HMDB0011732	50		0.73		0.2923	0.3802		1.0822	0.79		100	100		Carbohydrate	Fructose, Mannose and Galactose Metabolism	100000092	342385-52-8
	1373			galactonate	LC/MS polar	27719	C15930 C00880	HMDB0000565	12310779;128869		1.35		0.1256	0.2871		0.9754	1.3158		100	100		Carbohydrate	Fructose, Mannose and Galactose Metabolism	100001026	299-28-5
	1407		Aminosugar Metabolism	glucuronate	LC/MS polar	15443	C16245	HMDB0000127	441478;94715;23677976;65041;444791		0.9		0.54	0.4955		1.0328	0.9287		100	100		Carbohydrate	Aminosugar Metabolism	100000257	207300-70-7
	1419			N-acetylneuraminate	LC/MS polar	32377	C00270	HMDB0000230	439197		0.73		0.0272	0.2499		1.2322	0.8996		100	100		Carbohydrate	Aminosugar Metabolism	1162	131-48-6
	1431			N-acetylglucosaminylasparagine	LC/MS pos early	48149	C04540	HMDB0000489	123826		0.55		0.0241	0.2499		1.3478	0.7402		100	100		Carbohydrate	Aminosugar Metabolism	1215	2776-93-4
	1432			erythronate*	LC/MS polar	42420		HMDB0000613	2781043		0.96		0.6111	0.5168		1.0061	0.9675		100	100		Carbohydrate	Aminosugar Metabolism	100001320	88759-55-1
	1434			N-acetylglucosamine/N-acetylgalactosamine	LC/MS pos early	46539	C01074	HMDB0000212 HMDB0000215	84265;439174		0.94		0.3877	0.4229		1.0201	0.9546		100	100		Carbohydrate	Aminosugar Metabolism	100006435
	1435			N-glycolylneuraminate	LC/MS pos early	37123	C03410	HMDB0000833	123802		0.65		0.0599	0.2499		1.354	0.8739		100	100		Carbohydrate	Aminosugar Metabolism	100001491	1113-83-3
	1436		Advanced Glycation End-product	N6-carboxymethyllysine	LC/MS pos early	36713		HMDB0240347	123800		0.8		0.4191	0.4416		1.2487	0.9989		100	100		Carbohydrate	Advanced Glycation End-product	100001768	5746-04-03
	1440	Energy	TCA Cycle	citrate	LC/MS neg	1564	C00158	HMDB0000094	311		0.96		0.5556	0.5007		1.042	0.9991		100	100		Energy	TCA Cycle	1124	77-92-9
	1442			aconitate [cis or trans]	LC/MS neg	46173	C02341 C004174	HMDB0000958 HMDB000072	643757;444212		1.01		0.9742	0.6138		1.0056	1.0171		100	100		Energy	TCA Cycle	100001359
	1444			isocitrate	LC/MS pos early	12110	C00451	HMDB0001874	5318532		1.25		0.2595	0.3565		0.9073	1.1386		100	100		Energy	TCA Cycle	1206	20226-99-7
	1445			isocitric lactone	LC/MS polar	54724			98259		0.85		0.2633	0.36		1.0898	0.9273		100	100		Energy	TCA Cycle	100009239	4702-32-3
	1446			alpha-ketoglutarate	LC/MS polar	528	C00026	HMDB0000208	51		1.21		0.504	0.4746		1.0028	1.2105		100	100		Energy	TCA Cycle	93	305-72-6;328-50-7;22202-68-2
	1448			succinylcarnitine (C4-DC)	LC/MS pos early	37058		HMDB0061717	71464481		0.41		0.0198	0.2499		1.3449	0.5477		100	100		Energy	TCA Cycle	100001948	256928-74-2
	1449			succinate	LC/MS polar	1437	C00042	HMDB0000254	1110		0.95		0.657	0.5346		1.1043	1.0497		100	100		Energy	TCA Cycle	252	110-15-6
	1450			fumarate	LC/MS polar	1643	C00122	HMDB0000134	444972		0.6		0.0198	0.2499		1.3587	0.8093		100	100		Energy	TCA Cycle	330	100-17-8
	1452			malate	LC/MS neg	1303	C00497 C00149 C00711	HMDB0000744 HMDB0031518 HMDB0000156	525		0.65		0.0625	0.2499		1.2965	0.8395		100	100		Energy	TCA Cycle	409	6915-15-7
	1456			itaconate	LC/MS polar	18373	C00490	HMDB0002092	811		2.37		0.7079	0.5511		1.203	2.8514		100	100		Energy	TCA Cycle	100000455	97-65-4
	1461			2-methylcitrate/homocitrate	LC/MS neg	52282	C01251	HMDB0003518 HMDB0000379	515;439459		1.11		0.3592	0.4113		0.9779	1.0836		100	100		Energy	TCA Cycle	100008929
	1462			mesaconate (methylfumarate)	LC/MS polar	18493	C01732	HMDB0000749	638129		1.13		0.9465	0.6056		1.1241	1.2754		100	100		Energy	TCA Cycle	100000446	498-24-8
	1463			citraconate/glutaconate	LC/MS polar	47076	C02226 C02214	HMDB0000620 HMDB0000634	643798;5280498		0.7		0.1088	0.2754		1.2927	0.9055		100	100		Energy	TCA Cycle	100006438
	1469		Oxidative Phosphorylation	phosphate	LC/MS pos early	42109	C00009	HMDB0001429	1061		0.64		0.0142	0.2499		1.3113	0.8351		100	100		Energy	Oxidative Phosphorylation	461	7664-38-2
	1472	Lipid	Fatty Acid Synthesis	malonylcarnitine	LC/MS pos early	37059		HMDB0002095	22833583		0.53		0.0213	0.2499		1.4251	0.7529		100	83		Lipid	Fatty Acid Synthesis	100001526	853728-01-5
	1473			malonate	LC/MS polar	15872	C00383	HMDB0000691	867		1.08		0.5021	0.4742		1.0253	1.1115		100	100		Lipid	Fatty Acid Synthesis	818	141-82-2;26522-22-85-0
	1488		Short Chain Fatty Acid	butyrate/isobutyrate (4:0)	LC/MS neg	40605	C00246	HMDB0000039	264		0.99		0.9208	0.5998		1.1366	1.1203		100	100		Lipid	Short Chain Fatty Acid	1143	109-92-6
	1490		Medium Chain Fatty Acid	caproate (6:0)	LC/MS neg	32489	C01585	HMDB0000535	8892		0.59		0.0079	0.2499		1.426	0.8453		100	100		Lipid	Medium Chain Fatty Acid	926	142-62-1
	1495			caprate (10:0)	LC/MS neg	1642	C01571	HMDB0000511	2969		0.78		0.1029	0.2754		1.1106	0.8663		100	100		Lipid	Medium Chain Fatty Acid	888	334-48-5
	1496			cis-4-decenoate (10:1n6)*	LC/MS neg	62873		HMDB0004980	5282726		0.64		0.0378	0.2499		1.1259	0.7163		100	100		Lipid	Medium Chain Fatty Acid	100002796	505-90-8
	1499			(2 or 3)-decenoate (10:1n7 or n8)	LC/MS neg	63436					0.73		0.1076	0.2754		1.0818	0.7925		100	100		Lipid	Medium Chain Fatty Acid	100021502
	1501			10-undecenoate (11:1n1)	LC/MS neg	32497	C13910	HMDB0033724	14891		0.64		0.0254	0.2499		1.2433	0.801		100	100		Lipid	Medium Chain Fatty Acid	100001197	1333-28-4
	1503			laurate (12:0)	LC/MS neg	1645	C02679	HMDB0000638	3893		0.73		0.1415	0.2926		1.2429	0.9024		100	100		Lipid	Medium Chain Fatty Acid	181	143-07-7
	1505			5-dodecenoate (12:1n7)	LC/MS neg	33968		HMDB0000529	5312378		0.72		0.1243	0.2861		1.061	0.7592		100	100		Lipid	Medium Chain Fatty Acid	100001232	2430-94-6
	1508		Long Chain Saturated Fatty Acid	myristate (14:0)	LC/MS neg	1365	C06424	HMDB0000806	11005		0.82		0.4222	0.4431		1.4476	1.1939		100	100		Lipid	Long Chain Saturated Fatty Acid	519	544-63-8
	1511			palmitate (16:0)	LC/MS neg	1336	C00249	HMDB0000220	985		0.88		0.4484	0.4478		1.1458	1.014		100	100		Lipid	Long Chain Saturated Fatty Acid	424	57-10-3
	1513			margarate (17:0)	LC/MS neg	1121		HMDB0002259	10465		0.92		0.5455	0.4963		1.2688	1.1707		100	100		Lipid	Long Chain Saturated Fatty Acid	891	506-12-7
	1515			stearate (18:0)	LC/MS neg	1358	C01530	HMDB0000827	5281		0.93		0.556	0.5007		1.0453	0.967		100	100		Lipid	Long Chain Saturated Fatty Acid	439	57-11-4
	1517			nonadecanoate (19:0)	LC/MS neg	1356	C16535	HMDB0000772	12591		0.99		0.6747	0.5376		1.1808	1.1652		100	100		Lipid	Long Chain Saturated Fatty Acid	892	646-30-0
	1518			arachidate (20:0)	LC/MS neg	1118	C06425	HMDB0002212	10467		0.71		0.3728	0.4145		1.4185	1.0011		100	100		Lipid	Long Chain Saturated Fatty Acid	893	506-30-9
	1527		Long Chain Monounsaturated Fatty Acid	myristoleate (14:1n5)	LC/MS neg	32418	C08322	HMDB0002000	5281119		0.73		0.1939	0.3275		1.267	0.9311		100	100		Lipid	Long Chain Monounsaturated Fatty Acid	100001198	544-64-9
	1530			palmitoleate (16:1n7)	LC/MS neg	33447	C08362	HMDB0003229	445638		0.65		0.2727	0.3652		1.7119	1.1201		100	100		Lipid	Long Chain Monounsaturated Fatty Acid	452	373-49-9
	1532			10-heptadecenoate (17:1n7)	LC/MS neg	33971		HMDB0060038	5312435		0.71		0.3756	0.4145		1.7583	1.2535		100	100		Lipid	Long Chain Monounsaturated Fatty Acid	100001278	29743-97-3
	1534			oleate/vaccenate (18:1)	LC/MS neg	52285	C01712 C08367 C00712 C21944	HMDB0000207 HMDB0000573 HMDB0003231 HMDB0240219	637517;445639;5281127;5282761		0.68		0.3417	0.4017		1.566	1.0623		100	100		Lipid	Long Chain Monounsaturated Fatty Acid	100008930
	1541			10-nonadecenoate (19:1n9)	LC/MS neg	33972		HMDB0013622	5312513		0.74		0.4298	0.4449		1.6996	1.2574		100	100		Lipid	Long Chain Monounsaturated Fatty Acid	100001277	73033-09-7
	1544			eicosenoate (20:1)	LC/MS neg	33587	C16526	HMDB0002231 HMDB0062436	5282769;5282768;94159		0.69		0.3426	0.4017		1.6344	1.1346		100	100		Lipid	Long Chain Monounsaturated Fatty Acid	100001335
	1548			erucate (22:1n9)	LC/MS neg	1552	C08316	HMDB0002068	8216;5281116		0.59		0.2948	0.3808		1.6424	0.9714		100	100		Lipid	Long Chain Monounsaturated Fatty Acid	1087	112-86-7
	1551		Long Chain Polyunsaturated Fatty Acid (n3 and n6)	tetradecadienoate (14:2)*	LC/MS neg	62850		HMDB0000560	5312409		0.79		0.1836	0.3173		1.0551	0.8297		100	100		Lipid	Long Chain Polyunsaturated Fatty Acid (n3 and n6)	100020343	39039-37-7
	1552			hexadecatrienoate (16:3n3)	LC/MS neg	57651			91820460		0.67		0.1699	0.3141		1.332	0.888		100	100		Lipid	Long Chain Polyunsaturated Fatty Acid (n3 and n6)	100009393	7561-64-0
	1553			heptadecatrienoate (17:3)*	LC/MS neg	62383	C16344		16061034		0.55		0.0661	0.2499		1.7946	0.9807		100	100		Lipid	Long Chain Polyunsaturated Fatty Acid (n3 and n6)	100020715
	1558			stearidonate (18:4n3)	LC/MS neg	33969	C16300	HMDB0006547	5312508		0.65		0.1745	0.3171		1.5754	1.0217		100	100		Lipid	Long Chain Polyunsaturated Fatty Acid (n3 and n6)	100001229	111174-40-4
	1561			eicosapentaenoate (EPA; 20:5n3)	LC/MS neg	18467	C06428	HMDB0001999	446284		0.6		0.2485	0.3525		1.6285	0.9841		100	100		Lipid	Long Chain Polyunsaturated Fatty Acid (n3 and n6)	2050	10-2005-9;10417-94-4
	1562			heneicosapentaenoate (21:5n3)	LC/MS neg	57658			11998573		0.88		0.677	0.538		1.2805	1.1305		100	100		Lipid	Long Chain Polyunsaturated Fatty Acid (n3 and n6)	100015797	24257-10-1
	1563			docosapentaenoate (n3 DPA; 22:5n3)	LC/MS neg	32504	C16513	HMDB0001976 HMDB0006528	6441454		0.73		0.3733	0.4145		1.6737	1.2209		100	100		Lipid	Long Chain Polyunsaturated Fatty Acid (n3 and n6)	100001181	2234-74-4
	1564			docosahexaenoate (DHA; 22:6n3)	LC/MS neg	44675	C06429	HMDB0002183	445580		0.76		0.3665	0.4138		1.3903	1.0504		100	100		Lipid	Long Chain Polyunsaturated Fatty Acid (n3 and n6)	100000665	6217-54-5
	1566			nisinate (24:6n3)	LC/MS neg	57810		HMDB0013025	11792612		0.74		0.352	0.4059		1.7374	1.2932		100	100		Lipid	Long Chain Polyunsaturated Fatty Acid (n3 and n6)	100015785	68378-49-4
	1567			hexadecadienoate (16:2n6)	LC/MS neg	57652		HMDB0000477	13932172		0.75		0.2507	0.3539		1.3481	1.0083		100	100		Lipid	Long Chain Polyunsaturated Fatty Acid (n3 and n6)	100009394	28290-73-5
	1568			linoleate (18:2n6)	LC/MS neg	1105	C01595	HMDB0000673 HMDB0006270	5280450		0.67		0.236	0.3499		1.4643	0.9814		100	100		Lipid	Long Chain Polyunsaturated Fatty Acid (n3 and n6)	180	60-33-3
	1570			linolenate [alpha or gamma; (18:3n3 or 6)]	LC/MS neg	34035	C06426 C06427	HMDB0001388 HMDB0003073	5280933;5280934		0.73		0.2586	0.3565		1.404	1.0239		100	100		Lipid	Long Chain Polyunsaturated Fatty Acid (n3 and n6)	100001337
	1571			dihomo-linoleate (20:2n6)	LC/MS neg	17805	C16525	HMDB0005060	6439848		0.77		0.3702	0.4145		1.6699	1.2898		100	100		Lipid	Long Chain Polyunsaturated Fatty Acid (n3 and n6)	1231	2091-39-6
	1573			dihomo-linolenate (20:3n3 or n6)	LC/MS neg	35718	C03242	HMDB0002925	5280581		0.63		0.2644	0.3601		1.6156	1.0202		100	100		Lipid	Long Chain Polyunsaturated Fatty Acid (n3 and n6)	100001739	17046-59-2
	1574			arachidonate (20:4n6)	LC/MS pos late	1110	C00219	HMDB0001043	444899		0.44		0.0938	0.2676		1.8804	0.823		100	100		Lipid	Long Chain Polyunsaturated Fatty Acid (n3 and n6)	229	506-32-1
	1576			adrenate (22:4n6)	LC/MS neg	32980	C16527	HMDB0002226	5497181;5282844		0.73		0.4497	0.4478		2.0622	1.4996		100	100		Lipid	Long Chain Polyunsaturated Fatty Acid (n3 and n6)	100001193	2091-25-0
	1577			docosapentaenoate (n6 DPA; 22:5n6)	LC/MS neg	37478	C16513	HMDB0001976	6441454		0.89		0.7821	0.5646		1.5153	1.3466		100	100		Lipid	Long Chain Polyunsaturated Fatty Acid (n3 and n6)	100001580	25182-74-5
	1578			docosadienoate (22:2n6)	LC/MS neg	32415	C16533	HMDB0061714	5282807		0.81		0.3715	0.4145		1.5453	1.246		100	100		Lipid	Long Chain Polyunsaturated Fatty Acid (n3 and n6)	100001182	7370-49-2
	1627		Fatty Acid, Branched	isocaproate (i6:0)	LC/MS neg	22273		HMDB00689	12587		0.61		0.0155	0.2499		1.2225	0.7418		100	83		Lipid	Fatty Acid, Branched	100000806	646-07-1
	1631			citronellic acid	LC/MS neg	64173	C16462	HMDB35837	10402		0.9		0.7324	0.5579		1.4507	1.3046		100	100		Lipid	Fatty Acid, Branched	100021673	502-47-6
	1643			(14 or 15)-methylpalmitate (a17:0 or i17:0)	LC/MS neg	38768	C16995	HMDB0061859	8181;17903417		0.84		0.4565	0.4488		1.3116	1.0983		100	100		Lipid	Fatty Acid, Branched	100002945
	1649			(16 or 17)-methylstearate (a19:0 or i19:0)	LC/MS neg	38296		HMDB0037397	3083779		0.91		0.5274	0.4888		1.2825	1.1666		100	100		Lipid	Fatty Acid, Branched	100002356	2724-59-6
	1654			18-methylnonadecanoate (i20:0)	LC/MS neg	62781			4383090		0.79		0.7004	0.5474		1.5565	1.2293		100	83		Lipid	Fatty Acid, Branched	100019953
	1660		Fatty Acid, Dicarboxylate	glutarate (C5-DC)	LC/MS polar	396	C00489	HMDB0000661	743;4418048		1.16		0.7274	0.5579		1.0169	1.1749		100	100		Lipid	Fatty Acid, Dicarboxylate	339	110-94-1
	1663			3-methylglutarate/2-methylglutarate	LC/MS polar	54676		HMDB0000752 HMDB0000422	12046;12284		0.83		0.6505	0.532		0.9531	0.7937		67	67		Lipid	Fatty Acid, Dicarboxylate	100010834
	1664			2-hydroxyglutarate	LC/MS pos early	52294	C02630	HMDB0059655	43		0.92		0.3859	0.4217		1.0765	0.9906		100	100		Lipid	Fatty Acid, Dicarboxylate	100002070	40951-21-1
	1666			adipate (C6-DC)	LC/MS polar	21134	C06104	HMDB0000448	196		0.86		0.5935	0.5101		1.164	0.9979		83	50		Lipid	Fatty Acid, Dicarboxylate	100000863	124-04-9
	1668			2-hydroxyadipate	LC/MS polar	31934	C02360	HMDB0000321	193530		0.79		0.2968	0.3818		1.1001	0.8686		100	100		Lipid	Fatty Acid, Dicarboxylate	100001153	18294-85-4
	1669			3-hydroxyadipate	LC/MS polar	62069		HMDB0000345	151913		0.95		0.7793	0.5645		1.1404	1.0854		100	100		Lipid	Fatty Acid, Dicarboxylate	100004396
	1670			3-methyladipate	LC/MS polar	36749		HMDB0000555	12292		0.94		0.6142	0.518		1.2839	1.2096		100	100		Lipid	Fatty Acid, Dicarboxylate	100001765	3058-01-03
	1672			maleate	LC/MS polar	20676	C01384	HMDB0000176	444266		0.75		0.1453	0.2936		1.1415	0.8583		100	100		Lipid	Fatty Acid, Dicarboxylate	100000707	110-16-7
	1674			pimelate (C7-DC)	LC/MS polar	15704	C02656	HMDB0000857	385		1.24		0.0689	0.2509		0.8749	1.0822		100	100		Lipid	Fatty Acid, Dicarboxylate	100000101	111-16-0
	1675			heptenedioate (C7:1-DC)*	LC/MS polar	61866					0.78		0.4832	0.4673		1.1676	0.9071		100	67		Lipid	Fatty Acid, Dicarboxylate	100019981
	1677			suberate (C8-DC)	LC/MS polar	15730	C08278	HMDB0000893	10457		0.98		0.7626	0.5645		1.1064	1.0808		100	100		Lipid	Fatty Acid, Dicarboxylate	100000016	505-48-6
	1680			azelate (C9-DC)	LC/MS neg	18362	C08261	HMDB0000784	2266		1.1		0.4389	0.4478		0.9316	1.0277		100	100		Lipid	Fatty Acid, Dicarboxylate	2029	123-99-9
	1682			sebacate (C10-DC)	LC/MS neg	32398	C08277	HMDB0000792	5192		0.96		0.7007	0.5474		0.893	0.855		100	100		Lipid	Fatty Acid, Dicarboxylate	100001211	111-20-6
	1683			decadienedioic acid (C10:2-DC)**	LC/MS polar	63685			17789717		0.61		0.0621	0.2499		1.3698	0.8293		100	100		Lipid	Fatty Acid, Dicarboxylate	100021711
	1684			undecanedioate (C11-DC)	LC/MS neg	42395		HMDB0000888	15816		1.16		0.2988	0.3818		0.8325	0.9696		50	83		Lipid	Fatty Acid, Dicarboxylate	100001617	1852-04-6
	1687			dodecanedioate (C12-DC)	LC/MS neg	32388	C02678	HMDB0000623	12736		1.07		0.7781	0.5645		1.1915	1.2744		100	100		Lipid	Fatty Acid, Dicarboxylate	100001102	693-23-2
	1689			dodecenedioate (C12:1-DC)*	LC/MS neg	61864		HMDB0000933	5283028		0.92		0.5809	0.5063		1.0973	1.0141		100	100		Lipid	Fatty Acid, Dicarboxylate	100019972
	1690			dodecadienoate (12:2)*	LC/MS neg	62276			25480		0.69		0.086	0.2569		1.0286	0.7112		100	100		Lipid	Fatty Acid, Dicarboxylate	100020478
	1692			tetradecanedioate (C14-DC)	LC/MS neg	35669		HMDB0000872	13185		0.9		0.6225	0.5229		1.199	1.0813		100	100		Lipid	Fatty Acid, Dicarboxylate	100001613	821-38-5
	1694			branched chain 14:0 dicarboxylic acid**	LC/MS neg	63191					1.73		0.5854	0.5063		0.8235	1.4278		100	83		Lipid	Fatty Acid, Dicarboxylate	100021374
	1695			tetradecadienedioate (C14:2-DC)*	LC/MS neg	62918			86018718		1.3		0.8475	0.5783		0.9594	1.247		100	100		Lipid	Fatty Acid, Dicarboxylate	100021100
	1696			hexadecanedioate (C16-DC)	LC/MS neg	35678	C19615	HMDB0000672	10459		0.89		0.5568	0.5007		1.1337	1.0069		100	100		Lipid	Fatty Acid, Dicarboxylate	100001614	505-54-4
	1697			hexadecenedioate (C16:1-DC)*	LC/MS neg	61862					1.36		0.1795	0.3173		0.8669	1.1829		100	100		Lipid	Fatty Acid, Dicarboxylate	100019975
	1698			heptadecanedioate (C17-DC)	LC/MS neg	62869			3083765		0.93		0.6002	0.5115		1.0141	0.9417		100	100		Lipid	Fatty Acid, Dicarboxylate	100019969	2424-90-0
	1699			octadecanedioate (C18-DC)	LC/MS neg	36754		HMDB0000782	70095		0.89		0.4428	0.4478		1.0402	0.9253		100	100		Lipid	Fatty Acid, Dicarboxylate	100001615	871-70-5
	1700			octadecenedioate (C18:1-DC)	LC/MS neg	61861			9543674		1.03		0.8315	0.5741		0.9701	0.9973		100	100		Lipid	Fatty Acid, Dicarboxylate	100019978
	1701			octadecadienedioate (C18:2-DC)*	LC/MS neg	61860					1.08		0.8885	0.5933		1.0219	1.1023		100	100		Lipid	Fatty Acid, Dicarboxylate	100019982
	1703			eicosanedioate (C20-DC)	LC/MS neg	39831			75502		0.9		0.4308	0.4451		1.1049	0.998		100	100		Lipid	Fatty Acid, Dicarboxylate	100002951	2424-92-2
	1704			eicosenedioate (C20:1-DC)*	LC/MS neg	62923					1.52		0.1179	0.2779		0.8704	1.3227		100	100		Lipid	Fatty Acid, Dicarboxylate	100021105
	1706			3-carboxy-4-methyl-5-propyl-2-furanpropanoate (CMPF)	LC/MS neg	31787		HMDB0061112	123979		0.94		0.812	0.5714		1.0066	0.9472		100	83		Lipid	Fatty Acid, Dicarboxylate	100001178	86879-39-2
	1708			3-carboxy-4-methyl-5-pentyl-2-furanpropionate (3-CMPFP)**	LC/MS neg	61871		HMDB0061643	194501		0.88		0.6656	0.5363		1.0971	0.9626		100	100		Lipid	Fatty Acid, Dicarboxylate	100020004
	1710			2-hydroxysebacate	LC/MS neg	63357		HMDB0000424	128458		1.03		0.9773	0.6138		0.9336	0.959		83	83		Lipid	Fatty Acid, Dicarboxylate	100020378	103963-71-9
	1751		Fatty Acid, Amino	2-aminoheptanoate	LC/MS pos early	43761		HMDB0094649	227939		1.33		0.2829	0.3754		0.951	1.2677		100	100		Lipid	Fatty Acid, Amino	100004542	1115-90-8
	1756			2-aminooctanoate	LC/MS neg	43343		HMDB0000991	69522		1.14		0.5598	0.5007		0.9341	1.0671		100	100		Lipid	Fatty Acid, Amino	100004227	644-90-6
	1757			N-acetyl-2-aminooctanoate*	LC/MS neg	62059		HMDB0059745	95555		1.08		0.6495	0.5318		0.992	1.0679		100	100		Lipid	Fatty Acid, Amino	100020204
	1769		Fatty Acid Metabolism (also BCAA Metabolism)	butyrylcarnitine (C4)	LC/MS pos early	32412	C02862	HMDB0002013	439829		0.94		0.5779	0.5063		1.0803	1.0188		100	100		Lipid	Fatty Acid Metabolism (also BCAA Metabolism)	100001054	25576-40-3
	1770			butyrylglycine	LC/MS neg	31850		HMDB0000808	88412		0.89		0.6064	0.5141		1.0754	0.9614		100	100		Lipid	Fatty Acid Metabolism (also BCAA Metabolism)	100001151	20208-73-5
	1772			propionylcarnitine (C3)	LC/MS pos early	32452	C03017	HMDB0000824	107738		1		0.6019	0.5123		1.061	1.0602		100	100		Lipid	Fatty Acid Metabolism (also BCAA Metabolism)	100001162	17298-37-2
	1773			propionylglycine	LC/MS neg	31932		HMDB0000783	98681		1.35		0.285	0.3754		0.9453	1.2741		83	100		Lipid	Fatty Acid Metabolism (also BCAA Metabolism)	100001150	21709-90-0
	1775			methylmalonate (MMA)	LC/MS polar	1496	C02170	HMDB0000202	487		0.98		0.8162	0.5719		0.8587	0.841		50	50		Lipid	Fatty Acid Metabolism (also BCAA Metabolism)	418	516-05-2
	1802		Fatty Acid Metabolism (Acyl Glycine)	isocaproylglycine	LC/MS neg	61789			28777652		0.88		0.7425	0.5609		1.4778	1.3076		100	100		Lipid	Fatty Acid Metabolism (Acyl Glycine)	100019816
	1804			valerylglycine	LC/MS neg	36768		HMDB0000927	4737557		0.92		0.6142	0.518		0.9115	0.8417		100	100		Lipid	Fatty Acid Metabolism (Acyl Glycine)	100001451	24003-66-5
	1806			hexanoylglycine	LC/MS neg	35436		HMDB0000701	99463		0.67		0.4514	0.4486		1.4072	0.943		100	100		Lipid	Fatty Acid Metabolism (Acyl Glycine)	100001527	24003-67-6
	1810			4-methylhexanoylglycine	LC/MS neg	62736					0.82		0.5572	0.5007		1.3266	1.0857		100	100		Lipid	Fatty Acid Metabolism (Acyl Glycine)	100020632
	1812			trans-2-hexenoylglycine	LC/MS neg	61798					0.56		0.1827	0.3173		1.7021	0.9521		83	100		Lipid	Fatty Acid Metabolism (Acyl Glycine)	100019884
	1813			heptanoyl glycine	LC/MS neg	42629		HMDB0013010	10932172		0.75		0.6674	0.5363		1.372	1.0275		100	100		Lipid	Fatty Acid Metabolism (Acyl Glycine)	100004195	23783-23-5
	1815			cis-3,4-methyleneheptanoylglycine	LC/MS pos late	64386					0.42		0.036	0.2499		0.8785	0.3696		100	33		Lipid	Fatty Acid Metabolism (Acyl Glycine)	100021992
	1816			trans-3,4-methyleneheptanoylglycine	LC/MS neg	55012			129822188		0.59		0.0963	0.272		1.2294	0.7225		100	67		Lipid	Fatty Acid Metabolism (Acyl Glycine)	100010861
	1818			N-octanoylglycine	LC/MS neg	43502		HMDB0000832	84290		0.62		0.3037	0.3842		1.525	0.9485		100	100		Lipid	Fatty Acid Metabolism (Acyl Glycine)	100003940	14246-53-8
	1819			3-hydroxyoctanoylglycine	LC/MS neg	64388					0.52		0.1578	0.3057		1.8066	0.9431		100	100		Lipid	Fatty Acid Metabolism (Acyl Glycine)	100020633
	1824			N-palmitoylglycine	LC/MS neg	42092		HMDB0013034	151008		1.17		0.6249	0.5229		0.91	1.0623		83	50		Lipid	Fatty Acid Metabolism (Acyl Glycine)	100003686	2441-41-0
	1829			2-butenoylglycine	LC/MS neg	61785			6303498		0.74		0.373	0.4145		0.9782	0.7217		100	100		Lipid	Fatty Acid Metabolism (Acyl Glycine)	100016110	71428-89-2
	1832			3-hydroxybutyroylglycine**	LC/MS pos early	62064					0.75		0.2052	0.3341		1.2674	0.9474		100	100		Lipid	Fatty Acid Metabolism (Acyl Glycine)	100020211
	1838			picolinoylglycine	LC/MS neg	63057		HMDB0059766	11788622		1.22		0.778	0.5645		0.9918	1.2134		100	67		Lipid	Fatty Acid Metabolism (Acyl Glycine)	100021198	5616-29-5
	1841		Fatty Acid Metabolism (Acyl Carnitine, Short Chain)	acetylcarnitine (C2)	LC/MS pos early	32198	C02571	HMDB0000201	7045767		0.85		0.242	0.3521		1.0105	0.8635		100	100		Lipid	Fatty Acid Metabolism (Acyl Carnitine, Short Chain)	100000802	5080-50-2
	1842			valerylcarnitine (C5)	LC/MS pos early	34406		HMDB0013128	6426903		0.85		0.3151	0.3898		1.1992	1.0144		100	100		Lipid	Fatty Acid Metabolism (Acyl Carnitine, Short Chain)	100001394	40225-14-7
	1843			isocaproylcarnitine	LC/MS pos early	61779					0.81		0.1912	0.3255		1.081	0.8751		100	100		Lipid	Fatty Acid Metabolism (Acyl Carnitine, Short Chain)	100016063
	1845		Fatty Acid Metabolism (Acyl Carnitine, Medium Chain)	hexanoylcarnitine (C6)	LC/MS pos early	32328		HMDB0000756	6426853		0.77		0.1791	0.3173		1.1677	0.894		100	100		Lipid	Fatty Acid Metabolism (Acyl Carnitine, Medium Chain)	100000781	6920-35-0
	1853			octanoylcarnitine (C8)	LC/MS pos late	33936	C02838	HMDB0000791	11953814;123701		0.64		0.0826	0.2569		1.1079	0.7043		100	100		Lipid	Fatty Acid Metabolism (Acyl Carnitine, Medium Chain)	100001247	3671-77-0
	1857			cis-3,4-methyleneheptanoylcarnitine	LC/MS pos late	64389					0.7		0.1067	0.2754		1.1502	0.8011		100	100		Lipid	Fatty Acid Metabolism (Acyl Carnitine, Medium Chain)	100021728
	1861			decanoylcarnitine (C10)	LC/MS pos late	33941		HMDB0000651	10245190		0.57		0.0406	0.2499		1.2401	0.7022		100	100		Lipid	Fatty Acid Metabolism (Acyl Carnitine, Medium Chain)	100001251	1492-27-9
	1862			laurylcarnitine (C12)	LC/MS pos late	34534		HMDB000225	168381		0.62		0.0591	0.2499		1.1902	0.7412		100	100		Lipid	Fatty Acid Metabolism (Acyl Carnitine, Medium Chain)	100001392	25518-54-1
	1863		Fatty Acid Metabolism (Acyl Carnitine, Long Chain Saturated)	myristoylcarnitine (C14)	LC/MS pos late	33952		HMDB000506	6426854		0.65		0.0483	0.2499		1.1744	0.765		100	100		Lipid	Fatty Acid Metabolism (Acyl Carnitine, Long Chain Saturated)	100001270	18822-89-4
	1864			pentadecanoylcarnitine (C15)*	LC/MS pos late	57522		HMDB0062517	123132011		0.8		0.2372	0.3499		1.0309	0.829		100	100		Lipid	Fatty Acid Metabolism (Acyl Carnitine, Long Chain Saturated)	100015842
	1865			palmitoylcarnitine (C16)	LC/MS pos late	44681	C02990	HMDB0000222	461		0.68		0.0872	0.2569		1.1809	0.8073		100	100		Lipid	Fatty Acid Metabolism (Acyl Carnitine, Long Chain Saturated)	100000776	6865-14-1
	1866			margaroylcarnitine (C17)*	LC/MS pos late	57512		HMDB0006210	53477803		0.75		0.1109	0.2754		1.1634	0.8754		100	100		Lipid	Fatty Acid Metabolism (Acyl Carnitine, Long Chain Saturated)	100004054	106182-29-0
	1867			stearoylcarnitine (C18)	LC/MS pos late	34409		HMDB0000848	3006797		0.69		0.0662	0.2499		1.1093	0.7693		100	100		Lipid	Fatty Acid Metabolism (Acyl Carnitine, Long Chain Saturated)	100001391	18822-91-8
	1868			arachidoylcarnitine (C20)*	LC/MS pos late	57513		HMDB0006460	53477833		0.77		0.3086	0.3869		1.0617	0.8188		83	100		Lipid	Fatty Acid Metabolism (Acyl Carnitine, Long Chain Saturated)	100015833
	1869			behenoylcarnitine (C22)*	LC/MS pos late	57514		HMDB0062468	71464577		0.73		0.0701	0.2509		1.053	0.7727		100	83		Lipid	Fatty Acid Metabolism (Acyl Carnitine, Long Chain Saturated)	100015832
	1870			lignoceroylcarnitine (C24)*	LC/MS pos late	57515		HMDB0240665			0.87		0.5375	0.4946		1.0626	0.9218		100	83		Lipid	Fatty Acid Metabolism (Acyl Carnitine, Long Chain Saturated)	100015834
	1880		Fatty Acid Metabolism (Acyl Carnitine, Monounsaturated)	3-decenoylcarnitine	LC/MS pos late	63361					0.69		0.0937	0.2676		1.0877	0.7538		100	100		Lipid	Fatty Acid Metabolism (Acyl Carnitine, Monounsaturated)	100021136
	1881			cis-4-decenoylcarnitine (C10:1)	LC/MS pos late	38178		HMDB0013205	57357170		0.66		0.0858	0.2569		1.06	0.7026		100	100		Lipid	Fatty Acid Metabolism (Acyl Carnitine, Monounsaturated)	100002259	98930-66-6
	1882			undecenoylcarnitine (C11:1)	LC/MS pos late	63613					0.56		0.048	0.2499		1.3043	0.7335		100	100		Lipid	Fatty Acid Metabolism (Acyl Carnitine, Monounsaturated)	100021131
	1883			5-dodecenoylcarnitine (C12:1)	LC/MS pos late	61769		HMDB13326	91825571		0.64		0.0574	0.2499		1.2366	0.79		100	100		Lipid	Fatty Acid Metabolism (Acyl Carnitine, Monounsaturated)	100016069
	1885			myristoleoylcarnitine (C14:1)*	LC/MS pos late	48182		HMDB0240588	129691961		0.62		0.0467	0.2499		1.2259	0.7626		100	100		Lipid	Fatty Acid Metabolism (Acyl Carnitine, Monounsaturated)	100006051	889848-55-9
	1886			palmitoleoylcarnitine (C16:1)*	LC/MS pos late	53223		HMDB0013207	71464547		0.71		0.0648	0.2499		1.2032	0.8541		100	100		Lipid	Fatty Acid Metabolism (Acyl Carnitine, Monounsaturated)	100009406
	1887			oleoylcarnitine (C18:1)	LC/MS pos late	35160		HMDB0005065	6441392		0.63		0.0517	0.2499		1.2644	0.7966		100	100		Lipid	Fatty Acid Metabolism (Acyl Carnitine, Monounsaturated)	100001501	38677-66-6
	1888			eicosenoylcarnitine (C20:1)*	LC/MS pos late	57519					0.73		0.1256	0.2871		1.1824	0.8633		100	100		Lipid	Fatty Acid Metabolism (Acyl Carnitine, Monounsaturated)	100015838
	1890			nervonoylcarnitine (C24:1)*	LC/MS pos late	57531		HMDB0006509			0.8		0.2441	0.3521		1.0234	0.8139		100	83		Lipid	Fatty Acid Metabolism (Acyl Carnitine, Monounsaturated)	100015846
	1892		Fatty Acid Metabolism (Acyl Carnitine, Polyunsaturated)	linoleoylcarnitine (C18:2)*	LC/MS pos late	46223		HMDB0006469	6450015		0.62		0.0347	0.2499		1.2559	0.7724		100	100		Lipid	Fatty Acid Metabolism (Acyl Carnitine, Polyunsaturated)	100003151	36816-10-1
	1893			linolenoylcarnitine (C18:3)*	LC/MS pos late	57511					0.64		0.0559	0.2499		1.1725	0.7459		100	100		Lipid	Fatty Acid Metabolism (Acyl Carnitine, Polyunsaturated)	100015831
	1894			dihomo-linoleoylcarnitine (C20:2)*	LC/MS pos late	57520					0.7		0.0668	0.2499		1.183	0.8239		100	100		Lipid	Fatty Acid Metabolism (Acyl Carnitine, Polyunsaturated)	100015839
	1895			arachidonoylcarnitine (C20:4)	LC/MS pos late	57518		HMDB0006455	136212424		0.53		0.0222	0.2499		1.4738	0.7788		100	100		Lipid	Fatty Acid Metabolism (Acyl Carnitine, Polyunsaturated)	100015837
	1896			dihomo-linolenoylcarnitine (C20:3n3 or 6)*	LC/MS pos late	57521					0.6		0.0355	0.2499		1.1863	0.7062		100	100		Lipid	Fatty Acid Metabolism (Acyl Carnitine, Polyunsaturated)	100015840
	1901			docosapentaenoylcarnitine (C22:5n3)*	LC/MS pos late	57529			71464594		0.73		0.0397	0.2499		1.0384	0.7561		100	67		Lipid	Fatty Acid Metabolism (Acyl Carnitine, Polyunsaturated)	100015851
	1903			docosahexaenoylcarnitine (C22:6)*	LC/MS pos late	57523					0.56		0.0591	0.2499		1.2715	0.7083		100	100		Lipid	Fatty Acid Metabolism (Acyl Carnitine, Polyunsaturated)	100015845
	1908		Fatty Acid Metabolism (Acyl Carnitine, Dicarboxylate)	adipoylcarnitine (C6-DC)	LC/MS pos early	52988		HMDB0061677	71296139		0.83		0.2378	0.3499		1.1064	0.9156		100	100		Lipid	Fatty Acid Metabolism (Acyl Carnitine, Dicarboxylate)	100006614
	1915			pimeloylcarnitine/3-methyladipoylcarnitine (C7-DC)	LC/MS pos early	53224					1.15		0.9826	0.6144		0.9422	1.0852		100	83		Lipid	Fatty Acid Metabolism (Acyl Carnitine, Dicarboxylate)	100009407
	1916			suberoylcarnitine (C8-DC)	LC/MS pos early	52990					1.07		0.9366	0.6034		0.7584	0.8121		100	67		Lipid	Fatty Acid Metabolism (Acyl Carnitine, Dicarboxylate)	100006627
	1918			octadecanedioylcarnitine (C18-DC)*	LC/MS pos late	61867					1.01		0.8977	0.5941		0.8953	0.9084		100	83		Lipid	Fatty Acid Metabolism (Acyl Carnitine, Dicarboxylate)	100005998	123233-50-1
	1919			octadecenedioylcarnitine (C18:1-DC)*	LC/MS pos late	61865					0.86		0.4773	0.4632		0.9909	0.8482		100	100		Lipid	Fatty Acid Metabolism (Acyl Carnitine, Dicarboxylate)	100005996	251981-06-3
	1920		Fatty Acid Metabolism (Acyl Carnitine, Hydroxy)	(R)-3-hydroxybutyrylcarnitine	LC/MS pos early	43264		HMDB0013127	53481617		1		0.7283	0.5579		0.9854	0.9848		100	100		Lipid	Fatty Acid Metabolism (Acyl Carnitine, Hydroxy)	100003926
	1921			(S)-3-hydroxybutyrylcarnitine	LC/MS pos early	52984		HMDB0013127	71464477		0.62		0.0257	0.2499		1.2285	0.7644		100	100		Lipid	Fatty Acid Metabolism (Acyl Carnitine, Hydroxy)	100009271
	1922			3-hydroxyhexanoylcarnitine (1)	LC/MS pos early	62557					0.46		0.0076	0.2499		1.3462	0.6142		100	100		Lipid	Fatty Acid Metabolism (Acyl Carnitine, Hydroxy)	100020825
	1923			3-hydroxyhexanoylcarnitine (2)	LC/MS pos early	62556					0.66		0.0709	0.2509		1.0318	0.6839		83	67		Lipid	Fatty Acid Metabolism (Acyl Carnitine, Hydroxy)	100020826
	1925			3-hydroxyoctanoylcarnitine (1)	LC/MS pos early	64393					0.54		0.0162	0.2499		1.2582	0.6761		100	100		Lipid	Fatty Acid Metabolism (Acyl Carnitine, Hydroxy)	100021990
	1926			3-hydroxyoctanoylcarnitine (2)	LC/MS pos early	64394					0.53		0.0251	0.2499		1.3935	0.7325		100	100		Lipid	Fatty Acid Metabolism (Acyl Carnitine, Hydroxy)	100021991
	1928			3-hydroxydecanoylcarnitine	LC/MS pos late	63358		HMDB0061636	121454166		0.48		0.0184	0.2499		1.3889	0.6706		100	100		Lipid	Fatty Acid Metabolism (Acyl Carnitine, Hydroxy)	100021141
	1929			3-hydroxypalmitoylcarnitine	LC/MS pos late	61839		HMDB0013336	126456228		0.55		0.0252	0.2499		1.3689	0.7504		100	100		Lipid	Fatty Acid Metabolism (Acyl Carnitine, Hydroxy)	100019800
	1930			3-hydroxyoleoylcarnitine	LC/MS pos late	61840			129637446		0.52		0.0273	0.2499		1.3893	0.7212		100	100		Lipid	Fatty Acid Metabolism (Acyl Carnitine, Hydroxy)	100019801
	1932		Carnitine Metabolism	deoxycarnitine	LC/MS pos early	36747	C01181	HMDB0001161	22620		0.88		0.3752	0.4145		1.0831	0.9511		100	100		Lipid	Carnitine Metabolism	100001662	6249-56-5
	1933			carnitine	LC/MS pos early	15500	C00487 C00308	HMDB0000062	288		1.18		0.7889	0.5671		1.014	1.1977		100	100		Lipid	Carnitine Metabolism	100000007	461-05-2
	1939		Ketone Bodies	3-hydroxybutyrate (BHBA)	LC/MS polar	542	C03197 C01089	HMDB0000011 HMDB0000357 HMDB0000442	441;94318;92135		0.97		0.6599	0.5356		0.9557	0.9247		100	100		Lipid	Ketone Bodies	254	625-72-9
	1944		Fatty Acid Metabolism (Acyl Choline)	palmitoylcholine	LC/MS pos late	52944		HMDB0240592	151731		1.96		0.3449	0.4031		0.8073	1.5835		100	100		Lipid	Fatty Acid Metabolism (Acyl Choline)	100009233
	1945			oleoylcholine	LC/MS pos late	53260		HMDB0240596	59040790		2.43		0.1678	0.3119		0.6549	1.5941		50	83		Lipid	Fatty Acid Metabolism (Acyl Choline)	100009331
	1949			linoleoylcholine*	LC/MS pos late	57463		HMDB0013213	53481656		1.83		0.4477	0.4478		0.8608	1.571		100	100		Lipid	Fatty Acid Metabolism (Acyl Choline)	100015760
	1951			stearoylcholine*	LC/MS pos late	57464		HMDB0240648	90111		2.16		0.2095	0.3379		0.9048	1.953		100	83		Lipid	Fatty Acid Metabolism (Acyl Choline)	100015759
	1952			docosahexaenoylcholine	LC/MS pos late	53263		HMDB0240647			2.02		0.0857	0.2569		0.6621	1.3354		67	83		Lipid	Fatty Acid Metabolism (Acyl Choline)	100009333
	1953			arachidonoylcholine	LC/MS pos late	53261		HMDB0240583	122198216		2.05		0.2138	0.3381		0.8804	1.8051		100	83		Lipid	Fatty Acid Metabolism (Acyl Choline)	100009332
	1958		Fatty Acid, Monohydroxy	4-hydroxybutyrate (GHB)	LC/MS pos early	34585	C00989	HMDB0000710	10413		0.58		0.0206	0.2499		1.4088	0.8179		100	100		Lipid	Fatty Acid, Monohydroxy	100001507	502-85-2
	1961			2-hydroxyoctanoate	LC/MS neg	22036		HMDB0002264	5312860;6995013;94180		0.97		0.6822	0.5401		1.0246	0.9932		100	100		Lipid	Fatty Acid, Monohydroxy	100000743	617-73-2
	1963			2-hydroxydecanoate	LC/MS neg	42489		HMDB0094656	21488		1.13		0.56	0.5007		0.9952	1.1262		100	100		Lipid	Fatty Acid, Monohydroxy	100004089	5393-81-7
	1969			2-hydroxypalmitate	LC/MS neg	35675		HMDB0031057	12575964;92836;11065598		1.16		0.9571	0.6094		1.0364	1.2007		100	100		Lipid	Fatty Acid, Monohydroxy	100001579	764-67-0
	1971			2-hydroxyoleate	LC/MS neg	54920			9796304		1.13		0.7999	0.5696		1.0776	1.2168		100	100		Lipid	Fatty Acid, Monohydroxy	100010866	56472-29-8
	1972			2-hydroxystearate	LC/MS neg	17945	C03045 C03042	HMDB0062549	69417;439885;439887		1.11		0.9688	0.6133		0.9506	1.052		100	100		Lipid	Fatty Acid, Monohydroxy	1239	629-22-1
	1974			2-hydroxyarachidate*	LC/MS neg	61700			5225199		1.29		0.8097	0.5714		0.6901	0.889		83	67		Lipid	Fatty Acid, Monohydroxy	100019892
	1980			3-hydroxyhexanoate	LC/MS neg	53230		HMDB0061652 HMDB0010718	151492		0.63		0.0194	0.2499		1.2082	0.7672		100	100		Lipid	Fatty Acid, Monohydroxy	100006367	10191-24-9
	1981			3-hydroxyoctanoate	LC/MS neg	22001	C20793	HMDB0001954	26613		0.64		0.0371	0.2499		1.1097	0.7115		100	100		Lipid	Fatty Acid, Monohydroxy	100000773	88930-08-9
	1982			3-hydroxysuberate	LC/MS polar	31936		HMDB0000325	22328017		1.02		0.9053	0.5959		0.9172	0.9341		100	67		Lipid	Fatty Acid, Monohydroxy	100001143	73141-47-6
	1983			3-hydroxydecanoate	LC/MS neg	22053		HMDB0002203	26612		0.63		0.0449	0.2499		1.0936	0.6937		100	100		Lipid	Fatty Acid, Monohydroxy	100000997	5561-87-5
	1985			3-hydroxysebacate	LC/MS neg	31943		HMDB0000350	3017884		1.07		0.7819	0.5646		0.7649	0.8165		50	83		Lipid	Fatty Acid, Monohydroxy	100001145	73141-46-5
	1986			3-hydroxylaurate	LC/MS neg	32457		HMDB0000387	94216		0.6		0.0521	0.2499		1.1593	0.6927		100	100		Lipid	Fatty Acid, Monohydroxy	100001112	53941-38-1
	1987			3-hydroxymyristate	LC/MS neg	21158		HMDB0061656	16064		0.81		0.2123	0.3379		1.0523	0.8477		100	100		Lipid	Fatty Acid, Monohydroxy	100000882	3422-31-9
	1988			3-hydroxypalmitate	LC/MS neg	27503		HMDB0010734	15569776		1.27		0.9485	0.6062		1.0609	1.3497		100	100		Lipid	Fatty Acid, Monohydroxy	100000983	928-17-6
	1990			3-hydroxystearate	LC/MS neg	52938		HMDB10737	5282907		1.35		0.5153	0.483		0.983	1.3231		83	100		Lipid	Fatty Acid, Monohydroxy	100008933	45261-96-9
	1991			3-hydroxyoleate*	LC/MS neg	61843					1.03		0.5577	0.5007		1.1023	1.1381		100	100		Lipid	Fatty Acid, Monohydroxy	100019966
	1996			5-hydroxyhexanoate	LC/MS neg	31938		HMDB0000525 HMDB0000409	170748		1.15		0.4639	0.4537		0.9233	1.0583		100	100		Lipid	Fatty Acid, Monohydroxy	100001148	44843-89-2
	2011			16-hydroxypalmitate	LC/MS neg	39609	C18218	HMDB0006294	10466		0.82		0.2393	0.3503		1.165	0.9582		100	100		Lipid	Fatty Acid, Monohydroxy	100002953	506-13-8
	2015			13-HODE + 9-HODE	LC/MS neg	37752	C14767 C14762	HMDB0004667 HMDB0004670	5312830;1424;5282947;5282944;5282945		0.23		0.0384	0.2499		5.4115	1.2543		100	100		Lipid	Fatty Acid, Monohydroxy	100002196
	2031		Fatty Acid, Dihydroxy	12,13-DiHOME	LC/MS neg	38395	C14829	HMDB0004705	10236635		0.72		0.1323	0.2892		1.2038	0.8701		100	100		Lipid	Fatty Acid, Dihydroxy	62	263399-35-5
	2032			9,10-DiHOME	LC/MS neg	38399	C14828	HMDB0004704	9966640		0.76		0.1373	0.2926		1.0805	0.8225		100	100		Lipid	Fatty Acid, Dihydroxy	179	263399-34-4
	2034			2S,3R-dihydroxybutyrate	LC/MS polar	62950		HMDB0002453	10964471		0.67		0.3427	0.4017		1.6538	1.116		100	100		Lipid	Fatty Acid, Dihydroxy	100002284	5057-93-2
	2035			2R,3R-dihydroxybutyrate	LC/MS polar	63109		HMDB0000498	13120901		1.12		0.5554	0.5007		0.8617	0.9617		100	100		Lipid	Fatty Acid, Dihydroxy	100002367	759-06-8
	2038			3,4-dihydroxybutyrate	LC/MS polar	62952		HMDB0000337	150929		1.35		0.0309	0.2499		0.8784	1.1856		100	100		Lipid	Fatty Acid, Dihydroxy	100001730	51267-44-8
	2067		Docosanoid	14-HDoHE/17-HDoHE	LC/MS neg	53034		HMDB0010213 HMDB0060044	11566378;6439179		0.47		0.0488	0.2499		2.9921	1.4008		100	100		Lipid	Docosanoid	100009278
	2081		Eicosanoid	thromboxane B2	LC/MS neg	17807	C05963	HMDB0003252	5283137		0.48		0.2616	0.3585		1.7021	0.8177		100	100		Lipid	Eicosanoid	1308	54397-85-2
	2133			12-HEPE	LC/MS pos late	46293		HMDB0010202	10041593		0.25		0.0312	0.2499		3.8337	0.9403		100	100		Lipid	Eicosanoid	100002165	81187-21-5
	2142			12-HETE	LC/MS neg	37536	C14777	HMDB0006111	5283155		0.31		0.0728	0.2527		3.1598	0.9661		100	100		Lipid	Eicosanoid	100002167	71030-37-0;73837-14-6
	2149			12-HHTrE	LC/MS neg	57393	C20388	HMDB0012535	5283141		0.67		0.2842	0.3754		1.0645	0.716		100	100		Lipid	Eicosanoid	1261	54397-84-1
	2160		Endocannabinoid	oleoyl ethanolamide	LC/MS pos late	38102		HMDB0002088	5283454		0.6		0.0666	0.2499		1.1907	0.7157		100	100		Lipid	Endocannabinoid	1137	11-58-0;111-58-0
	2163			palmitoyl ethanolamide	LC/MS pos late	38165	C16512	HMDB0002100	4671		0.65		0.0297	0.2499		1.2016	0.784		100	100		Lipid	Endocannabinoid	1489	544-31-0
	2164			stearoyl ethanolamide	LC/MS pos late	38625		HMDB0013078	27902		0.69		0.0555	0.2499		1.2001	0.8241		100	100		Lipid	Endocannabinoid	100002254	111-57-9
	2168			arachidonoyl ethanolamide	LC/MS pos late	32463	C11695	HMDB0004080	5281969		0.64		0.0705	0.2509		1.1833	0.7546		100	83		Lipid	Endocannabinoid	1488	94421-68-8
	2173			N-oleoyltaurine	LC/MS neg	39732			6437033		1.32		0.6524	0.5322		0.7771	1.0261		67	100		Lipid	Endocannabinoid	100003119	52514-04-2
	2174			N-stearoyltaurine	LC/MS neg	39730			168274		1.09		0.9392	0.6034		1.0708	1.1678		100	100		Lipid	Endocannabinoid	100003240	63155-80-6
	2175			N-palmitoyltaurine	LC/MS neg	39835			14504290		1.25		0.7751	0.5645		1.062	1.3277		100	100		Lipid	Endocannabinoid	100003239	83982-06-3
	2178			N-linoleoyltaurine*	LC/MS neg	61826			52922081		1		0.8644	0.5859		1.0698	1.0744		83	100		Lipid	Endocannabinoid	100005814
	2181			hexanoyltaurine	LC/MS neg	63224			2245940		0.54		0.0521	0.2499		1.2056	0.6547		100	67		Lipid	Endocannabinoid	100021223
	2183			linoleoyl ethanolamide	LC/MS neg	52608		HMDB0012252	5283446		1.14		0.7651	0.5645		1.0668	1.2189		100	100		Lipid	Endocannabinoid	100006726	68171-52-8
	2202		Inositol Metabolism	myo-inositol	LC/MS polar	1124	C00137	HMDB0000211	892		0.96		0.5776	0.5063		1.0582	1.0114		100	100		Lipid	Inositol Metabolism	363	87-89-8
	2203			chiro-inositol	LC/MS polar	37112	C19891	HMDB0240209			1.34		0.1067	0.2754		0.9183	1.2285		100	100		Lipid	Inositol Metabolism	100001859	643-12-9
	2233		Phospholipid Metabolism	choline	LC/MS pos early	15506	C00114	HMDB0000097	305		0.72		0.0425	0.2499		1.2646	0.9084		100	100		Lipid	Phospholipid Metabolism	1256	67-48-1
	2234			choline phosphate	LC/MS pos early	34396	C00588	HMDB0001565	1014		0.78		0.3751	0.4145		1.2923	1.0101		100	100		Lipid	Phospholipid Metabolism	267	72556-74-2
	2237			glycerophosphorylcholine (GPC)	LC/MS pos early	15990	C00670	HMDB0000086	71920		0.88		0.5877	0.5076		1.1354	1.0024		100	100		Lipid	Phospholipid Metabolism	100000269	28319-77-9
	2239			phosphoethanolamine	LC/MS neg	1600	C00346	HMDB0000224	1015		0.63		0.0103	0.2499		1.276	0.7985		100	100		Lipid	Phospholipid Metabolism	1026	1071-23-4
	2241			glycerophosphoethanolamine	LC/MS polar	37455	C01233	HMDB0000114	123874		0.67		0.1081	0.2754		1.3222	0.8862		100	100		Lipid	Phospholipid Metabolism	100001620	33049-08-0
	2242			glycerophosphoserine*	LC/MS pos early	57404			3081457		0.62		0.1107	0.2754		1.3791	0.8599		100	100		Lipid	Phospholipid Metabolism	100015666
	2243			glycerophosphoinositol*	LC/MS pos early	52307			167572		0.7		0.1282	0.2881		1.174	0.8243		83	83		Lipid	Phospholipid Metabolism	100001621	16824-65-0
	2244			trimethylamine N-oxide	LC/MS pos early	40406	C01104	HMDB0000925	1145		1.71		0.2994	0.3818		0.8685	1.4823		100	100		Lipid	Phospholipid Metabolism	100003397	1184-78-7
	2263		Phosphatidylcholine (PC)	1-myristoyl-2-palmitoyl-GPC (14:0/16:0)	LC/MS pos late	19258		HMDB0007869	129657		0.67		0.0458	0.2499		1.2734	0.8526		100	100		Lipid	Phosphatidylcholine (PC)	100000672	69525-80-0
	2267			1-myristoyl-2-arachidonoyl-GPC (14:0/20:4)*	LC/MS pos late	53195		HMDB0007883	24778634		0.81		0.2679	0.3634		1.0604	0.8619		100	100		Lipid	Phosphatidylcholine (PC)	100009139
	2279			1,2-dipalmitoyl-GPC (16:0/16:0)	LC/MS pos late	19130	D03585	HMDB0000564	452110		0.63		0.03	0.2499		1.303	0.8241		100	100		Lipid	Phosphatidylcholine (PC)	100000657	63-89-8
	2280			1-palmitoyl-2-palmitoleoyl-GPC (16:0/16:1)*	LC/MS pos late	52470		HMDB0007969	6443788		0.89		0.4457	0.4478		0.9749	0.8648		100	100		Lipid	Phosphatidylcholine (PC)	100008984
	2282			1-palmitoyl-2-stearoyl-GPC (16:0/18:0)	LC/MS pos late	52616	C03889	HMDB0007970	24778686		0.66		0.0352	0.2499		1.2033	0.7923		100	100		Lipid	Phosphatidylcholine (PC)	100008921	59403-51-9
	2284			1-palmitoyl-2-oleoyl-GPC (16:0/18:1)	LC/MS pos late	52461	C13875	HMDB0007972	6436017		1		0.7865	0.5666		1.009	1.0084		100	100		Lipid	Phosphatidylcholine (PC)	1539	26853-31-6;26853-31-6
	2287			1-palmitoyl-2-linoleoyl-GPC (16:0/18:2)	LC/MS pos late	42446		HMDB0007973	5287971		0.87		0.1615	0.307		1.0743	0.9381		100	100		Lipid	Phosphatidylcholine (PC)	1537	40811-94-7
	2290			1-palmitoyl-2-gamma-linolenoyl-GPC (16:0/18:3n6)*	LC/MS pos late	54812		HMDB0007974	24778699		0.86		0.2668	0.3626		1.0487	0.8998		100	100		Lipid	Phosphatidylcholine (PC)	100009154
	2294			1-palmitoyl-2-dihomo-linolenoyl-GPC (16:0/20:3n3 or 6)*	LC/MS pos late	52454					0.88		0.311	0.3876		1.0552	0.9239		100	100		Lipid	Phosphatidylcholine (PC)	100008985
	2298			1-palmitoyl-2-arachidonoyl-GPC (16:0/20:4n6)	LC/MS pos late	52462	C05208	HMDB0007982	10747814		0.87		0.0618	0.2499		1.0656	0.9236		100	100		Lipid	Phosphatidylcholine (PC)	100008914	35418-58-7
	2304			1-palmitoyl-2-docosahexaenoyl-GPC (16:0/22:6)	LC/MS pos late	52610		HMDB0007991	6441886		0.92		0.3382	0.4007		1.0251	0.9436		100	100		Lipid	Phosphatidylcholine (PC)	100008915	59403-54-2
	2310			1-palmitoleoyl-2-linoleoyl-GPC (16:1/18:2)*	LC/MS pos late	52683		HMDB0008006	24778768		0.83		0.2918	0.3802		1.115	0.9266		100	100		Lipid	Phosphatidylcholine (PC)	100009075
	2311			1-palmitoleoyl-2-linolenoyl-GPC (16:1/18:3)*	LC/MS pos late	53180		HMDB0008008	52922452		0.74		0.2314	0.3488		1.1552	0.8498		100	100		Lipid	Phosphatidylcholine (PC)	100009345
	2323			1-stearoyl-2-oleoyl-GPC (18:0/18:1)	LC/MS pos late	52438		HMDB0008038	24778825		0.98		0.7184	0.5576		0.9957	0.978		100	100		Lipid	Phosphatidylcholine (PC)	100008904	56421-10-4
	2326			1-stearoyl-2-linoleoyl-GPC (18:0/18:2)*	LC/MS pos late	52452		HMDB0008039	6441487		0.9		0.1412	0.2926		1.048	0.9416		100	100		Lipid	Phosphatidylcholine (PC)	100008980
	2334			1-stearoyl-2-arachidonoyl-GPC (18:0/20:4)	LC/MS pos late	42450		HMDB0008048	16219824		0.87		0.1455	0.2936		1.1095	0.965		100	100		Lipid	Phosphatidylcholine (PC)	100001869	35418-59-8
	2340			1-stearoyl-2-docosahexaenoyl-GPC (18:0/22:6)	LC/MS pos late	52611		HMDB0008057	24778876		0.92		0.5264	0.4888		0.9828	0.9054		100	100		Lipid	Phosphatidylcholine (PC)	100008916	59403-52-0
	2349			1-oleoyl-2-linoleoyl-GPC (18:1/18:2)*	LC/MS pos late	52453		HMDB0008105	24778939		0.96		0.6243	0.5229		1.0211	0.9769		100	100		Lipid	Phosphatidylcholine (PC)	100008981
	2359			1-oleoyl-2-docosahexaenoyl-GPC (18:1/22:6)*	LC/MS pos late	52697		HMDB0008123	24778955		0.92		0.4461	0.4478		1.0417	0.9626		100	100		Lipid	Phosphatidylcholine (PC)	100009130
	2360			1,2-dilinoleoyl-GPC (18:2/18:2)	LC/MS pos late	52603		HMDB0008138	5288075		0.84		0.1223	0.2835		1.0971	0.9213		100	100		Lipid	Phosphatidylcholine (PC)	100008903	998-06-1
	2361			1-linoleoyl-2-linolenoyl-GPC (18:2/18:3)*	LC/MS pos late	53176		HMDB0008141	52922731		0.7		0.0695	0.2509		1.3718	0.967		100	100		Lipid	Phosphatidylcholine (PC)	100009343
	2366			1-linoleoyl-2-arachidonoyl-GPC (18:2/20:4n6)*	LC/MS pos late	52710	C05208	HMDB0008147	24778979		0.85		0.2566	0.3558		1.0244	0.8661		100	100		Lipid	Phosphatidylcholine (PC)	100009131
	2405		Phosphatidylethanolamine (PE)	1,2-dipalmitoyl-GPE (16:0/16:0)*	LC/MS pos late	57341		HMDB0008923	445468		0.24		0.1404	0.2926		3.6798	0.8699		100	100		Lipid	Phosphatidylethanolamine (PE)	100009204
	2409			1-palmitoyl-2-oleoyl-GPE (16:0/18:1)	LC/MS pos late	19263		HMDB0005320	5283496		0.4		0.1108	0.2754		1.9816	0.7845		100	100		Lipid	Phosphatidylethanolamine (PE)	1526	26662-94-2
	2411			1-palmitoyl-2-linoleoyl-GPE (16:0/18:2)	LC/MS pos late	42449		HMDB0005322	9546747		0.71		0.2344	0.3488		1.184	0.8391		100	100		Lipid	Phosphatidylethanolamine (PE)	100001870
	2417			1-palmitoyl-2-arachidonoyl-GPE (16:0/20:4)*	LC/MS pos late	52464	C05210	HMDB0005323	9546800		0.69		0.1388	0.2926		1.2208	0.8422		100	100		Lipid	Phosphatidylethanolamine (PE)	100008990
	2419			1-palmitoyl-2-docosahexaenoyl-GPE (16:0/22:6)*	LC/MS pos late	52465		HMDB0008946	9546799		0.85		0.3093	0.3871		1.1033	0.9355		100	100		Lipid	Phosphatidylethanolamine (PE)	100008991
	2426			1-stearoyl-2-oleoyl-GPE (18:0/18:1)	LC/MS pos late	42448		HMDB0008993	9546742		0.62		0.166	0.3106		1.3315	0.8282		100	100		Lipid	Phosphatidylethanolamine (PE)	100001856
	2430			1-stearoyl-2-linoleoyl-GPE (18:0/18:2)*	LC/MS pos late	52446		HMDB0008994	9546749		0.81		0.2688	0.3637		1.1405	0.9237		100	100		Lipid	Phosphatidylethanolamine (PE)	100008976
	2439			1-stearoyl-2-arachidonoyl-GPE (18:0/20:4)	LC/MS pos late	52447	C05210	HMDB0009003	5289133		0.72		0.0532	0.2499		1.1432	0.8256		100	100		Lipid	Phosphatidylethanolamine (PE)	100008977
	2443			1-stearoyl-2-docosahexaenoyl-GPE (18:0/22:6)*	LC/MS pos late	52466		HMDB0009012	9546798		0.8		0.0541	0.2499		1.1035	0.8841		100	100		Lipid	Phosphatidylethanolamine (PE)	100008992
	2445			1-oleoyl-2-linoleoyl-GPE (18:1/18:2)*	LC/MS pos late	52687		HMDB0005349	9546753		0.67		0.2324	0.3488		1.2576	0.8444		100	100		Lipid	Phosphatidylethanolamine (PE)	100009078
	2448			1-oleoyl-2-arachidonoyl-GPE (18:1/20:4)*	LC/MS pos late	55041		HMDB0009069	348281223		0.55		0.0878	0.2569		1.5549	0.8561		100	100		Lipid	Phosphatidylethanolamine (PE)	100009219
	2452			1-oleoyl-2-docosahexaenoyl-GPE (18:1/22:6)*	LC/MS pos late	53209		HMDB0009078	52922113		0.55		0.1283	0.2881		1.5595	0.8538		100	100		Lipid	Phosphatidylethanolamine (PE)	100009220
	2453			1,2-dilinoleoyl-GPE (18:2/18:2)*	LC/MS pos late	53174		HMDB0009093	9546812		0.57		0.1742	0.3171		1.4938	0.8491		100	100		Lipid	Phosphatidylethanolamine (PE)	100009217
	2455			1-linoleoyl-2-arachidonoyl-GPE (18:2/20:4)*	LC/MS pos late	53189		HMDB0009102	348279332		0.37		0.0702	0.2509		2.3801	0.8773		100	100		Lipid	Phosphatidylethanolamine (PE)	100009222
	2509		Phosphatidylserine (PS)	1-stearoyl-2-arachidonoyl-GPS (18:0/20:4)	LC/MS pos late	52235		HMDB0012383	24779545		0.27		0.1454	0.2936		2.9683	0.8106		67	100		Lipid	Phosphatidylserine (PS)	100001872
	2537		Phosphatidylinositol (PI)	1-palmitoyl-2-linoleoyl-GPI (16:0/18:2)	LC/MS pos late	52450		HMDB0009784	46891795		0.81		0.3333	0.3993		1.1369	0.921		100	100		Lipid	Phosphatidylinositol (PI)	1528
	2540			1-palmitoyl-2-arachidonoyl-GPI (16:0/20:4)*	LC/MS pos late	52467		HMDB0009789			0.87		0.3235	0.3941		1.0678	0.9269		100	100		Lipid	Phosphatidylinositol (PI)	100008993
	2544			1-stearoyl-2-linoleoyl-GPI (18:0/18:2)	LC/MS pos late	52468		HMDB0009809			0.76		0.0939	0.2676		1.1529	0.8784		100	100		Lipid	Phosphatidylinositol (PI)	100008994
	2557			1-stearoyl-2-arachidonoyl-GPI (18:0/20:4)	LC/MS pos late	52449		HMDB0009815			0.82		0.14	0.2926		1.0516	0.8628		100	100		Lipid	Phosphatidylinositol (PI)	100000616	383907-33-3
	2562			1-oleoyl-2-arachidonoyl-GPI (18:1/20:4)*	LC/MS pos late	54994					0.91		0.4906	0.4703		0.9641	0.874		100	100		Lipid	Phosphatidylinositol (PI)	100010951
	2588		Lysophospholipid	1-linoleoyl-GPA (18:2)*	LC/MS pos late	52690		HMDB0007856			1.09		0.4465	0.4478		0.9663	1.0511		100	100		Lipid	Lysophospholipid	100009082
	2593			1-arachidonoyl-GPA (20:4)	LC/MS neg	46325		HMDB0062312	42607498		1.4		0.3271	0.3968		0.9431	1.3159		100	100		Lipid	Lysophospholipid	100004442	799268-65-8
	2601			1-palmitoyl-GPC (16:0)	LC/MS pos late	33955	C04102	HMDB0010382	86554		0.99		0.8153	0.5719		1.0149	1.0048		100	100		Lipid	Lysophospholipid	100001263	17364-16-8
	2602			2-palmitoyl-GPC (16:0)*	LC/MS neg	35253		HMDB0061702	15061532		1.18		0.6678	0.5363		0.9879	1.163		100	100		Lipid	Lysophospholipid	100001562
	2603			1-palmitoleoyl-GPC (16:1)*	LC/MS pos late	33230		HMDB0010383	24779461		1.1		0.7778	0.5645		0.9212	1.0158		100	100		Lipid	Lysophospholipid	100001511
	2604			2-palmitoleoyl-GPC (16:1)*	LC/MS neg	47118		HMDB10383	122164832		1.41		0.6568	0.5346		0.8584	1.2098		100	100		Lipid	Lysophospholipid	100001561
	2612			1-stearoyl-GPC (18:0)	LC/MS pos late	33961		HMDB0010384	497300		0.93		0.496	0.4712		1.0595	0.9839		100	100		Lipid	Lysophospholipid	100001271	19420-57-6
	2614			1-oleoyl-GPC (18:1)	LC/MS pos late	48258	C03916	HMDB0002815	16081932		1.06		0.9168	0.5998		0.9893	1.0498		100	100		Lipid	Lysophospholipid	100001272	19420-56-5
	2617			1-linoleoyl-GPC (18:2)	LC/MS neg	34419	C04100	HMDB0010386	11988421		1.08		0.9205	0.5998		1.0145	1.0945		100	100		Lipid	Lysophospholipid	100001395
	2619			1-linolenoyl-GPC (18:3)*	LC/MS pos late	45951	C04100	HMDB0010388			1		0.8247	0.5737		1.0075	1.0065		100	100		Lipid	Lysophospholipid	100005350
	2636			1-arachidonoyl-GPC (20:4n6)*	LC/MS pos late	33228	C05208	HMDB0010395	24779476		0.99		0.8323	0.5741		1.0182	1.0093		100	100		Lipid	Lysophospholipid	100001551
	2650			1-lignoceroyl-GPC (24:0)	LC/MS pos late	49617		HMDB0010405	24779481		0.8		0.1844	0.3173		1.0582	0.8435		100	100		Lipid	Lysophospholipid	100002873	325171-59-3
	2663			1-palmitoyl-GPE (16:0)	LC/MS neg	35631		HMDB0011503	9547069		1.19		0.5954	0.5101		1.0251	1.2216		100	100		Lipid	Lysophospholipid	100001567	53862-35-4
	2670			1-stearoyl-GPE (18:0)	LC/MS pos late	42398		HMDB0011130	9547068		0.88		0.2943	0.3808		1.0056	0.885		100	100		Lipid	Lysophospholipid	100001461	69747-55-3
	2671			2-stearoyl-GPE (18:0)*	LC/MS neg	41220		HMDB0011129	90658453;53480667		0.96		0.6072	0.5142		0.985	0.9457		100	100		Lipid	Lysophospholipid	100003901
	2672			1-oleoyl-GPE (18:1)	LC/MS pos late	35628		HMDB0011506	9547071		0.87		0.3357	0.3999		1.0082	0.8803		100	100		Lipid	Lysophospholipid	100001569	89576-29-4
	2674			1-linoleoyl-GPE (18:2)*	LC/MS pos late	36600		HMDB0011507	52925130		0.93		0.5425	0.4961		1.006	0.938		100	100		Lipid	Lysophospholipid	100001570
	2687			1-arachidonoyl-GPE (20:4n6)*	LC/MS pos late	35186		HMDB0011517	42607465		0.95		0.5604	0.5007		0.9581	0.9088		100	100		Lipid	Lysophospholipid	100001571
	2702			1-palmitoyl-GPS (16:0)*	LC/MS neg	46130			9547100		0.43		0.0488	0.2499		2.0202	0.8721		100	100		Lipid	Lysophospholipid	100005805
	2706			1-linoleoyl-GPS (18:2)*	LC/MS neg	43676					0.46		0.3382	0.4007		2.1131	0.9661		100	100		Lipid	Lysophospholipid	100004606
	2709			1-palmitoyl-GPG (16:0)*	LC/MS neg	45970		HMDB0240601	3300276		0.93		0.6444	0.5297		1.0886	1.0135		100	100		Lipid	Lysophospholipid	100005717
	2712			1-stearoyl-GPG (18:0)	LC/MS neg	34437					1.07		0.8338	0.5741		0.8776	0.9394		83	50		Lipid	Lysophospholipid	100001462
	2714			1-oleoyl-GPG (18:1)*	LC/MS neg	45968		HMDB0240602			1.29		0.6365	0.5286		0.7679	0.9897		50	67		Lipid	Lysophospholipid	100005716
	2716			1-linoleoyl-GPG (18:2)*	LC/MS neg	54885		HMDB0240600			1.06		0.9742	0.6138		1.0592	1.1237		100	100		Lipid	Lysophospholipid	100009227
	2718			1-palmitoyl-GPI (16:0)	LC/MS neg	35305		HMDB0061695	71296207		1.28		0.8914	0.5933		1.1185	1.4272		100	100		Lipid	Lysophospholipid	100001655
	2722			1-stearoyl-GPI (18:0)	LC/MS neg	19324		HMDB0240261	71581135;42607495		1.24		0.8414	0.5761		1.0082	1.2476		100	100		Lipid	Lysophospholipid	100000656	796963-93-4
	2724			1-oleoyl-GPI (18:1)	LC/MS neg	36602		HMDB0061693	86289645		1.1		0.6395	0.5286		1.0013	1.106		100	100		Lipid	Lysophospholipid	100001777
	2726			1-linoleoyl-GPI (18:2)*	LC/MS neg	36594		HMDB0240597	11124828		1.09		0.9745	0.6138		1.0531	1.1448		100	100		Lipid	Lysophospholipid	100001778
	2732			1-arachidonoyl-GPI (20:4)*	LC/MS neg	34214		HMDB0061690	121596217		1.12		0.8781	0.5899		1.0187	1.1381		100	100		Lipid	Lysophospholipid	100001654
	2801		Plasmalogen	1-(1-enyl-palmitoyl)-2-oleoyl-GPE (P-16:0/18:1)*	LC/MS pos late	52477		HMDB0011342	52925128		0.56		0.0836	0.2569		1.5706	0.8816		100	100		Lipid	Plasmalogen	100009005
	2802			1-(1-enyl-palmitoyl)-2-linoleoyl-GPE (P-16:0/18:2)*	LC/MS pos late	52677		HMDB0011343	52925127		0.91		0.5383	0.4946		1.0844	0.9839		100	100		Lipid	Plasmalogen	100009069
	2803			1-(1-enyl-palmitoyl)-2-palmitoyl-GPC (P-16:0/16:0)*	LC/MS pos late	52716		HMDB0011206	11146967		0.71		0.0824	0.2569		1.1115	0.7889		100	100		Lipid	Plasmalogen	100009162
	2805			1-(1-enyl-palmitoyl)-2-arachidonoyl-GPE (P-16:0/20:4)*	LC/MS pos late	52673		HMDB0011352	52925126		0.67		0.0626	0.2499		1.3483	0.9081		100	100		Lipid	Plasmalogen	100009002
	2807			1-(1-enyl-palmitoyl)-2-oleoyl-GPC (P-16:0/18:1)*	LC/MS pos late	52478		HMDB0007996	34779384		0.77		0.1445	0.2936		1.0515	0.8047		100	100		Lipid	Plasmalogen	100009007
	2810			1-(1-enyl-stearoyl)-2-oleoyl-GPE (P-18:0/18:1)	LC/MS pos late	52614		HMDB0011375	42607457		0.75		0.123	0.2843		1.1972	0.8928		100	100		Lipid	Plasmalogen	100008919	144371-68-6
	2811			1-(1-enyl-stearoyl)-2-linoleoyl-GPE (P-18:0/18:2)*	LC/MS pos late	52748		HMDB0011376			0.92		0.4314	0.4451		0.9917	0.9141		100	100		Lipid	Plasmalogen	100009225
	2814			1-(1-enyl-palmitoyl)-2-arachidonoyl-GPC (P-16:0/20:4)*	LC/MS pos late	52689		HMDB0011220			0.83		0.2055	0.3341		1.123	0.9358		100	100		Lipid	Plasmalogen	100009014
	2815			1-(1-enyl-palmitoyl)-2-linoleoyl-GPC (P-16:0/18:2)*	LC/MS pos late	52682		HMDB0011211	24779386		0.88		0.3987	0.4298		1.1493	1.0136		100	100		Lipid	Plasmalogen	100009009
	2819			1-(1-enyl-stearoyl)-2-arachidonoyl-GPE (P-18:0/20:4)*	LC/MS pos late	52475		HMDB0005779	9547058		0.86		0.2998	0.3818		1.0284	0.8814		100	100		Lipid	Plasmalogen	100008999
	2834		Lysoplasmalogen	1-(1-enyl-palmitoyl)-GPC (P-16:0)*	LC/MS pos late	52474		HMDB0010407	10917802		0.87		0.2995	0.3818		1.091	0.9469		100	100		Lipid	Lysoplasmalogen	100002875
	2835			1-(1-enyl-palmitoyl)-GPE (P-16:0)*	LC/MS pos late	39270		HMDB0011152			0.56		0.016	0.2499		1.4121	0.7944		100	100		Lipid	Lysoplasmalogen	100003000
	2837			1-(1-enyl-oleoyl)-GPE (P-18:1)*	LC/MS pos late	44621					0.53		0.0201	0.2499		1.4803	0.7871		100	100		Lipid	Lysoplasmalogen	100005372
	2839			1-(1-enyl-stearoyl)-GPE (P-18:0)*	LC/MS pos late	39271		HMDB0240598			0.63		0.0344	0.2499		1.3236	0.8291		100	100		Lipid	Lysoplasmalogen	100003001
	2842		Glycerolipid Metabolism	glycerol	LC/MS neg	15122	C00116	HMDB0000131	753		0.87		0.3703	0.4145		1.1864	1.0365		100	100		Lipid	Glycerolipid Metabolism	1254	56-81-5
	2843			glycerol 3-phosphate	LC/MS pos early	43847	C0093	HMDB0000126	754		0.78		0.1623	0.307		1.2727	0.9919		100	100		Lipid	Glycerolipid Metabolism	100000258	29849-82-9
	2848			glycerophosphoglycerol	LC/MS polar	48857	C03274	HMDB0240316	54575349		0.69		0.1088	0.2754		1.2125	0.8321		100	100		Lipid	Glycerolipid Metabolism	100001619
	2849		Monoacylglycerol	1-myristoylglycerol (14:0)	LC/MS neg	35625	C01885	HMDB0011561	10957631		1.71		0.0556	0.2499		1.016	1.7353		100	100		Lipid	Monoacylglycerol	100001618	75685-84-6
	2851			1-pentadecanoylglycerol (15:0)	LC/MS neg	47898			190750		1.99		0.0009	0.2409		0.6731	1.3362		100	100		Lipid	Monoacylglycerol	100001431	104140-07-0
	2852			1-palmitoylglycerol (16:0)	LC/MS neg	21127		HMDB0011564	14900		1.79		0.0702	0.2509		0.7709	1.3762		100	100		Lipid	Monoacylglycerol	100000827	542-44-9
	2853			1-palmitoleoylglycerol (16:1)*	LC/MS neg	52431		HMDB0011565			1.95		0.078	0.2569		0.7921	1.547		100	100		Lipid	Monoacylglycerol	100008952
	2856			1-oleoylglycerol (18:1)	LC/MS neg	21184		HMDB0011567	5283468		1.06		0.8121	0.5714		1.0631	1.1274		100	100		Lipid	Monoacylglycerol	100000924	111-03-5
	2857			1-linoleoylglycerol (18:2)	LC/MS neg	27447		HMDB0011568	5283469		1.47		0.0541	0.2499		0.8881	1.3053		100	100		Lipid	Monoacylglycerol	100001040	2277-28-3
	2858			1-linolenoylglycerol (18:3)	LC/MS neg	34393		HMDB0011569	53480978		1.6		0.112	0.2754		0.8109	1.2962		100	100		Lipid	Monoacylglycerol	100001435	124151-74-2
	2862			1-dihomo-linolenylglycerol (20:3)	LC/MS neg	48341		HMDB0011577			2.16		0.0287	0.2499		0.7871	1.6974		100	100		Lipid	Monoacylglycerol	100006121
	2863			1-arachidonylglycerol (20:4)	LC/MS neg	34397	C13857	HMDB11578	16019980;5282281		2.16		0.0021	0.2409		0.6158	1.3315		100	100		Lipid	Monoacylglycerol	100001433	35474-99-8
	2864			1-eicosapentaenoylglycerol (20:5)*	LC/MS neg	53220		HMDB11580	53480988		2.18		0.0404	0.2499		0.8664	1.8907		100	100		Lipid	Monoacylglycerol	100009403
	2867			1-docosahexaenoylglycerol (22:6)	LC/MS neg	35153		HMDB0011587	53480995		2.02		0.0041	0.2499		0.6995	1.4117		100	100		Lipid	Monoacylglycerol	100001481
	2868			2-myristoylglycerol (14:0)	LC/MS neg	34383		HMDB0011530	137938		2.03		0.1409	0.2926		0.5932	1.2051		50	67		Lipid	Monoacylglycerol	100001408	27214-38-6
	2869			2-palmitoylglycerol (16:0)	LC/MS neg	33419		HMDB0011533	123409		2.12		0.0169	0.2499		0.7368	1.5644		100	100		Lipid	Monoacylglycerol	100001048	23470-00-0
	2870			2-palmitoleoylglycerol (16:1)*	LC/MS neg	52432		HMDB0011534	53480960		1.98		0.1786	0.3173		0.7812	1.5456		83	100		Lipid	Monoacylglycerol	100008953
	2872			2-oleoylglycerol (18:1)	LC/MS neg	21232		HMDB0011537	5319879		1.2		0.8126	0.5714		0.9339	1.1188		100	100		Lipid	Monoacylglycerol	100000943	3443-84-3
	2873			2-linoleoylglycerol (18:2)	LC/MS neg	32506		HMDB0011538	5365676		1.51		0.0528	0.2499		0.8829	1.3297		100	100		Lipid	Monoacylglycerol	100000987	3443-82-1
	2874			2-arachidonoylglycerol (20:4)	LC/MS neg	19266	C13856	HMDB0004666	5282280		2.19		0.0049	0.2499		0.7554	1.6536		100	100		Lipid	Monoacylglycerol	100000584	53847-30-6
	2876			2-docosahexaenoylglycerol (22:6)*	LC/MS neg	48675		HMDB0011557	46896303		2.48		0.002	0.2409		0.5908	1.4635		100	100		Lipid	Monoacylglycerol	100006352
	2878			1-heptadecenoylglycerol (17:1)*	LC/MS neg	62449					1.49		0.1792	0.3173		0.851	1.2722		100	100		Lipid	Monoacylglycerol	100020769
	2890		Diacylglycerol	diacylglycerol (16:1/18:2 [2], 16:0/18:3 [1])*	LC/MS pos late	54966					0.76		0.7206	0.5576		1.059	0.8091		50	67		Lipid	Diacylglycerol	100010940
	2907			palmitoyl-linoleoyl-glycerol (16:0/18:2) [1]*	LC/MS pos late	52633		HMDB0007103	9543695		0.91		0.6397	0.5286		0.9804	0.8888		100	83		Lipid	Diacylglycerol	100009052
	2908			palmitoyl-linoleoyl-glycerol (16:0/18:2) [2]*	LC/MS pos late	52634		HMDB0007103	131801744		0.7		0.3806	0.418		1.409	0.9921		100	83		Lipid	Diacylglycerol	100009055
	2912			palmitoleoyl-linoleoyl-glycerol (16:1/18:2) [1]*	LC/MS pos late	54967		HMDB0007132	9543699		0.84		0.8049	0.5709		0.9417	0.7904		100	83		Lipid	Diacylglycerol	100010930
	2925			oleoyl-oleoyl-glycerol (18:1/18:1) [2]*	LC/MS pos late	54946		HMDB0007218	9543716		0.73		0.449	0.4478		1.1691	0.8546		67	50		Lipid	Diacylglycerol	100010919
	2927			oleoyl-linoleoyl-glycerol (18:1/18:2) [1]	LC/MS pos late	46798		HMDB0007219	14275396		0.84		0.4555	0.4488		1.0895	0.9142		100	100		Lipid	Diacylglycerol	100002989	106292-55-1
	2928			oleoyl-linoleoyl-glycerol (18:1/18:2) [2]	LC/MS pos late	46799		HMDB0007219	71433693		0.69		0.2214	0.346		1.1754	0.8167		100	100		Lipid	Diacylglycerol	100002990	104346-53-4
	2932			linoleoyl-linoleoyl-glycerol (18:2/18:2) [1]*	LC/MS pos late	54968		HMDB0007248	9543729		0.94		0.8309	0.5741		0.9477	0.8923		100	100		Lipid	Diacylglycerol	100010941
	2933			linoleoyl-linoleoyl-glycerol (18:2/18:2) [2]*	LC/MS pos late	54969		HMDB0007248	9543729		0.82		0.3981	0.4298		1.0995	0.9039		100	100		Lipid	Diacylglycerol	100010942
	2934			linoleoyl-linolenoyl-glycerol (18:2/18:3) [1]*	LC/MS pos late	54963		HMDB0007249	14275409		0.96		0.8982	0.5941		0.9714	0.9319		67	83		Lipid	Diacylglycerol	100010926
	2935			linoleoyl-linolenoyl-glycerol (18:2/18:3) [2]*	LC/MS pos late	54964		HMDB0007250	9543737		0.76		0.3793	0.4173		1.0801	0.8226		100	83		Lipid	Diacylglycerol	100010927
	2941			oleoyl-arachidonoyl-glycerol (18:1/20:4) [2]*	LC/MS pos late	54961		HMDB0007228	9543786		0.77		0.2155	0.3392		1.2931	0.9917		100	100		Lipid	Diacylglycerol	100010937
	2942			linoleoyl-arachidonoyl-glycerol (18:2/20:4) [1]*	LC/MS pos late	54955		HMDB0007257	9543796		1.01		0.9388	0.6034		1.0834	1.0903		100	100		Lipid	Diacylglycerol	100010922
	2943			linoleoyl-arachidonoyl-glycerol (18:2/20:4) [2]*	LC/MS pos late	54956		HMDB0007257	9543796		0.9		0.465	0.4537		1.026	0.9186		100	100		Lipid	Diacylglycerol	100010923
	2946			linoleoyl-docosahexaenoyl-glycerol (18:2/22:6) [1]*	LC/MS pos late	54949		HMDB0007266	9543899		0.94		0.7805	0.5646		1.1613	1.089		100	100		Lipid	Diacylglycerol	100010928
	2947			linoleoyl-docosahexaenoyl-glycerol (18:2/22:6) [2]*	LC/MS pos late	54950		HMDB0007266	9543899		0.84		0.3052	0.3842		1.1538	0.9696		100	100		Lipid	Diacylglycerol	100010929
	3001		Sphingolipid Synthesis	sphinganine	LC/MS pos late	17769	C00836	HMDB0000269	3126		0.69		0.1622	0.307		1.3675	0.9408		100	100		Lipid	Sphingolipid Synthesis	313	3102-56-5
	3002			sphinganine-1-phosphate	LC/MS pos late	52605		HMDB0001383	520		1.24		0.3127	0.3876		0.951	1.1789		100	100		Lipid	Sphingolipid Synthesis	100001876	19794-97-9
	3003			sphingadienine	LC/MS pos late	57426			6449795		0.46		0.1089	0.2754		1.8496	0.8596		100	100		Lipid	Sphingolipid Synthesis	100015643	25696-03-1
	3010		Dihydroceramides	N-palmitoyl-sphinganine (d18:0/16:0)	LC/MS pos late	52604		HMDB11760	5283572		0.84		0.4499	0.4478		1.164	0.979		100	100		Lipid	Dihydroceramides	100009028	5966-29-0
	3012			N-palmitoyl-phytosphingosine (t18:0/16:0)	LC/MS pos late	62881		HMDB0010697	10506988		0.53		0.0007	0.2409		1.3833	0.7342		100	83		Lipid	Dihydroceramides	100019761
	3022		Ceramides	N-palmitoyl-sphingosine (d18:1/16:0)	LC/MS pos late	44877		HMDB0004949	5283564		0.71		0.0841	0.2569		1.299	0.9178		100	100		Lipid	Ceramides	1518	24696-26-2
	3026			N-stearoyl-sphingosine (d18:1/18:0)*	LC/MS pos late	54979		HMDB0004950	5283565		0.72		0.2909	0.3802		1.618	1.1572		100	83		Lipid	Ceramides	1547	104404-17-3
	3034			N-behenoyl-sphingadienine (d18:2/22:0)*	LC/MS pos late	57372					0.66		0.5846	0.5063		1.2259	0.8051		83	50		Lipid	Ceramides	100015624
	3051			ceramide (d18:1/20:0, d16:1/22:0, d20:1/18:0)*	LC/MS pos late	57440		HMDB0240684 HMDB0004951 HMDB0240682			0.66		0.3938	0.4268		1.1558	0.7674		100	50		Lipid	Ceramides	100015755
	3052			ceramide (d16:1/24:1, d18:1/22:1)*	LC/MS pos late	57437					1.05		0.9226	0.5998		0.5119	0.535		67	50		Lipid	Ceramides	100015727
	3053			ceramide (d18:2/24:1, d18:1/24:2)*	LC/MS pos late	57443		HMDB0240679 HMDB0240680			0.77		0.0656	0.2499		1.195	0.9208		100	100		Lipid	Ceramides	100015744
	3058		Hexosylceramides (HCER)	glycosyl-N-palmitoyl-sphingosine (d18:1/16:0)	LC/MS pos late	53013					0.98		0.9268	0.6016		1.0764	1.0571		100	100		Lipid	Hexosylceramides (HCER)	100009272
	3059			glycosyl-N-stearoyl-sphingosine (d18:1/18:0)	LC/MS pos late	52234					1.07		0.833	0.5741		1.1815	1.27		100	100		Lipid	Hexosylceramides (HCER)	100001882
	3079			glycosyl ceramide (d18:1/20:0, d16:1/22:0)*	LC/MS pos late	57595					1		0.9619	0.6112		1.112	1.1142		100	100		Lipid	Hexosylceramides (HCER)	100015882
	3082			glycosyl ceramide (d18:1/23:1, d17:1/24:1)*	LC/MS pos late	57448					0.78		0.3411	0.4017		1.116	0.8709		83	67		Lipid	Hexosylceramides (HCER)	100015751
	3083			glycosyl ceramide (d18:2/24:1, d18:1/24:2)*	LC/MS pos late	57453					0.96		0.7763	0.5645		1.1361	1.0867		100	100		Lipid	Hexosylceramides (HCER)	100015745
	3100		Dihydrosphingomyelins	palmitoyl dihydrosphingomyelin (d18:0/16:0)*	LC/MS pos late	52434		HMDB0010168	9939965		0.82		0.0588	0.2499		1.075	0.8866		100	100		Lipid	Dihydrosphingomyelins	100008954
	3101			behenoyl dihydrosphingomyelin (d18:0/22:0)*	LC/MS pos late	57331		HMDB0012091	44260132		0.63		0.0753	0.2527		1.2501	0.7831		100	100		Lipid	Dihydrosphingomyelins	100009026
	3102			sphingomyelin (d18:0/18:0, d19:0/17:0)*	LC/MS pos late	57473		HMDB0012087	44260130		0.53		0.0652	0.2499		1.2865	0.6781		100	100		Lipid	Dihydrosphingomyelins	100009027
	3104		Sphingomyelins	palmitoyl sphingomyelin (d18:1/16:0)	LC/MS pos late	37506		HMDB0010169	9939941		0.83		0.1265	0.2881		1.0529	0.8698		100	100		Lipid	Sphingomyelins	100002107	6254-89-3
	3105			hydroxypalmitoyl sphingomyelin (d18:1/16:0(OH))**	LC/MS pos late	62851					0.81		0.2464	0.3521		1.1137	0.8994		100	100		Lipid	Sphingomyelins	100021000
	3106			stearoyl sphingomyelin (d18:1/18:0)	LC/MS pos late	19503	C00550	HMDB0001348	6453725		0.81		0.3306	0.3978		1.0462	0.8482		100	100		Lipid	Sphingomyelins	1538	85187-10-6;85187-10-6
	3107			behenoyl sphingomyelin (d18:1/22:0)*	LC/MS pos late	48492		HMDB0012103	44260125		0.71		0.2105	0.3379		1.3656	0.9706		100	100		Lipid	Sphingomyelins	100006294
	3108			tricosanoyl sphingomyelin (d18:1/23:0)*	LC/MS pos late	52436		HMDB0012105			0.72		0.1722	0.3164		1.0862	0.7804		100	100		Lipid	Sphingomyelins	100008955
	3109			lignoceroyl sphingomyelin (d18:1/24:0)	LC/MS pos late	57330		HMDB0011697			0.63		0.0822	0.2569		1.2371	0.775		100	100		Lipid	Sphingomyelins	100006298	60037-60-7
	3110			sphingomyelin (d18:2/18:1)*	LC/MS pos late	57474		HMDB0001348	52931155		0.84		0.3117	0.3876		1.0787	0.9027		100	100		Lipid	Sphingomyelins	100015788
	3111			sphingomyelin (d18:2/23:1)*	LC/MS pos late	57482		HMDB0240668			0.67		0.1165	0.276		1.1006	0.7425		100	100		Lipid	Sphingomyelins	100015791
	3112			sphingomyelin (d18:2/24:2)*	LC/MS pos late	57479		HMDB0240644			0.79		0.108	0.2754		1.0962	0.8667		100	100		Lipid	Sphingomyelins	100015789
	3114			sphingomyelin (d18:1/14:0, d16:1/16:0)*	LC/MS pos late	42463		HMDB0012097	11433862		0.76		0.103	0.2754		1.0941	0.8321		100	100		Lipid	Sphingomyelins	100004328
	3115			sphingomyelin (d18:2/14:0, d18:1/14:1)*	LC/MS pos late	47154		HMDB0240637 HMDB0240612			0.91		0.4531	0.4488		1.0325	0.943		100	100		Lipid	Sphingomyelins	100005985
	3116			sphingomyelin (d17:1/16:0, d18:1/15:0, d16:1/17:0)*	LC/MS pos late	52433		HMDB0240608 HMDB0240617			0.72		0.1426	0.2929		1.0844	0.7766		100	100		Lipid	Sphingomyelins	100006314	121999-58-4
	3118			sphingomyelin (d18:2/16:0, d18:1/16:1)*	LC/MS pos late	42459		HMDB0240613 HMDB0240638			0.75		0.0748	0.2527		1.1223	0.847		100	100		Lipid	Sphingomyelins	100004329
	3119			sphingomyelin (d18:1/17:0, d17:1/18:0, d19:1/16:0)	LC/MS pos late	52615		HMDB0240609 HMDB0240622 HMDB0240620	46891763		0.73		0.1056	0.2754		1.0759	0.7823		100	100		Lipid	Sphingomyelins	100008920	121999-64-2
	3120			sphingomyelin (d18:1/18:1, d18:2/18:0)	LC/MS pos late	37529		HMDB0012101	6443882		0.81		0.2452	0.3521		1.124	0.912		100	100		Lipid	Sphingomyelins	100002106	108392-10-5
	3121			sphingomyelin (d18:1/19:0, d19:1/18:0)*	LC/MS pos late	57475					0.63		0.0676	0.2499		1.1167	0.6998		100	100		Lipid	Sphingomyelins	100015787
	3122			sphingomyelin (d18:1/20:0, d16:1/22:0)*	LC/MS pos late	48490		HMDB0012102	44260124		0.71		0.096	0.272		1.1472	0.8141		100	100		Lipid	Sphingomyelins	100006290
	3123			sphingomyelin (d18:1/20:1, d18:2/20:0)*	LC/MS pos late	48491		HMDB0240610 HMDB0240632			0.72		0.0555	0.2499		1.1531	0.828		100	100		Lipid	Sphingomyelins	100006292	222403-67-0
	3124			sphingomyelin (d18:1/20:2, d18:2/20:1, d16:1/22:2)*	LC/MS pos late	57481					1.11		0.7928	0.569		0.757	0.8437		67	33		Lipid	Sphingomyelins	100006293
	3125			sphingomyelin (d18:1/21:0, d17:1/22:0, d16:1/23:0)*	LC/MS pos late	52495		HMDB0240621 HMDB0240611 HMDB0240619			0.67		0.2031	0.3341		1.4031	0.9423		100	100		Lipid	Sphingomyelins	100009025
	3126			sphingomyelin (d18:2/21:0, d16:2/23:0)*	LC/MS pos late	57480		HMDB0240676			0.71		0.4021	0.4307		1.1683	0.8249		100	67		Lipid	Sphingomyelins	100015790
	3127			sphingomyelin (d18:1/22:1, d18:2/22:0, d16:1/24:1)*	LC/MS pos late	48493		HMDB0012104			0.73		0.3389	0.4008		1.2511	0.9144		100	100		Lipid	Sphingomyelins	100006295
	3128			sphingomyelin (d18:1/22:2, d18:2/22:1, d16:1/24:2)*	LC/MS pos late	57477		HMDB0240672 HMDB0240670 HMDB0240669			0.73		0.3401	0.4015		1.1741	0.8621		100	100		Lipid	Sphingomyelins	100006296
	3129			sphingomyelin (d18:2/23:0, d18:1/23:1, d17:1/24:1)*	LC/MS pos late	52435		HMDB0240634 HMDB0011696 HMDB0240614	134757653		0.71		0.1697	0.3141		1.104	0.7789		100	100		Lipid	Sphingomyelins	100008956
	3130			sphingomyelin (d18:1/24:1, d18:2/24:0)*	LC/MS pos late	47153		HMDB0012107	44260126		0.7		0.0736	0.2527		1.0783	0.7558		100	100		Lipid	Sphingomyelins	100005986	94359-13-4
	3131			sphingomyelin (d18:2/24:1, d18:1/24:2)*	LC/MS pos late	52437		HMDB0240636 HMDB0240615	85336023		0.74		0.0502	0.2499		1.1089	0.8222		100	100		Lipid	Sphingomyelins	100008957
	3132			sphingomyelin (d18:1/25:0, d19:0/24:1, d20:1/23:0, d19:1/24:0)*	LC/MS pos late	57478		HMDB0240671 HMDB0240675 HMDB0240673 HMDB0240674			0.75		0.4873	0.4691		1.0369	0.7727		100	67		Lipid	Sphingomyelins	100015792
	3160		Sphingosines	sphingosine	LC/MS pos late	17747	C00319	HMDB0000252	5280335		0.62		0.1602	0.307		1.3527	0.842		100	100		Lipid	Sphingosines	297	123-78-4
	3162			sphingosine 1-phosphate	LC/MS polar	34445	C06124	HMDB0000277	5283560		1.19		0.1562	0.3057		0.8866	1.0539		100	100		Lipid	Sphingosines	100000626	26993-30-6
	3176		Mevalonate Metabolism	3-hydroxy-3-methylglutarate	LC/MS polar	531	C03761	HMDB0000355	1662;5459993		0.93		0.5623	0.5017		1.0436	0.9742		100	100		Lipid	Mevalonate Metabolism	112	503-49-1
	3178			mevalonate	LC/MS polar	39583	C02104	HMDB0000227	449		1.12		0.2096	0.3379		0.9217	1.0332		100	100		Lipid	Mevalonate Metabolism	30	96949-03-0
	3193		Sterol	cholesterol	LC/MS pos late	63	C00187	HMDB0000067	6432564;11025495;5997		0.64		0.0212	0.2499		1.3148	0.8414		100	100		Lipid	Sterol	266	57-88-5
	3194			cholesterol sulfate	LC/MS polar	35324	C18043	HMDB00653	65076		0.75		0.1646	0.3104		1.232	0.924		100	100		Lipid	Sterol	100001606	2864-50-8
	3207			7-alpha-hydroxy-3-oxo-4-cholestenoate (7-Hoca)	LC/MS neg	36776	C17337	HMDB0012458	3081085		0.93		0.8388	0.5754		1.1186	1.0386		100	100		Lipid	Sterol	100001609	115538-85-7
	3210			3beta-hydroxy-5-cholestenoate	LC/MS neg	54805	C17333	HMDB0012453	165511		1.17		0.1752	0.3171		0.6695	0.7859		17	33		Lipid	Sterol	100006370	6561-58-6
	3220			4-cholesten-3-one	LC/MS pos late	38125	C00599	HMDB0000921	91477		0.6		0.1395	0.2926		1.2777	0.7724		100	100		Lipid	Sterol	100002227	601-57-0
	3225			campesterol	LC/MS pos late	33997	C01789	HMDB0002869	173183		0.5		0.0022	0.2409		1.5081	0.7615		100	83		Lipid	Sterol	100001269	474-62-4
	3298		Corticosteroids	corticosterone	LC/MS neg	5983	C02140	HMDB0001547	5753		0.89		0.8076	0.5714		1.1233	1.0019		100	100		Lipid	Corticosteroids	272	50-22-6
	3454		Primary Bile Acid Metabolism	cholate	LC/MS neg	22842	C00695	HMDB0000619	221493		0.54		0.734	0.5579		2.0436	1.1037		100	100		Lipid	Primary Bile Acid Metabolism	136	81-25-4
	3455			glycocholate	LC/MS neg	18476	C01921	HMDB0000138	10140		0.29		0.835	0.5741		5.313	1.5255		100	100		Lipid	Primary Bile Acid Metabolism	342	475-31-0;863-57-0
	3456			taurocholate	LC/MS neg	18497	C05122	HMDB0000036	46783527;6675		0.4		0.6919	0.5449		19.6326	7.8908		100	100		Lipid	Primary Bile Acid Metabolism	1648	145-42-6
	3457			chenodeoxycholate	LC/MS neg	1563	C02528	HMDB0000518	10133		0.64		0.8793	0.5899		1.6845	1.0847		83	83		Lipid	Primary Bile Acid Metabolism	1123	474-24-9;474-25-9
	3463			taurochenodeoxycholate	LC/MS neg	18494	C05465	HMDB0000951	387316		0.12		0.5222	0.4873		96.5928	11.689		100	100		Lipid	Primary Bile Acid Metabolism	1629	6009-98-9
	3464			beta-muricholate	LC/MS neg	31885	C17726	HMDB0000415	5283853		0.88		0.4705	0.4577		1.4529	1.2843		100	100		Lipid	Primary Bile Acid Metabolism	100001066	2393-59-1
	3467			tauro-beta-muricholate	LC/MS neg	33983		HMDB0000932	121596216;168408;21124703		0.37		0.5905	0.5086		26.6047	9.9226		100	100		Lipid	Primary Bile Acid Metabolism	100001250	25696-60-0
	3470			glyco-beta-muricholate**	LC/MS neg	62066					0.26		0.5569	0.5007		3.4576	0.9152		83	83		Lipid	Primary Bile Acid Metabolism	100020214
	3480		Secondary Bile Acid Metabolism	deoxycholate	LC/MS neg	1114	C04483	HMDB0000626	222528;440355		5.99		0.0071	0.2499		0.3218	1.9268		83	100		Lipid	Secondary Bile Acid Metabolism	302	83-44-3
	3490			taurodeoxycholate	LC/MS neg	12261	C05463	HMDB0000896	2733768		0.29		0.5792	0.5063		10.4626	3.0605		83	100		Lipid	Secondary Bile Acid Metabolism	1668	207737-97-1
	3491			taurodeoxycholic acid 3-sulfate	LC/MS neg	62889					0.62		0.3632	0.4113		0.5701	0.3551		33	0		Lipid	Secondary Bile Acid Metabolism	100006644
	3494			6-beta-hydroxylithocholate	LC/MS neg	36807	C15515	HMDB0000811	5283821		3.54		0.1036	0.2754		0.8384	2.9651		83	100		Lipid	Secondary Bile Acid Metabolism	100001625	668-49-5
	3502			taurolithocholate	LC/MS neg	31889	C02592	HMDB0000722	439763		0.05		0.2297	0.3488		1.4097	0.0648		33	33		Lipid	Secondary Bile Acid Metabolism	100001065	516-90-5
	3503			taurolithocholate 3-sulfate	LC/MS neg	36850	C03642	HMDB0002580	440071		0.2		0.2292	0.3488		1.6217	0.3248		33	17		Lipid	Secondary Bile Acid Metabolism	100001658	64936-83-0
	3505			ursodeoxycholate	LC/MS neg	1605	C07880	HMDB0000946	31401		0.59		0.6369	0.5286		2.9158	1.7228		100	100		Lipid	Secondary Bile Acid Metabolism	1135	128-13-2
	3515			glycoursodeoxycholate	LC/MS neg	39379		HMDB0000708	12310288		0.32		0.1112	0.2754		1.0502	0.3355		50	17		Lipid	Secondary Bile Acid Metabolism	100002911	64480-66-6
	3519			tauroursodeoxycholate	LC/MS neg	39378		HMDB0000874	9848818		0.18		0.4048	0.4321		37.6269	6.6089		100	100		Lipid	Secondary Bile Acid Metabolism	100002912	14605-22-2
	3526			hyocholate	LC/MS neg	34093	C17649	HMDB0000760	92805		1.14		0.8116	0.5714		0.8824	1.002		100	83		Lipid	Secondary Bile Acid Metabolism	100001279	547-75-1
	3529			hyodeoxycholate	LC/MS neg	27531	C15517	HMDB0000733	5283820		2.4		0.1134	0.276		0.5037	1.2075		50	50		Lipid	Secondary Bile Acid Metabolism	100000777	83-49-8
	3530			taurohyodeoxycholic acid	LC/MS neg	43588		HMDB0000874	12443252		0.04		0.3732	0.4145		16.1125	0.6618		83	50		Lipid	Secondary Bile Acid Metabolism	100003869	38411-85-7
	3533			3-dehydrocholate	LC/MS neg	43835		HMDB00502	159655		1.05		0.6524	0.5322		0.9765	1.0232		83	83		Lipid	Secondary Bile Acid Metabolism	100001062	2304-89-4
	3537			taurocholenate sulfate*	LC/MS neg	32807					0.74		0.3632	0.4113		0.6622	0.4933		33	0		Lipid	Secondary Bile Acid Metabolism	100001990
	3538			7-ketodeoxycholate	LC/MS neg	31904		HMDB0000391	188292		1.37		0.4175	0.4406		1.0973	1.5003		100	100		Lipid	Secondary Bile Acid Metabolism	100001063	911-40-0
	4120	Nucleotide	Purine Metabolism, (Hypo)Xanthine/Inosine containing	inosine	LC/MS neg	1123	C00294	HMDB0000195	6021		1.97		0.2336	0.3488		1.4393	2.8354		100	100		Nucleotide	Purine Metabolism, (Hypo)Xanthine/Inosine containing	361	58-63-9
	4121			hypoxanthine	LC/MS neg	3127	C00262	HMDB0000157	790;135398638		0.68		0.836	0.5741		1.8788	1.2868		100	100		Nucleotide	Purine Metabolism, (Hypo)Xanthine/Inosine containing	171	68-94-0
	4122			xanthine	LC/MS neg	3147	C00385	HMDB0000292	1188		0.83		0.544	0.4962		1.2062	1.0029		100	100		Nucleotide	Purine Metabolism, (Hypo)Xanthine/Inosine containing	1004	69-89-6
	4124			xanthosine	LC/MS neg	15136	C01762	HMDB0000299	64959		0.93		0.5159	0.483		1.1297	1.0541		100	100		Nucleotide	Purine Metabolism, (Hypo)Xanthine/Inosine containing	100000299	146-80-5
	4127			N1-methylinosine	LC/MS pos early	48351		HMDB0002721	650095		0.92		0.4264	0.4432		1.0277	0.9435		100	100		Nucleotide	Purine Metabolism, (Hypo)Xanthine/Inosine containing	100001409	20245-33-4
	4132			urate	LC/MS neg	1604	C00366	HMDB0000289	1175		0.86		0.3121	0.3876		1.037	0.8903		100	100		Nucleotide	Purine Metabolism, (Hypo)Xanthine/Inosine containing	1134	69-93-2;120K5305
	4134			allantoin	LC/MS polar	1107	C02350 C02348 C01551	HMDB0000462	204;439714;439713		1.07		0.6737	0.5374		0.9366	1.0046		100	100		Nucleotide	Purine Metabolism, (Hypo)Xanthine/Inosine containing	1002	97-59-6
	4135			allantoic acid	LC/MS polar	33434	C00499	HMDB0001209	203		1.28		0.3635	0.4113		0.87	1.1121		83	100		Nucleotide	Purine Metabolism, (Hypo)Xanthine/Inosine containing	218	99-16-1
	4140		Purine Metabolism, Adenine containing	adenosine 5'-monophosphate (AMP)	LC/MS pos early	32342	C00020	HMDB0000045	6083		8.59		0.5058	0.4756		7.4813	64.2668		100	100		Nucleotide	Purine Metabolism, Adenine containing	209	149022-20-8
	4147			adenosine	LC/MS neg	555	C00212	HMDB0000050	60961		19.74		0.2864	0.3765		1.4595	28.8148		100	100		Nucleotide	Purine Metabolism, Adenine containing	798	58-61-7
	4148			adenine	LC/MS pos early	554	C00147	HMDB0000034	190		3.55		0.0842	0.2569		0.921	3.267		100	100		Nucleotide	Purine Metabolism, Adenine containing	880	73-24-5
	4154			N1-methyladenosine	LC/MS pos early	15650	C02494	HMDB0003331	27476		1.04		0.7243	0.5579		0.9726	1.0135		100	100		Nucleotide	Purine Metabolism, Adenine containing	1242	15763-06-1
	4165			N6-carbamoylthreonyladenosine	LC/MS neg	35157		HMDB0041623	161466		1.09		0.4249	0.4432		0.9955	1.09		100	100		Nucleotide	Purine Metabolism, Adenine containing	100001415	24719-82-2
	4175			N6-succinyladenosine	LC/MS neg	48130		HMDB0000912	165243		0.47		0.041	0.2499		1.6794	0.792		100	100		Nucleotide	Purine Metabolism, Adenine containing	100001664	4542-23-8
	4178		Purine Metabolism, Guanine containing	guanosine 5'-monophosphate (5'-GMP)	LC/MS pos early	2849	C00144	HMDB0001397	6804		4.71		0.4278	0.4435		0.2416	1.1374		50	33		Nucleotide	Purine Metabolism, Guanine containing	347	5550-12-09
	4183			guanosine	LC/MS neg	1573	C00387	HMDB0000133	6802		3.45		0.7338	0.5579		1.1486	3.9578		100	67		Nucleotide	Purine Metabolism, Guanine containing	1099	118-00-3
	4187			7-methylguanine	LC/MS pos early	35114	C02242	HMDB0000897	135398679		1.1		0.5506	0.4996		0.9973	1.0962		100	100		Nucleotide	Purine Metabolism, Guanine containing	100001456	578-76-7
	4193			N2,N2-dimethylguanosine	LC/MS pos early	35137		HMDB0004824	135501639		1		0.9033	0.5959		1.0219	1.027		100	100		Nucleotide	Purine Metabolism, Guanine containing	100001412	2140-67-2
	4206		Pyrimidine Metabolism, Orotate containing	N-carbamoylaspartate	LC/MS polar	1594	C00438	HMDB0000828	93072		0.79		0.641	0.5289		1.1142	0.8758		100	100		Nucleotide	Pyrimidine Metabolism, Orotate containing	1108	923-37-5
	4207			dihydroorotate	LC/MS polar	601	C00337	HMDB03349	648		2.91		0.063	0.2499		0.7831	2.2755		100	100		Nucleotide	Pyrimidine Metabolism, Orotate containing	923	155-54-4
	4208			orotate	LC/MS polar	1505	C00295	HMDB0000226	967		0.97		0.6625	0.5363		1.0126	0.9871		100	100		Nucleotide	Pyrimidine Metabolism, Orotate containing	445	50887-69-9
	4210			orotidine	LC/MS polar	35172		HMDB0000788	92751		0.75		0.0183	0.2499		1.2573	0.9457		100	100		Nucleotide	Pyrimidine Metabolism, Orotate containing	100001416	314-50-1
	4220		Pyrimidine Metabolism, Uracil containing	uridine	LC/MS neg	606	C00299	HMDB0000296	6029		1.13		0.5844	0.5063		1.0551	1.193		100	100		Nucleotide	Pyrimidine Metabolism, Uracil containing	535	58-96-8
	4221			uracil	LC/MS pos early	605	C00106	HMDB0000300	1174		0.72		0.1109	0.2754		1.144	0.8277		100	100		Nucleotide	Pyrimidine Metabolism, Uracil containing	825	66-22-8
	4222			pseudouridine	LC/MS neg	33442	C02067	HMDB0000767	15047		1.19		0.244	0.3521		0.9223	1.1003		100	100		Nucleotide	Pyrimidine Metabolism, Uracil containing	821	1445-07-4
	4223			5,6-dihydrouridine	LC/MS neg	61833		HMDB0000497	94312		1.19		0.1813	0.3173		1.0136	1.2061		100	100		Nucleotide	Pyrimidine Metabolism, Uracil containing	100001425	5627-05-04
	4224			2'-O-methyluridine	LC/MS neg	57655		HMDB0240328	102212		1.04		0.8036	0.5707		0.9523	0.992		100	100		Nucleotide	Pyrimidine Metabolism, Uracil containing	100010896	2140-76-3
	4225			5-methyluridine (ribothymidine)	LC/MS neg	35136		HMDB0000884	445408		1.07		0.7349	0.558		1.0111	1.079		100	100		Nucleotide	Pyrimidine Metabolism, Uracil containing	100001446	1463-10-1
	4232			5,6-dihydrouracil	LC/MS neg	1559	C00429	HMDB0000076	649		1.25		0.4917	0.4703		0.9885	1.2314		100	100		Nucleotide	Pyrimidine Metabolism, Uracil containing	1125	504-07-4
	4236			2'-deoxyuridine	LC/MS neg	52602	C00526	HMDB0000012	13712		1.27		0.4367	0.4477		0.9049	1.1452		100	100		Nucleotide	Pyrimidine Metabolism, Uracil containing	536	951-78-0
	4238			3-ureidoisobutyrate	LC/MS polar	57549	C05100	HMDB0002031	160663		1.11		0.5235	0.4873		1.0152	1.1218		100	100		Nucleotide	Pyrimidine Metabolism, Uracil containing	100001531	2905-86-4
	4239			3-ureidopropionate	LC/MS polar	3155	C02642	HMDB0000026	111		0.98		0.7215	0.5576		1.232	1.2121		100	100		Nucleotide	Pyrimidine Metabolism, Uracil containing	1053	462-88-4
	4240			beta-alanine	LC/MS pos early	55	C00099	HMDB0000056	239		0.82		0.2477	0.3521		1.1375	0.9281		100	100		Nucleotide	Pyrimidine Metabolism, Uracil containing	244	56-41-7;107-95-9
	4242			N-acetyl-beta-alanine	LC/MS neg	37432	C01073	HMDB0061880	76406		1.15		0.673	0.5374		0.9153	1.0522		100	100		Nucleotide	Pyrimidine Metabolism, Uracil containing	100002102	3025-95-4
	4245			3-(3-amino-3-carboxypropyl)uridine*	LC/MS neg	62924			171198		1.1		0.5666	0.5041		0.8862	0.9714		67	67		Nucleotide	Pyrimidine Metabolism, Uracil containing	100001426	52745-94-5
	4248		Pyrimidine Metabolism, Cytidine containing	cytidine 5'-monophosphate (5'-CMP)	LC/MS pos early	2372	C00055	HMDB0000095	6131		0.51		0.041	0.2499		1.4572	0.7423		100	100		Nucleotide	Pyrimidine Metabolism, Cytidine containing	282	63-37-6
	4252			cytidine	LC/MS pos early	514	C00475	HMDB0000089	6175		0.87		0.3029	0.3842		1.1318	0.9848		100	100		Nucleotide	Pyrimidine Metabolism, Cytidine containing	827	65-46-3
	4253			cytosine	LC/MS pos early	573	C00380	HMDB0000630	597		1.31		0.5334	0.4915		0.9144	1.1977		100	100		Nucleotide	Pyrimidine Metabolism, Cytidine containing	881	71-30-7
	4256			5-methylcytidine	LC/MS pos early	22119		HMDB0000982	92918		1.09		0.3363	0.4		0.9924	1.0848		100	100		Nucleotide	Pyrimidine Metabolism, Cytidine containing	100000763	2140-61-6
	4257			N4-acetylcytidine	LC/MS pos early	35130		HMDB0005923	107461		1.05		0.9702	0.6135		0.9686	1.0173		100	100		Nucleotide	Pyrimidine Metabolism, Cytidine containing	100001413	3768-18-1
	4263			2'-deoxycytidine	LC/MS pos early	15949	C00881	HMDB0000014	13711		1.19		0.2596	0.3565		0.9147	1.085		100	100		Nucleotide	Pyrimidine Metabolism, Cytidine containing	100000125	951-77-9
	4265			2'-O-methylcytidine	LC/MS pos early	57554			150971		1		0.8965	0.5941		0.9914	0.9874		100	100		Nucleotide	Pyrimidine Metabolism, Cytidine containing	100010895	2140-72-9
	4266			5-methyl-2'-deoxycytidine	LC/MS pos early	38159	C03592	HMDB0002224	440055		1.11		0.9055	0.5959		0.9934	1.0991		100	100		Nucleotide	Pyrimidine Metabolism, Cytidine containing	100002300	838-07-3
	4275		Pyrimidine Metabolism, Thymine containing	thymidine	LC/MS neg	2183	C00214	HMDB0000273	5789		1.18		0.4142	0.4395		0.9757	1.1478		100	100		Nucleotide	Pyrimidine Metabolism, Thymine containing	872	50-89-5
	4278			thymine	LC/MS neg	604	C00178	HMDB0000262	1135		0.77		0.0731	0.2527		1.1149	0.8558		100	100		Nucleotide	Pyrimidine Metabolism, Thymine containing	882	65-71-4
	4281			5,6-dihydrothymine	LC/MS neg	1418	C00906	HMDB0000079	93556		1.5		0.2126	0.3379		1.029	1.5476		67	100		Nucleotide	Pyrimidine Metabolism, Thymine containing	158	696-04-8
	4284			3-aminoisobutyrate	LC/MS pos early	1566	C05145	HMDB0002166	64956		0.94		0.768	0.5645		1.0421	0.9829		100	100		Nucleotide	Pyrimidine Metabolism, Thymine containing	1114	10569-72-9;214139-20-5
	4285		Purine and Pyrimidine Metabolism	methylphosphate	LC/MS pos early	37070		HMDB61711	13130		0.75		0.3717	0.4145		1.2196	0.9177		100	100		Nucleotide	Purine and Pyrimidine Metabolism	100001805	7023-27-0
	4301	Cofactors and Vitamins	Nicotinate and Nicotinamide Metabolism	quinolinate	LC/MS pos early	1899	C03722	HMDB0000232	1066		0.9		0.5777	0.5063		0.9683	0.8686		100	100		Cofactors and Vitamins	Nicotinate and Nicotinamide Metabolism	182	89-00-9
	4303			nicotinate ribonucleoside	LC/MS pos early	33471	C05841	HMDB0006809	161233		0.93		0.6	0.5115		1.2056	1.1221		100	100		Cofactors and Vitamins	Nicotinate and Nicotinamide Metabolism	100001316	2625-49-2
	4305			nicotinamide	LC/MS pos early	594	C00153	HMDB0001406	936		0.72		0.1977	0.3322		1.0926	0.7917		100	100		Cofactors and Vitamins	Nicotinate and Nicotinamide Metabolism	432	98-92-0
	4308			nicotinamide riboside	LC/MS pos early	33013	C03150	HMDB0000855	439924		0.73		0.4428	0.4478		1.1838	0.8671		100	100		Cofactors and Vitamins	Nicotinate and Nicotinamide Metabolism	100001310	1341-23-7
	4316			nicotinamide N-oxide	LC/MS pos early	39582		HMDB0002730	72661		0.93		0.9451	0.6054		0.9695	0.8988		100	100		Cofactors and Vitamins	Nicotinate and Nicotinamide Metabolism	100002763	1986-81-8
	4317			1-methylnicotinamide	LC/MS pos early	27665	C02918	HMDB0000699	457		1.27		0.2001	0.3332		0.8971	1.1437		100	100		Cofactors and Vitamins	Nicotinate and Nicotinamide Metabolism	55	1005-24-9
	4323			trigonelline (N'-methylnicotinate)	LC/MS pos early	32401	C01004	HMDB0000875	5570		0.92		0.3995	0.4298		1.0455	0.9626		100	100		Cofactors and Vitamins	Nicotinate and Nicotinamide Metabolism	100001092	535-83-1
	4325			N1-Methyl-2-pyridone-5-carboxamide	LC/MS neg	40469	C05842	HMDB0004193	69698		1.07		0.5293	0.4899		0.9292	0.9959		100	100		Cofactors and Vitamins	Nicotinate and Nicotinamide Metabolism	100001468	701-44-0
	4333		Riboflavin Metabolism	riboflavin (Vitamin B2)	LC/MS neg	1827	C00255	HMDB0000244	493570		0.71		0.071	0.2509		1.1263	0.8025		100	100		Cofactors and Vitamins	Riboflavin Metabolism	500	83-88-5
	4334			flavin adenine dinucleotide (FAD)	LC/MS neg	2134	C00016	HMDB0001248	643975		0.81		0.142	0.2926		1.1547	0.9305		100	100		Cofactors and Vitamins	Riboflavin Metabolism	327	146-14-5;84366-81-4
	4337		Pantothenate and CoA Metabolism	pantothenate	LC/MS pos early	1508	C00864	HMDB0000210	6613		0.77		0.1309	0.2889		1.0077	0.7749		100	100		Cofactors and Vitamins	Pantothenate and CoA Metabolism	1024	137-08-6
	4348		Ascorbate and Aldarate Metabolism	ascorbate (Vitamin C)	LC/MS pos early	32354	C00072 D00018	HMDB0000044	54670067		1.47		0.1578	0.3057		1.1281	1.6601		83	100		Cofactors and Vitamins	Ascorbate and Aldarate Metabolism	233	134-03-2
	4349			ascorbic acid 2-sulfate	LC/MS polar	63590		HMDB0060649	54676864		0.85		0.456	0.4488		1.0159	0.8626		100	100		Cofactors and Vitamins	Ascorbate and Aldarate Metabolism	100009329
	4350			ascorbic acid 3-sulfate*	LC/MS polar	63687			11425365		1.03		0.9794	0.6144		1.1074	1.1387		100	100		Cofactors and Vitamins	Ascorbate and Aldarate Metabolism	100020409
	4353			2-O-methylascorbic acid	LC/MS neg	63990		HMDB0240294	54726398		1.01		0.8937	0.5936		1.0586	1.0653		100	100		Cofactors and Vitamins	Ascorbate and Aldarate Metabolism	100003258	17860-87-6
	4354			threonate	LC/MS polar	27738	C01620	HMDB0000943 HMDB0062620	5460407;151152		0.87		0.222	0.3461		1.0898	0.9494		100	100		Cofactors and Vitamins	Ascorbate and Aldarate Metabolism	100001022	70753-61-6
	4357			oxalate (ethanedioate)	LC/MS neg	20694	C00209	HMDB0002329	971		0.87		0.1801	0.3173		1.0366	0.9023		100	100		Cofactors and Vitamins	Ascorbate and Aldarate Metabolism	100000841	144-62-7
	4358			gulonate*	LC/MS polar	46957	C00800	HMDB0003290	152304		0.85		0.4476	0.4478		1.0596	0.8979		100	100		Cofactors and Vitamins	Ascorbate and Aldarate Metabolism	100001586	20246-53-1
	4361		Tocopherol Metabolism	alpha-tocopherol	LC/MS pos late	1561	C02477	HMDB0001893	86472		1.01		0.7377	0.5586		1.0586	1.0645		100	100		Cofactors and Vitamins	Tocopherol Metabolism	1105	59-02-9;10191-41-0
	4383			gamma-tocopherol/beta-tocopherol	LC/MS pos late	52473	C14152 C02483	HMDB0006335 HMDB0001492			1.27		0.2238	0.3474		0.9549	1.2163		100	100		Cofactors and Vitamins	Tocopherol Metabolism	100008998
	4385		Biotin Metabolism	biotin	LC/MS pos early	568	C00120	HMDB0000030	171548		1.33		0.3887	0.4233		0.7901	1.0469		67	67		Cofactors and Vitamins	Biotin Metabolism	251	58-85-5
	4390		Folate Metabolism	5-methyltetrahydrofolate (5MeTHF)	LC/MS neg	18330	C00440	HMDB0001396	3729		1.33		0.3485	0.404		0.8355	1.1094		67	83		Cofactors and Vitamins	Folate Metabolism	1244	68703-91-3;68792-52-9
	4391		Tetrahydrobiopterin Metabolism	biopterin	LC/MS neg	12358	C06313	HMDB0000468	445040		0.43		0.0123	0.2499		1.0589	0.4506		100	33		Cofactors and Vitamins	Tetrahydrobiopterin Metabolism	1548	22150-76-1
	4392			dihydrobiopterin	LC/MS neg	35129	C00268	HMDB0000038	135402011		0.86		0.2073	0.3361		1.0849	0.9374		100	100		Cofactors and Vitamins	Tetrahydrobiopterin Metabolism	100001506	6779-87-9
	4408		Hemoglobin and Porphyrin Metabolism	heme	LC/MS pos late	41754	C00032	HMDB0003178	26945		0.52		0.0777	0.2569		1.5169	0.7848		100	100		Cofactors and Vitamins	Hemoglobin and Porphyrin Metabolism	100001386	14875-96-8
	4409			bilirubin (Z,Z)	LC/MS pos late	43807	C00486	HMDB0000054	5280352		1.29		0.3206	0.3929		0.805	1.037		100	100		Cofactors and Vitamins	Hemoglobin and Porphyrin Metabolism	1090	635-65-4
	4410			bilirubin (E,E)*	LC/MS neg	32586		HMDB0240584	129320511		1.43		0.4216	0.4431		0.7946	1.1328		100	100		Cofactors and Vitamins	Hemoglobin and Porphyrin Metabolism	100001950
	4412			biliverdin	LC/MS pos late	2137	C00500	HMDB0001008	5280353		0.69		0.1397	0.2926		1.3053	0.8945		100	100		Cofactors and Vitamins	Hemoglobin and Porphyrin Metabolism	250	55482-27-4;55482-27-4
	4421		Thiamine Metabolism	thiamin (Vitamin B1)	LC/MS neg	5341	DG00125 C00378 D08580	HMDB0000235	1130		0.98		0.8783	0.5899		0.857	0.84		83	100		Cofactors and Vitamins	Thiamine Metabolism	873	59-43-8
	4422			thiamin monophosphate	LC/MS pos early	15798	C01081	HMDB0002666	1131;3382778		1.03		0.7765	0.5645		0.9824	1.0111		100	100		Cofactors and Vitamins	Thiamine Metabolism	523	532-40-1
	4425			hydroxymethylpyrimidine	LC/MS pos early	57565	C01279		777		1.09		0.7848	0.566		1.0225	1.1166		100	100		Cofactors and Vitamins	Thiamine Metabolism	100003365	73-67-6
	4430		Vitamin A Metabolism	retinol (Vitamin A)	LC/MS pos late	1806	C00473	HMDB0000305	445354		0.99		0.8004	0.5696		0.954	0.9434		100	100		Cofactors and Vitamins	Vitamin A Metabolism	498	68-26-8
	4432			carotene diol (1)	LC/MS pos late	57635					0.91		0.3636	0.4113		0.8779	0.7972		100	50		Cofactors and Vitamins	Vitamin A Metabolism	100015966
	4438			retinal	LC/MS pos late	40807	C00376	HMDB0001358	638015		0.39		0.0931	0.2676		2.0076	0.7912		100	100		Cofactors and Vitamins	Vitamin A Metabolism	100004088
	4451		Vitamin B6 Metabolism	pyridoxal	LC/MS pos early	1651	C00250	HMDB0001545	1050		1.2		0.4239	0.4432		0.8888	1.0675		100	100		Cofactors and Vitamins	Vitamin B6 Metabolism	491	65-22-5
	4452			pyridoxate	LC/MS neg	31555	C00847	HMDB0000017	6723		0.92		0.7966	0.5696		1.1969	1.1041		100	100		Cofactors and Vitamins	Vitamin B6 Metabolism	100001121	82-82-6
	4463	Xenobiotics	Benzoate Metabolism	hippurate	LC/MS neg	15753	C01586	HMDB0000714	464		0.86		0.4467	0.4478		1.208	1.035		100	100		Xenobiotics	Benzoate Metabolism	100000014	495-69-2
	4467			2-hydroxyhippurate (salicylurate)	LC/MS polar	18281	C07588	HMDB0000840	10253		0.91		0.7142	0.5553		1.0674	0.9751		100	100		Xenobiotics	Benzoate Metabolism	1869	487-54-7
	4471			4-hydroxyhippurate	LC/MS neg	35527		HMDB0013678	151012		1.86		0.2044	0.3341		0.9784	1.8193		100	100		Xenobiotics	Benzoate Metabolism	100001423	2482-25-9
	4477			benzoate	LC/MS neg	15778	C00180	HMDB0001870	243		1.02		0.8576	0.584		1.0843	1.1016		100	100		Xenobiotics	Benzoate Metabolism	100000008	65-85-0
	4487			4-hydroxybenzoate	LC/MS neg	21133	C00156	HMDB0000500	135		1.54		0.2522	0.3541		0.6329	0.972		50	100		Xenobiotics	Benzoate Metabolism	100000862	99-96-7
	4499			catechol sulfate	LC/MS neg	35320		HMDB0059724	3083879		1.46		0.0338	0.2499		0.8816	1.2891		100	100		Xenobiotics	Benzoate Metabolism	100001605	4918-96-1
	4502			guaiacol sulfate	LC/MS neg	46111		HMDB0060013	22473		1.4		0.1148	0.276		0.9611	1.3477		100	100		Xenobiotics	Benzoate Metabolism	100004208
	4503			3-methyl catechol sulfate (1)	LC/MS neg	46165			118431379		3.75		0.074	0.2527		0.2941	1.1025		17	67		Xenobiotics	Benzoate Metabolism	100004112
	4505			4-ethylcatechol sulfate	LC/MS neg	63072					6.83		0.0663	0.2499		0.8196	5.5977		100	100		Xenobiotics	Benzoate Metabolism	100020536
	4506			4-methylcatechol sulfate	LC/MS neg	46146		HMDB0240459	54104170		2.67		0.0676	0.2499		0.9662	2.5838		100	100		Xenobiotics	Benzoate Metabolism	100004111
	4507			4-allylcatechol sulfate	LC/MS neg	63597					1.94		0.758	0.5642		0.9319	1.8092		100	100		Xenobiotics	Benzoate Metabolism	100020578
	4511			p-hydroxybenzaldehyde	LC/MS neg	17665	C00633	HMDB0011718	126		0.28		0.1328	0.2892		2.9486	0.82		100	100		Xenobiotics	Benzoate Metabolism	1276	123-08-0
	4518			4-acetylphenol sulfate	LC/MS neg	44620			4684006		2.21		0.0327	0.2499		0.6485	1.4309		83	83		Xenobiotics	Benzoate Metabolism	100000711
	4524			4-ethylphenylsulfate	LC/MS neg	36099	C13637	HMDB0062551	20822574		4.15		0.1079	0.2754		0.6704	2.7797		100	100		Xenobiotics	Benzoate Metabolism	100001756	123-07-9
	4525			4-ethylphenol glucuronide	LC/MS neg	52937					2.84		0.0475	0.2499		0.7207	2.044		83	100		Xenobiotics	Benzoate Metabolism	100009049
	4526			4-vinylphenol sulfate	LC/MS neg	36098	C05627	HMDB0062775	6426766		1.17		0.8908	0.5933		0.8811	1.03		100	100		Xenobiotics	Benzoate Metabolism	100001755	2628-17-3
	4531			4-vinylcatechol sulfate	LC/MS neg	64579					0.88		0.6689	0.5363		1.212	1.0701		100	100		Xenobiotics	Benzoate Metabolism	100021208
	4542			3-methoxycatechol sulfate (1)	LC/MS neg	48763			129892430		1.99		0.2131	0.3379		0.991	1.9716		100	83		Xenobiotics	Benzoate Metabolism	100006375
	4543			3-methoxycatechol sulfate (2)	LC/MS neg	48752					1.64		0.0913	0.265		0.7529	1.2323		83	83		Xenobiotics	Benzoate Metabolism	100006376
	4545			methyl-4-hydroxybenzoate sulfate	LC/MS neg	48429		HMDB0041646	10657183		2.51		0.1613	0.307		0.4175	1.046		33	50		Xenobiotics	Benzoate Metabolism	100006116
	4553			p-cresol sulfate	LC/MS neg	36103		HMDB0011635	4615423		4.94		0.0653	0.2499		0.729	3.5978		100	100		Xenobiotics	Benzoate Metabolism	100001315	3233-57-7
	4555			2-amino-p-cresol sulfate	LC/MS neg	37180					1.7		0.968	0.6133		0.6731	1.1443		67	50		Xenobiotics	Benzoate Metabolism	100001801
	4561			phenylpropionylglycine	LC/MS neg	35434		HMDB0000860	152323		0.15		0.1071	0.2754		5.2858	0.7949		100	100		Xenobiotics	Benzoate Metabolism	100001591	56613-60-6
	4569			3-(3-hydroxyphenyl)propionate sulfate	LC/MS neg	45415		HMDB0094710	187488		1.75		0.2321	0.3488		0.7963	1.3902		100	100		Xenobiotics	Benzoate Metabolism	100005391	86321-32-6
	4571			2-(4-hydroxyphenyl)propionate	LC/MS neg	35632	C03080	HMDB0041683	102526		1		0.8708	0.5878		0.8657	0.8617		83	100		Xenobiotics	Benzoate Metabolism	100001622	938-96-5
	4572			3-(3-hydroxyphenyl)propionate	LC/MS neg	35635	C11457	HMDB0000375	91		1.4		0.4	0.4298		1.0024	1.4021		100	100		Xenobiotics	Benzoate Metabolism	100001624	621-54-5
	4574			3-(4-hydroxyphenyl)propionate	LC/MS neg	39587	C01744	HMDB0002199	10394		2.26		0.1001	0.2752		0.7339	1.6593		100	100		Xenobiotics	Benzoate Metabolism	100002914	501-97-3
	4575			3-phenylpropionate (hydrocinnamate)	LC/MS neg	15749	C05629	HMDB0000764	107		0.57		0.1664	0.3106		1.4214	0.8122		100	100		Xenobiotics	Benzoate Metabolism	100000010	501-52-0
	4585			2-methoxyhydroquinone sulfate (1)	LC/MS neg	64049					1.07		0.9547	0.6091		1.2849	1.3781		100	100		Xenobiotics	Benzoate Metabolism	100021839
	4586			2-methoxyhydroquinone sulfate (2)	LC/MS neg	64050					1.19		0.8808	0.5899		1.1025	1.3073		100	83		Xenobiotics	Benzoate Metabolism	100021840
	4630		Food Component/Plant	maltol sulfate	LC/MS neg	48696					4.04		0.1785	0.3173		1.1367	4.5866		100	100		Xenobiotics	Food Component/Plant	100006106
	4637			2-piperidinone	LC/MS pos early	43400		HMDB0011749	12665		6.87		0.1666	0.3106		2.5199	17.3002		100	100		Xenobiotics	Food Component/Plant	100004295	675-20-7
	4691			genistein	LC/MS neg	32448	C06563	HMDB0003217	5280961		0.34		0.1387	0.2926		2.5459	0.8744		100	100		Xenobiotics	Food Component/Plant	100001221	446-72-0
	4692			genistein glucuronide*	LC/MS neg	62063					0.59		0.0891	0.2596		1.4702	0.8691		100	100		Xenobiotics	Food Component/Plant	100020216
	4773			2,3-dihydroxyisovalerate	LC/MS polar	38276	C04039	HMDB0012141	677		1.03		0.772	0.5645		0.9725	0.9971		100	100		Xenobiotics	Food Component/Plant	100002417	1756-18-9
	4778			2,8-quinolinediol sulfate	LC/MS neg	48691					0.57		0.0608	0.2499		1.0245	0.5849		83	50		Xenobiotics	Food Component/Plant	100004321
	4781			2-isopropylmalate	LC/MS polar	15667	C02504	HMDB0000402	77		1.04		0.7324	0.5579		1.5271	1.5882		100	100		Xenobiotics	Food Component/Plant	100000409	3237-44-3
	4782			2-oxindole-3-acetate	LC/MS neg	40479		HMDB0035514	3080590		1.64		0.0674	0.2499		0.8696	1.4283		100	100		Xenobiotics	Food Component/Plant	100003109	2971-31-5
	4786			3-formylindole	LC/MS neg	62863	C08493	HMDB29737	10256		0.62		0.0617	0.2499		1.1379	0.7022		100	100		Xenobiotics	Food Component/Plant	100020219	487-89-8
	4800			betonicine	LC/MS pos early	38100	C08269	HMDB0029412	164642		1.36		0.161	0.307		0.9354	1.2765		100	100		Xenobiotics	Food Component/Plant	100002153	515-25-3
	4806			gluconate	LC/MS polar	587	C00257	HMDB0000625	3085666;10690		0.78		0.1222	0.2835		1.2131	0.9429		100	100		Xenobiotics	Food Component/Plant	338	527-07-1
	4835			dihydrocaffeate sulfate (2)	LC/MS polar	62524					1.53		0.4416	0.4478		0.9895	1.5164		100	100		Xenobiotics	Food Component/Plant	100020822
	4853			cinnamate	LC/MS neg	12115	C00423	HMDB0000930	444539		0.92		0.5315	0.491		0.9263	0.8542		83	33		Xenobiotics	Food Component/Plant	1259	140-10-3
	4854			cinnamoylglycine	LC/MS neg	38637		HMDB0011621	709625		0.4		0.1789	0.3173		3.1253	1.2597		100	100		Xenobiotics	Food Component/Plant	100002253	16534-24-0
	4872			daidzein	LC/MS neg	32453	C10208	HMDB0003312	5281708		0.86		0.7756	0.5645		1.313	1.1269		100	100		Xenobiotics	Food Component/Plant	100001219	486-66-8
	4873			daidzein 7-O-glucuronide	LC/MS neg	62070		HMDB41718	11316354		0.99		0.8465	0.5782		1.0142	1.0049		100	100		Xenobiotics	Food Component/Plant	100020206
	4875			genistein sulfate*	LC/MS neg	62061					0.44		0.1009	0.2754		1.8257	0.8063		100	100		Xenobiotics	Food Component/Plant	100020207
	4880			dihydroferulate	LC/MS neg	40481		HMDB0062121	14340		1.44		0.4366	0.4477		0.759	1.0901		67	33		Xenobiotics	Food Component/Plant	100003432	1135-23-5
	4881			dihydroferulic acid sulfate	LC/MS neg	62857		HMDB0041724	187489		1.03		0.5233	0.4873		0.9547	0.9793		100	100		Xenobiotics	Food Component/Plant	100020272
	4889			enterolactone sulfate	LC/MS neg	64041		HMDB0240506 HMDB0240505			1.46		0.2474	0.3521		0.7752	1.132		83	100		Xenobiotics	Food Component/Plant	100020407
	4892			equol glucuronide	LC/MS neg	41948			46781484		1.11		0.8256	0.5737		0.7606	0.8451		83	50		Xenobiotics	Food Component/Plant	100003895
	4893			equol sulfate	LC/MS neg	40478					1.12		0.5948	0.5101		0.7782	0.8744		83	50		Xenobiotics	Food Component/Plant	100003429
	4894			ergothioneine	LC/MS pos early	37459	C05570	HMDB0003045	5351619		0.63		0.2339	0.3488		1.3171	0.8264		100	100		Xenobiotics	Food Component/Plant	100002154	58511-63-0
	4896			erythritol	LC/MS polar	20699	C00503	HMDB0002994	222285		0.99		0.7548	0.5642		1.0688	1.0591		100	100		Xenobiotics	Food Component/Plant	100000846	149-32-6
	4901			ferulate	LC/MS neg	35630	C01494	HMDB0000954	445858		0.91		0.436	0.4477		1.0879	0.991		100	100		Xenobiotics	Food Component/Plant	100001542	537-98-4
	4902			ferulic acid 4-sulfate	LC/MS neg	47114		HMDB0029200	6305574		1.04		0.9814	0.6144		1.2296	1.2816		100	100		Xenobiotics	Food Component/Plant	100005389	86321-29-1
	4906			quinate	LC/MS polar	18335	C00296	HMDB0003072	6508		1.05		0.8108	0.5714		1.0056	1.0596		100	100		Xenobiotics	Food Component/Plant	100000442	77-95-2
	4927			glycitein sulfate (2)	LC/MS neg	62887					0.45		0.0348	0.2499		1.7236	0.7736		100	100		Xenobiotics	Food Component/Plant	100021092
	4932			histidine betaine (hercynine)*	LC/MS pos early	62278		HMDB0029422	3083620		0.39		0.1151	0.276		2.4821	0.9608		100	100		Xenobiotics	Food Component/Plant	100004059	534-30-5
	4934			homostachydrine*	LC/MS pos early	33009	C08283	HMDB0033433	441447		1.47		0.1495	0.2994		1.0511	1.5485		100	100		Xenobiotics	Food Component/Plant	100001550	1195-94-4
	4935			hydroquinone beta-D-glucopyranoside	LC/MS neg	38160	C06186	HMDB29943	346		1.32		0.7754	0.5645		0.8947	1.1817		100	100		Xenobiotics	Food Component/Plant	100002220	497-76-7
	4939			indolin-2-one	LC/MS pos early	43374	C12312		321710		1.46		0.0741	0.2527		0.7443	1.0847		100	100		Xenobiotics	Food Component/Plant	100004318	59-48-3
	4960			mannonate*	LC/MS polar	62864			3246006		0.83		0.3169	0.3906		1.1452	0.9467		100	100		Xenobiotics	Food Component/Plant	100003695	642-99-9
	4964			methyl indole-3-acetate	LC/MS pos early	1584		HMDB0029738	74706		0.71		0.2949	0.3808		1.1304	0.8076		100	83		Xenobiotics	Food Component/Plant	1104	1912-33-0
	4968			N-(2-furoyl)glycine	LC/MS neg	31536		HMDB0000439	21863		1.25		0.7934	0.569		0.8807	1.0993		83	83		Xenobiotics	Food Component/Plant	100001086	5657-19-2;5657-19-2
	5064			stachydrine	LC/MS pos early	34384	C10172	HMDB0004827	115244		1.46		0.1301	0.2889		0.9399	1.3762		100	100		Xenobiotics	Food Component/Plant	100001296	4136-37-2
	5078			thymol sulfate	LC/MS neg	36095	C09908	HMDB0062720	12456386		0.79		0.3626	0.4113		1.137	0.8961		50	17		Xenobiotics	Food Component/Plant	100001757	89-83-8
	5089			4-allylphenol sulfate	LC/MS neg	37181			66633409		1.5		0.2113	0.3379		0.867	1.3016		100	100		Xenobiotics	Food Component/Plant	100001868
	5091			methyl glucopyranoside (alpha + beta)	LC/MS pos early	46144		HMDB0029965	445238;3036743;2108		1.13		0.863	0.5858		1.0294	1.1595		100	100		Xenobiotics	Food Component/Plant	100005864
	5117			4-vinylguaiacol sulfate	LC/MS neg	48442		HMDB0127980	53803570		1.1		0.8732	0.5878		0.7712	0.8457		100	83		Xenobiotics	Food Component/Plant	100006126
	5118			pyrraline	LC/MS neg	48428	C21013	HMDB0033143	14274616		1.08		0.6421	0.5292		0.9014	0.9725		100	100		Xenobiotics	Food Component/Plant	100001767	74509-14-1
	5121			daidzein sulfate (2)	LC/MS neg	48728			12114465		0.98		0.7766	0.5645		1.2058	1.1799		100	100		Xenobiotics	Food Component/Plant	100006363
	5128			N-acetylpyrraline	LC/MS neg	48438	C01227				1.1		0.7791	0.5645		0.8998	0.9901		100	100		Xenobiotics	Food Component/Plant	100006120
	5129			daidzein sulfate (1)	LC/MS neg	48727			12114465		0.83		0.8603	0.5846		1.7994	1.4959		100	100		Xenobiotics	Food Component/Plant	100006362
	5130			2-keto-3-deoxy-gluconate	LC/MS polar	48141	C00204	HMDB0001353	161227		0.79		0.1843	0.3173		1.2195	0.9649		100	100		Xenobiotics	Food Component/Plant	100005946	17510-99-5
	5131			3-hydroxycinnamate sulfate	LC/MS neg	48409			6443141		1.85		0.2926	0.3802		0.9875	1.8248		100	100		Xenobiotics	Food Component/Plant	100006094	86321-30-4
	5182			4-hydroxycinnamate	LC/MS neg	36770	C00811	HMDB0002035	637542		0.84		0.3215	0.3931		1.0936	0.9135		100	100		Xenobiotics	Food Component/Plant	100001675	501-98-4
	5204			caffeic acid sulfate	LC/MS polar	53254		HMDB0041708	21668705		0.69		0.1484	0.2982		1.1591	0.8055		100	100		Xenobiotics	Food Component/Plant	100009337
	5207			tartronate (hydroxymalonate)	LC/MS neg	20693	C02287	HMDB0035227	45		0.98		0.8649	0.5859		1.1655	1.141		100	100		Xenobiotics	Food Component/Plant	100000840	80-69-3
	5215			3-indoleglyoxylic acid	LC/MS neg	63583			73863		0.97		0.7996	0.5696		1.1224	1.0907		100	100		Xenobiotics	Food Component/Plant	100020372	1477-49-2
	5219			vanillic acid glycine	LC/MS neg	63853		HMDB0060026	3083688		1.31		0.9331	0.6031		0.8939	1.1679		100	100		Xenobiotics	Food Component/Plant	100021363
	5220			4-vinylguaiacol glucuronide	LC/MS neg	63843					1.14		0.8658	0.5859		0.7578	0.8607		83	100		Xenobiotics	Food Component/Plant	100021209
	5225			ethyl beta-glucopyranoside	LC/MS neg	64131		HMDB0029968	121667		1.1		0.375	0.4145		0.9611	1.0611		100	100		Xenobiotics	Food Component/Plant	100020377
	5251			2-aminophenol sulfate	LC/MS neg	43266		HMDB0061116	181670		1.43		0.0875	0.2569		0.8938	1.2807		100	100		Xenobiotics	Food Component/Plant	100004322
	5960		Drug - Topical Agents	salicylate	LC/MS neg	1515	C00805	HMDB0001895	338		1.21		0.769	0.5645		1.0478	1.2653		100	100		Xenobiotics	Drug - Topical Agents	501	69-72-7
	5962			2,6-dihydroxybenzoic acid	LC/MS neg	63042		HMDB0013676	9338		1.94		0.0845	0.2569		0.8291	1.6071		100	100		Xenobiotics	Drug - Topical Agents	100020837	303-07-1
	5966			hydroquinone sulfate	LC/MS neg	35322	C00530	HMDB0240263	161220		2.22		0.0378	0.2499		0.7029	1.5608		83	100		Xenobiotics	Drug - Topical Agents	100001604	123-31-9
	5989		Drug - Other	S-carboxymethyl-L-cysteine	LC/MS pos early	47897	C03727	HMDB0029415	193653		0.64		0.067	0.2499		0.9989	0.6368		100	83		Xenobiotics	Drug - Other	100002324	638-23-3
	6087		Chemical	sulfate*	LC/MS neg	46960	C00059	HMDB01448	5152822		1.18		0.1655	0.3106		0.9098	1.0756		100	100		Xenobiotics	Chemical	100002528	14808-79-8
	6090			O-sulfo-L-tyrosine	LC/MS neg	45413		HMDB0155722	514186		0.45		0.0811	0.2569		2.7248	1.2242		100	100		Xenobiotics	Chemical	100005384
	6094			ethyl glucuronide	LC/MS neg	39603		HMDB0010325	18392195		1.27		0.4376	0.4478		0.8801	1.1179		67	67		Xenobiotics	Chemical	100002849	17685-04-0
	6108			3-acetylphenol sulfate	LC/MS neg	48693					1.51		0.2298	0.3488		0.6973	1.0495		67	100		Xenobiotics	Chemical	100004326
	6139			S-(3-hydroxypropyl)mercapturic acid (HPMA)	LC/MS neg	44552			119083		0.94		0.9332	0.6031		1.1988	1.1277		100	100		Xenobiotics	Chemical	100004568	23127-40-4
	6153			dimethyl sulfone	LC/MS pos early	43424	C11142	HMDB0004983	6213		1.21		0.2442	0.3521		0.8694	1.0485		100	100		Xenobiotics	Chemical	100004284	67-71-0
	6155			ectoine	LC/MS pos early	35651	C06231	HMDB0240650	126041		1.11		0.7021	0.5479		1.0393	1.158		100	100		Xenobiotics	Chemical	100001635	96702-03-3
	6160			glycolate (hydroxyacetate)	LC/MS polar	15737	C00160	HMDB0000115	757		0.7		0.141	0.2926		1.1849	0.8298		100	100		Xenobiotics	Chemical	203	79-14-1
	6178			2,4-di-tert-butylphenol	LC/MS neg	64328					1.33		0.4128	0.4392		0.895	1.1933		100	100		Xenobiotics	Chemical	100021918	96-76-4
	6190			benzoylcarnitine*	LC/MS pos early	43265					1.89		0.4583	0.4492		0.5217	0.9881		50	50		Xenobiotics	Chemical	100004555	105450-08-6
	6191			perfluorooctanesulfonate (PFOS)	LC/MS polar	57564	C18142	HMDB0059586	74483		0.98		0.803	0.5707		1.0484	1.0284		100	100		Xenobiotics	Chemical	100010955	1763-23-1
	6211			4-methylbenzenesulfonate	LC/MS neg	43592	C06677	HMDB0059933	85570		0.55		0.2699	0.3637		1.7179	0.9482		100	100		Xenobiotics	Chemical	100002390	104-15-4
	6219			1,2,3-benzenetriol sulfate (2)	LC/MS neg	48762		HMDB0060018 HMDB0060016	54110629;92013662		3.04		0.2835	0.3754		1.1346	3.4484		100	100		Xenobiotics	Chemical	100006374
	6222			3-hydroxypyridine sulfate	LC/MS neg	48448					1.57		0.4564	0.4488		1.0102	1.5893		100	100		Xenobiotics	Chemical	100006098	1955-23-3
	6236			6-hydroxyindole sulfate	LC/MS neg	48698		HMDB0000682	122198196		2.58		0.0143	0.2499		0.6753	1.7398		100	100		Xenobiotics	Chemical	100006260
	6240			thioproline	LC/MS pos early	53231		HMDB0062164	93176		0.79		0.6694	0.5363		1.2989	1.0239		100	100		Xenobiotics	Chemical	100009232	34592-47-4
	6253			5-hydroxy-2-methylpyridine sulfate	LC/MS neg	63230					3.26		0.009	0.2499		0.3735	1.2162		67	83		Xenobiotics	Chemical	100020973
	6255			3-hydroxy-2-methylpyridine sulfate	LC/MS neg	63227					1.45		0.811	0.5714		1.0345	1.5013		100	100		Xenobiotics	Chemical	100020975
	6260			3,5-dichloro-2,6-dihydroxybenzoic acid	LC/MS polar	63589			24721632		0.82		0.1096	0.2754		1.1185	0.9171		100	100		Xenobiotics	Chemical	100021324
	6261			3-bromo-5-chloro-2,6-dihydroxybenzoic acid*	LC/MS neg	63681			134581543		0.95		0.4497	0.4478		1.0047	0.9592		33	17		Xenobiotics	Chemical	100021707
	6349			perfluorohexanesulfonic acid	LC/MS neg	64623		HMDB0094700			0.92		0.4979	0.4723		0.9787	0.8963		100	100		Xenobiotics	Chemical	100022172	355-46-4
	6392	Partially Characterized Molecules	Partially Characterized Molecules	glucuronide of C14H22O4 (1)*	LC/MS neg	61969					0.8		0.4573	0.4489		0.9855	0.7894		100	100		Partially Characterized Molecules	Partially Characterized Molecules	100019998
	6393			glucuronide of C14H22O4 (2)*	LC/MS neg	61970					0.85		0.5782	0.5063		0.9799	0.8354		83	100		Partially Characterized Molecules	Partially Characterized Molecules	100020096
	6412			glycine conjugate of C6H10O2 (2)*	LC/MS neg	63653					0.85		0.9093	0.5974		1.2412	1.0599		100	100		Partially Characterized Molecules	Partially Characterized Molecules	100021680
	6413			glycine conjugate of C6H10O2 (3)*	LC/MS neg	63654					0.62		0.0622	0.2499		1.593	0.9802		100	100		Partially Characterized Molecules	Partially Characterized Molecules	100021681
	6424			pentose acid*	LC/MS polar	63264	C00803	HMDB0000892	7991		1.07		0.83	0.5741		0.9645	1.035		100	100		Partially Characterized Molecules	Partially Characterized Molecules	100021467
	6431			branched-chain, straight-chain, or cyclopropyl 10:1 fatty acid (1)*	LC/MS neg	63615					1.04		0.9976	0.6207		1.4724	1.5372		100	100		Partially Characterized Molecules	Partially Characterized Molecules	100021666
	6433			branched-chain, straight-chain, or cyclopropyl 10:1 fatty acid (3)*	LC/MS neg	63617					0.63		0.0359	0.2499		1.2226	0.7661		100	100		Partially Characterized Molecules	Partially Characterized Molecules	100021668
	6434			branched-chain, straight-chain, or cyclopropyl 12:1 fatty acid*	LC/MS neg	63683					0.89		0.3939	0.4268		1.0334	0.9226		100	100		Partially Characterized Molecules	Partially Characterized Molecules	100021709
	6444			bilirubin degradation product, C16H18N2O5 (1)**	LC/MS neg	64403					1.16		0.9032	0.5959		0.5553	0.646		33	33		Partially Characterized Molecules	Partially Characterized Molecules	100022003
	6446			bilirubin degradation product, C17H18N2O4 (1)**	LC/MS neg	64409					1.01		0.6996	0.5474		1.1663	1.1724		83	67		Partially Characterized Molecules	Partially Characterized Molecules	100022005
	6447			bilirubin degradation product, C17H18N2O4 (2)**	LC/MS neg	64407					0.93		0.4918	0.4703		1.5961	1.4919		83	100		Partially Characterized Molecules	Partially Characterized Molecules	100022006
	6448			bilirubin degradation product, C17H18N2O4 (3)**	LC/MS neg	64408					0.92		0.3986	0.4298		1.2636	1.1662		100	100		Partially Characterized Molecules	Partially Characterized Molecules	100022007
	6449			bilirubin degradation product, C17H20N2O5 (1)**	LC/MS neg	64405					0.68		0.2525	0.3541		0.6982	0.4749		67	33		Partially Characterized Molecules	Partially Characterized Molecules	100022008
	6450			bilirubin degradation product, C17H20N2O5 (2)**	LC/MS neg	64406					0.52		0.1993	0.3332		1.6173	0.8364		100	50		Partially Characterized Molecules	Partially Characterized Molecules	100022009
	6453			glutamine_degradant*	LC/MS pos early	46225					1.31		0.1564	0.3057		0.9476	1.2398		100	100		Partially Characterized Molecules	Partially Characterized Molecules	100001540	2353-44-8
		N/A	N/A	X-10445	LC/MS pos early	47680					3.84		0.3696	0.4145		0.6693	2.5684		100	100		N/A	N/A
				X-10457	LC/MS pos early	47581					0.75		0.2264	0.3488		1.2658	0.9478		100	100		N/A	N/A
				X-11478	LC/MS neg	46602					0.67		0.1927	0.3263		0.9247	0.6233		33	33		N/A	N/A
				X-11612	LC/MS neg	47431					0.76		0.2287	0.3488		1.505	1.1406		100	100		N/A	N/A
				X-11787	LC/MS pos early	33132					1.11		0.581	0.5063		1.0127	1.1235		100	100		N/A	N/A
				X-11795	LC/MS pos early	33140					2.05		0.8189	0.5719		1.1036	2.2674		100	100		N/A	N/A
				X-11852	LC/MS neg	46521					1.86		0.0301	0.2499		0.76	1.4104		100	100		N/A	N/A
				X-11979	LC/MS neg	47508					0.61		0.1203	0.281		1.3574	0.8325		100	100		N/A	N/A
				X-12007	LC/MS neg	46610					1.22		0.904	0.5959		0.7764	0.9485		83	100		N/A	N/A
				X-12027	LC/MS neg	47510					0.88		0.4961	0.4712		0.9355	0.8236		83	50		N/A	N/A
				X-12097	LC/MS pos early	47685					1.11		0.7195	0.5576		1.0646	1.1806		67	67		N/A	N/A
				X-12100	LC/MS pos early	47687					0.56		0.0253	0.2499		1.378	0.7785		100	100		N/A	N/A
				X-12101	LC/MS pos early	47642					0.94		0.5949	0.5101		1.075	1.0104		100	100		N/A	N/A
				X-12104	LC/MS neg	52597					2.22		0.0129	0.2499		0.6741	1.4945		50	100		N/A	N/A
				X-12117	LC/MS pos early	47695					0.97		0.8353	0.5741		1.1803	1.1502		100	100		N/A	N/A
				X-12124	LC/MS pos early	47700					1.17		0.2037	0.3341		0.8949	1.0486		100	100		N/A	N/A
				X-12127	LC/MS pos early	47702					0.63		0.024	0.2499		1.2511	0.7935		100	100		N/A	N/A
				X-12193	LC/MS pos early	47705					1.2		0.2108	0.3379		0.9253	1.1122		100	100		N/A	N/A
				X-12199	LC/MS pos early	47706					1.22		0.0562	0.2499		0.8617	1.0506		100	100		N/A	N/A
				X-12216	LC/MS neg	46613					1		0.8592	0.5845		1.32	1.3215		67	50		N/A	N/A
				X-12221	LC/MS neg	47911					1.98		0.3815	0.4183		1.0466	2.0684		100	100		N/A	N/A
				X-12267	LC/MS neg	47916					1.13		0.8416	0.5761		0.977	1.1072		100	100		N/A	N/A
				X-12306	LC/MS neg	47917					2.04		0.6385	0.5286		1.2138	2.4738		100	100		N/A	N/A
				X-12410	LC/MS neg	47921					4.78		0.3273	0.3968		0.7961	3.806		17	33		N/A	N/A
				X-12411	LC/MS neg	46616					1.81		0.0417	0.2499		0.7634	1.3824		100	100		N/A	N/A
				X-12462	LC/MS pos early	46620					1.18		0.3618	0.4113		0.854	1.0101		100	100		N/A	N/A
				X-12544	LC/MS neg	46510					1.45		0.0826	0.2569		0.7382	1.0709		100	100		N/A	N/A
				X-12680	LC/MS pos early	47437					0.89		0.3469	0.4031		1.0852	0.9696		100	100		N/A	N/A
				X-12707	LC/MS neg	47929					0.95		0.6186	0.521		1.005	0.9522		100	100		N/A	N/A
				X-12726	LC/MS neg	47936					1.11		0.543	0.4961		0.9557	1.0563		100	100		N/A	N/A
				X-12730	LC/MS neg	47937					1.54		0.6917	0.5449		1.0354	1.5951		100	100		N/A	N/A
				X-12798	LC/MS pos early	46624					0.72		0.201	0.3334		1.245	0.8912		100	100		N/A	N/A
				X-13007	LC/MS neg	47203					0.24		0.0554	0.2499		3.4831	0.8462		100	100		N/A	N/A
				X-13553	LC/MS neg	47959					0.95		0.6712	0.5367		0.9653	0.9217		100	100		N/A	N/A
				X-13684	LC/MS pos early	47790					2.31		0.0874	0.2569		0.608	1.4053		100	100		N/A	N/A
				X-13695	LC/MS neg	47962					1.13		0.8725	0.5878		0.9235	1.0405		100	67		N/A	N/A
				X-13846	LC/MS neg	47978					2.1		0.1566	0.3057		0.6962	1.4613		100	100		N/A	N/A
				X-14056	LC/MS pos early	46632					1.2		0.3192	0.3918		0.9579	1.1504		100	100		N/A	N/A
				X-15245	LC/MS neg	46661					2.01		0.2699	0.3637		0.881	1.7724		100	100		N/A	N/A
				X-15461	LC/MS pos early	46283					0.69		0.1523	0.304		1.3112	0.9028		100	100		N/A	N/A
				X-15503	LC/MS neg	46977					1.2		0.4244	0.4432		1.1333	1.3614		100	100		N/A	N/A
				X-15674	LC/MS neg	46665					1.77		0.2732	0.3652		0.4955	0.8765		33	83		N/A	N/A
				X-15728	LC/MS neg	46666					1.97		0.8236	0.5737		0.8231	1.6192		100	67		N/A	N/A
				X-16087	LC/MS neg	47988					0.75		0.2384	0.3499		1.02	0.7632		100	100		N/A	N/A
				X-16271	LC/MS neg	46357					0.49		0.0236	0.2499		0.9307	0.4531		100	33		N/A	N/A
				X-16397	LC/MS pos early	47802					0.66		0.1576	0.3057		1.2217	0.8069		100	100		N/A	N/A
				X-16576	LC/MS neg	46673					1.01		0.9809	0.6144		1.3046	1.3222		100	100		N/A	N/A
				X-16580	LC/MS pos early	47804					0.78		0.2318	0.3488		1.2427	0.9735		100	100		N/A	N/A
				X-16649	LC/MS neg	47992					8.1		0.0139	0.2499		0.6011	4.8681		83	100		N/A	N/A
				X-17010	LC/MS neg	47993					0.6		0.0663	0.2499		1.4378	0.8627		100	100		N/A	N/A
				X-17146	LC/MS neg	46691					0.67		0.2909	0.3802		1.2746	0.8518		100	100		N/A	N/A
				X-17162	LC/MS pos late	47806					0.09		0.1839	0.3173		0.7708	0.0724		33	17		N/A	N/A
				X-17304	LC/MS pos early	47796					1.87		0.2385	0.3499		0.8425	1.5734		100	100		N/A	N/A
				X-17325	LC/MS pos early	47815					1.45		0.4642	0.4537		0.8794	1.2709		100	100		N/A	N/A
				X-17335	LC/MS pos late	47820					0.74		0.2004	0.3332		1.3259	0.9759		100	100		N/A	N/A
				X-17367	LC/MS neg	46994					1.68		0.3047	0.3842		0.95	1.5977		100	100		N/A	N/A
				X-17620	LC/MS neg	47551					0.57		0.779	0.5645		1.2808	0.7346		50	83		N/A	N/A
				X-17676	LC/MS neg	46970					1.33		0.6697	0.5363		0.9338	1.242		100	83		N/A	N/A
				X-17689	LC/MS neg	48028					0.99		0.8917	0.5933		1.0462	1.0315		100	100		N/A	N/A
				X-18059	LC/MS neg	48039					1.21		0.2927	0.3802		0.9879	1.197		100	100		N/A	N/A
				X-18750	LC/MS neg	48045					0.56		0.2511	0.3539		1.0055	0.5668		83	83		N/A	N/A
				X-18913	LC/MS neg	46695					1.01		0.8542	0.5823		1.0214	1.0315		100	100		N/A	N/A
				X-19141	LC/MS neg	46701					1.07		0.7981	0.5696		0.9733	1.0454		100	83		N/A	N/A
				X-20512	LC/MS neg	54689					1.98		0.6697	0.5363		1.4406	2.8512		100	100		N/A	N/A
				X-21258	LC/MS neg	46259					1.58		0.6664	0.5363		1.0615	1.6819		100	100		N/A	N/A
				X-21286	LC/MS neg	46295					1.79		0.0788	0.2569		0.8401	1.5023		100	100		N/A	N/A
				X-21310	LC/MS neg	46354					1.24		0.0536	0.2499		0.8833	1.0954		100	100		N/A	N/A
				X-21353	LC/MS neg	46398					0.6		0.0339	0.2499		1.1777	0.7063		100	100		N/A	N/A
				X-21796	LC/MS neg	46972					0.49		0.0664	0.2499		1.7133	0.8478		100	100		N/A	N/A
				X-21821	LC/MS neg	46998					1.27		0.5823	0.5063		0.6984	0.8873		67	83		N/A	N/A
				X-22162	LC/MS pos early	47417					1.19		0.2971	0.3818		1.0108	1.2044		100	100		N/A	N/A
				X-22771	LC/MS neg	48076					1.35		0.3053	0.3842		0.6967	0.9409		83	83		N/A	N/A
				X-22776	LC/MS neg	48081					0.36		0.0117	0.2499		1.4881	0.5346		100	50		N/A	N/A
				X-22918	LC/MS neg	52659					0.54		0.1623	0.307		1.0054	0.5452		83	67		N/A	N/A
				X-23201	LC/MS neg	48897					0.67		0.0754	0.2527		1.2067	0.8099		100	100		N/A	N/A
				X-23587	LC/MS pos early	49463					0.38		0.5425	0.4961		6.8537	2.5863		100	100		N/A	N/A
				X-23593	LC/MS pos early	49469					0.86		0.2538	0.3541		0.947	0.812		100	83		N/A	N/A
				X-23639	LC/MS pos early	49515					1.25		0.3315	0.3978		0.9358	1.1739		100	100		N/A	N/A
				X-23654	LC/MS pos early	49531					1.01		0.961	0.6112		0.8511	0.8565		67	83		N/A	N/A
				X-23665	LC/MS pos early	49542					1.24		0.0977	0.2737		0.8809	1.0891		100	100		N/A	N/A
				X-23678	LC/MS pos late	49555					0.67		0.0847	0.2569		1.3197	0.8799		100	100		N/A	N/A
				X-23680	LC/MS pos late	49557					0.54		0.0657	0.2499		1.0261	0.5549		83	50		N/A	N/A
				X-23739	LC/MS pos early	49637					1.11		0.217	0.3407		0.9375	1.0363		100	100		N/A	N/A
				X-23767	LC/MS pos late	49665					0.27		0.2196	0.3439		1.0364	0.2848		33	33		N/A	N/A	0
				X-23780	LC/MS pos early	49679					1.67		0.2042	0.3341		0.8992	1.4986		83	100		N/A	N/A
				X-23782	LC/MS pos late	49681					0.81		0.1895	0.3244		1.1678	0.943		100	100		N/A	N/A
				X-23890	LC/MS neg	49792					0.47		0.0253	0.2499		1.0877	0.5083		83	50		N/A	N/A
				X-24243	LC/MS pos early	52286					3.99		0.0565	0.2499		1.0426	4.157		100	100		N/A	N/A
				X-24328	LC/MS neg	52524					1.47		0.4929	0.4703		1.0367	1.5191		100	100		N/A	N/A
				X-24337	LC/MS neg	52533					1.1		0.8195	0.5719		0.8884	0.9808		67	67		N/A	N/A
				X-24356	LC/MS neg	52552					0.2		0.1306	0.2889		1.8872	0.3826		67	50		N/A	N/A
				X-24408	LC/MS pos early	52637					1.11		0.5747	0.5063		0.908	1.004		100	100		N/A	N/A
				X-24425	LC/MS pos early	52655					0.46		0.0986	0.2737		1.8775	0.8636		100	100		N/A	N/A
				X-24431	LC/MS pos early	52661					0.95		0.6938	0.5453		0.9529	0.9067		100	100		N/A	N/A
				X-24432	LC/MS pos early	52662					0.76		0.2508	0.3539		1.232	0.9376		100	100		N/A	N/A
				X-24456	LC/MS pos early	52773					0.6		0.0822	0.2569		1.5038	0.9091		100	100		N/A	N/A
				X-24518	LC/MS pos early	52839					1.31		0.5446	0.4962		0.9792	1.2849		100	100		N/A	N/A
				X-24548	LC/MS neg	52869					1.8		0.3528	0.4061		0.6135	1.1042		83	67		N/A	N/A	0
				X-24549	LC/MS neg	52870					1.11		0.6304	0.5261		1.2905	1.4263		100	100		N/A	N/A	0
				X-24608	LC/MS neg	53023					0.71		0.051	0.2499		1.1813	0.8408		100	100		N/A	N/A
				X-24625	LC/MS neg	53052					0.58		0.4153	0.4395		0.9457	0.5523		50	67		N/A	N/A	0
				X-24642	LC/MS neg	53070					1.15		0.9272	0.6016		0.6965	0.801		67	83		N/A	N/A
				X-24658	LC/MS neg	53086					0.07		0.1357	0.2926		3.9344	0.2877		50	33		N/A	N/A
				X-24664	LC/MS neg	53092					0.82		0.3632	0.4113		0.7312	0.5968		33	0		N/A	N/A	0
				X-24665	LC/MS neg	53093					0.63		0.6466	0.5308		1.931	1.207		100	100		N/A	N/A
				X-24670	LC/MS neg	53098					0.1		0.6326	0.5267		4.4258	0.4353		50	50		N/A	N/A
				X-24675	LC/MS neg	53103					0.45		0.1773	0.3173		1.7483	0.7882		83	100		N/A	N/A
				X-24952	LC/MS neg	57719					0.63		0.4828	0.4673		1.1117	0.7055		67	50		N/A	N/A
				X-24978	LC/MS neg	57819					0.76		0.2415	0.3521		1.3588	1.0341		100	100		N/A	N/A	0
				X-25247	LC/MS neg	62464					2.05		0.0162	0.2499		0.7363	1.506		100	100		N/A	N/A
				X-25271	LC/MS pos early	62500					1.16		0.6222	0.5229		0.9127	1.0611		100	100		N/A	N/A
				X-25343	LC/MS pos early	62636					1.51		0.2288	0.3488		0.721	1.0898		100	100		N/A	N/A	0
				X-25396	LC/MS neg	62689					1.6		0.3232	0.3941		0.5099	0.8139		17	50		N/A	N/A
				X-25419	LC/MS pos early	62716					0.83		0.3511	0.4056		1.2016	1.0033		100	100		N/A	N/A
				X-25420	LC/MS pos early	62717					1.14		0.4549	0.4488		0.9998	1.1399		100	100		N/A	N/A	0
				X-25422	LC/MS pos early	62719					0.64		0.9773	0.6138		1.1771	0.7581		100	100		N/A	N/A	0
				X-25514	LC/MS neg	62956					5.36		0.0157	0.2499		0.2551	1.3669		50	83		N/A	N/A	0
				X-25516	LC/MS neg	62960					0.76		0.5689	0.5048		0.7502	0.5698		67	67		N/A	N/A	0
				X-25519	LC/MS pos early	62963					0.98		0.5971	0.511		1.129	1.1049		100	100		N/A	N/A	0
				X-25520	LC/MS pos early	62964					1.25		0.2535	0.3541		0.8645	1.081		83	100		N/A	N/A	0
				X-25861	LC/MS neg	63750					0.75		0.2273	0.3488		1.2511	0.9436		100	100		N/A	N/A	0
				X-25877	LC/MS pos early	63777					0.9		0.6628	0.5363		1.2021	1.0863		100	100		N/A	N/A	0
				X-25948	LC/MS pos early	63899					1.48		0.1415	0.2926		0.8244	1.2212		100	100		N/A	N/A	0
				X-26035	LC/MS pos early	64248					1.01		0.9424	0.6048		0.9707	0.9782		100	100		N/A	N/A	0
				X-26091	LC/MS pos early	64366					0.96		0.4867	0.4691		1.2601	1.2154		100	100		N/A	N/A	0
				X-26107	LC/MS pos late	64396					0.46		0.0258	0.2499		1.3952	0.6449		100	100		N/A	N/A	0
				X-26108	LC/MS pos late	64397					0.82		0.0186	0.2499		1.0901	0.8937		100	100		N/A	N/A
