# Supplementary material for: Bacteroides Fragilis in the gut microbiomes of Alzheimer’s disease activates microglia and triggers pathogenesis in neuronal C/EBPβ transgenic mice
Source: Nat Commun. 2023 Sep 6;14:5471. doi: 10.1038/s41467-023-41283-w (PMC10482867; doi:10.1038/s41467-023-41283-w)
Supplement: Supplementary file 7 — Source Data [file 41467_2023_41283_MOESM7_ESM.xlsx]

## Sheet: Fig.1
	Fig.1C					Fig.1D
	WT+HC	WT+AD	Tg+HC	Tg+HC		WT+HC	WT+AD	Tg+HC	Tg+HC
	132	226	103	426		104	146	113	534
	123	154	184	513		144	158	157	517
	82	245	135	442		104	188	169	496
	114	278	152	496		146	132	142	523
	98	268	125	531		132	129	140	612
	105	245	172	526		95	108	102	576
	122	202	126	439		116	147	134	537
	133	326	102	446		108	169	127	529
	Fig.1E	Aβ40				Fig.1E	Aβ42
	WT+HC	WT+AD	Tg+HC	Tg+HC		WT+HC	WT+AD	Tg+HC	Tg+HC
	18.312	19.271	18.465	18.956		5.215	7.264	6.246	9.635
	18.247	18.479	19.984	19.671		5.246	7.435	7.578	10.627
	17.968	19.376	18.746	19.346		6.483	6.587	6.241	10.684
	19.325	18.462	18.127	18.957		7.146	7.241	7.174	9.329
	18.462	18.106	18.679	18.423		6.427	7.132	6.986	10.685
	Fig.1G	Aβ+ dot				Fig.1G	AT8+ dot
	WT+HC	WT+AD	Tg+HC	Tg+HC		WT+HC	WT+AD	Tg+HC	Tg+HC
	2	34	4	232		1	14	0	50
	1	23	2	224		2	12	1	37
	2	12	5	187		2	8	2	28
	1	26	1	165		3	19	3	31
	1	17	2	143		1	23	2	33

## Sheet: Fig.2
	Fig.2B	p-C/EBPb				Fig.2B	C/EBPb				Fig.2B	AEP				Fig.2B	AT8				Fig.2B	Tau N368				Fig.2B	APP N585
	WT+HC	WT+AD	Tg+HC	Tg+HC		WT+HC	WT+AD	Tg+HC	Tg+HC		WT+HC	WT+AD	Tg+HC	Tg+HC		WT+HC	WT+AD	Tg+HC	Tg+HC		WT+HC	WT+AD	Tg+HC	Tg+HC		WT+HC	WT+AD	Tg+HC	Tg+HC
	1.02	2.36	0.88	4.36		0.9	2.13	0.86	1.86		0.91	1.86	1.08	2.03		0.92	2.17	0.89	2.36		1.02	2.36	1.02	4.26		0.89	1.74	1.02	2.63
	0.89	4.28	0.9	3.68		1.02	2.42	0.94	1.74		1.04	2.04	1.05	2.35		0.94	1.89	0.91	3.02		1.01	4.28	1.06	4.35		1.03	3.56	1.06	2.64
	0.96	2.42	1.12	3.95		0.96	3.56	0.96	1.68		1.06	3.26	0.92	2.21		1.03	1.76	0.95	2.42		0.98	3.74	0.98	3.67		1.12	1.86	0.96	2.42
	1.02	3.59	1.04	3.12		1.14	4.23	1.1	1.72		0.92	2.34	0.98	1.37		1.05	1.68	1.16	2.86		0.96	2.89	0.92	2.69		0.98	1.36	0.95	2.17
	1.11	3.74	1.05	3.08		0.98	3.87	1.14	1.83		1.07	3.42	0.97	1.76		1.06	1.26	1.09	2.44		1.03	3.16	1.02	2.46		0.98	3.27	1.01	1.92
	Fig.2D					Fig.2F
	WT+HC	WT+AD	Tg+HC	Tg+HC		WT+HC	WT+AD	Tg+HC	Tg+HC
	8	6	6	2		25	20	21	9
	7	5	5	1		24	19	19	10
	6	7	6	0		26	21	20	8
	6	4	3	1		27	22	21	9
	9	6	4	0		23	21	19	10
	Fig.2G	WT
	Day	WT+Ctr1								WT+Ctr2								WT+AD1								WT+AD2
	1	20.6667	60	43	60	60	33.3333	35.3333	57	28.6667	45.6667	21	60	32	60			53	52	47	44.3333	55.3333	46.6667			16.6667	60	60	39.6667	36.6667	60
	2	21	60	29.6667	38	49.6667	31.3333	28	43.6667	34.3333	33.3333	24	35.3333	23.3333	60			60	60	21	49	19	46.6667			30	60	59.3333	42.6667	51	60
	3	17.3333	60	24	6	9.33333	21.3333	37.3333	18.6667	16.3333	42.3333	27	15.6667	49.6667	47			28.6667	7.66667	16	43	14	60			14.3333	31.3333	24.6667	22.6667	60	41.6667
	4	18.3333	60	26.6667	6.66667	10.6667	25.6667	21.3333	7.66667	39	29.6667	11.3333	15	7.66667	18.3333			19	7	40	41.3333	6	42.3333			8.66667	26.3333	11.6667	26.3333	34.6667	60
	5	7.66667	44.6667	11.3333	25.3333	6	19	18	26	17	5.33333	15	19	24.6667	19.6667			30.6667	42.3333	27.6667	48.3333	34.3333	34.3333			22.6667	32	9.66667	44	60	47
	Fig.2G	Tg
	Day	Tg+Ctr1								Tg+Ctr2								Tg+AD1								Tg+AD2
	1	60	45	54.6667	42	60	60			60	41	50	38	49.6667	48	60	50.3333	46	44.6667	60	43.6667	41.3333	52	47.3333	36.3333	60	32	33	50.3333	52.3333	34.6667	58.6667
	2	31.3333	26	43	17	7.66667	36.6667			60	51.6667	15	34.3333	21	41	28.6667	46	48	38.3333	34	60	29	46.6667	43.6667	60	36.6667	29.3333	41	49.6667	47.3333	37.6667	25.3333
	3	10.3333	60	34.3333	52.6667	17	36			42.6667	29.6667	26.6667	15	45.6667	44	50	39.3333	24.6667	47.6667	42.6667	41.6667	52.3333	45	13.3333	35.6667	6	9	60	45.3333	50.6667	8.33333	60
	4	8.66667	24.6667	41	39	5	22			50	23	15	6.66667	41	60	56	32	17.6667	41	41.3333	60	35	54.3333	16.6667	48	12.3333	8.33333	20.3333	60	60	31.3333	60
	5	5.66667	24.6667	60	38.3333	9.33333	31			34	13	5.66667	10.3333	42	44.3333	22.3333	29	13.6667	40	22.6667	60	60	36.6667	29	41.3333	10	6.33333	10.3333	60	39.6667	60	60
	Fig.2H	Time% in target quadrant
		WT Ctr-1	WT Ctr-2	WT AD-1	WT AD-2	Tg Ctr-1	Tg Ctr-2	Tg AD-1	Tg AD-2
		51.6667	25	53.3333	38.3333	50	36.6667	35	20
		36.6667	75	26.6667	36.6667	48.3333	55	6.66667	21.6667
		71.6667	33.3333	15	43.3333	38.3333	60	13.3333	46.6667
		33.3333	36.6667	24.7	26.5	24.2	55	30	6.3
		18.3333	24.4	17.6	20.9	39	17	5.7	15.4
		55.3	42.8	26.4	12.5	43.6	29	23.6	9.6
		49.7					22.7	20.3	16.2
		48.2					42.6	6.4
	Fig.2H	Swim speed
		WT Ctr-1	WT Ctr-2	WT AD-1	WT AD-2	Tg Ctr-1	Tg Ctr-2	Tg AD-1	Tg AD-2
		193	198	177	188	206	184	206	182
		204	175	198	192	123	165	199	170
		140	139	144	184	150	207	138	258
		200	196	202	168	182	210	200	212
		202	197	183	174	173	204	176	145
		215	200	185	170	205	182	183	124
		122					155	228	193
		178					185	153

## Sheet: Fig.3
	Fig.3B	Iba-1				Fig.3D	Diameter				Fig.3D	No. of branch point				Fig.3D	Total branch length
	WT+HC	WT+AD	Tg+HC	Tg+HC		WT+HC	WT+AD	Tg+HC	Tg+HC		WT+HC	WT+AD	Tg+HC	Tg+HC		WT+HC	WT+AD	Tg+HC	Tg+HC
	114	426	235	539		7.23	9.12	9.33	12.34		23	13	24	6		1325	332	926	360
	125	435	248	564		6.12	10.24	9.27	11.52		24	15	25	5		1027	342	978	372
	113	512	267	621		5.24	8.26	7.63	10.56		25	12	28	6		1236	356	865	352
	124	438	243	542		6.1	9.74	9.71	9.64		26	10	29	4		1126	328	943	340
	116	412	312	587		7.06	8.56	8.84	12.37		31	16	31	8		1127	375	972	320
	118	496	267	539		8.14	8.63	6.56	9.56		28	8	26	6		1096	362	1026	289
	126	436	268	567		6.32	7.24	9.27	13.28		29	11	28	7		962	345	864	342
	117	522	246	546		7.05	9.15	8.63	10.64		31	10	27	5		1036	368	875	327
						6.27	8.67	7.28	11.25		27	12	23	4		1125	329	879	348
						6.85	8.62	9.14	9.73		29	14	31	6		1097	376	846	307
	Fig.3E	IL-6				Fig.3E	IL-1b				Fig.3E	TNF-a
	WT+HC	WT+AD	Tg+HC	Tg+HC		WT+HC	WT+AD	Tg+HC	Tg+HC		WT+HC	WT+AD	Tg+HC	Tg+HC
	426.251	646.524	416.384	1042.37		246.481	246.374	334.157	486.372		146.387	172.364	146.374	185.342
	394.684	464.637	389.674	1142.19		278.649	312.627	307.468	359.741		175.623	142.652	155.637	176.523
	437.696	538.462	476.592	1346.28		312.341	279.641	287.643	402.716		146.382	157.698	175.346	167.427
	445.763	529.375	486.713	946.587		246.671	337.648	317.189	376.394		154.392	147.286	163.542	159.286
	376.521	614.329	502.416	1146.38		304.375	346.571	337.528	346.271		165.723	162.743	163.027	160.448
	Fig.3G	LOX-5				Fig.3G	COX-1				Fig.3G	COX-2				Fig.3G	BLT-1				Fig.3G	BLT-2				Fig.3G	PTGES
	WT+HC	WT+AD	Tg+HC	Tg+HC		WT+HC	WT+AD	Tg+HC	Tg+HC		WT+HC	WT+AD	Tg+HC	Tg+HC		WT+HC	WT+AD	Tg+HC	Tg+HC		WT+HC	WT+AD	Tg+HC	Tg+HC		WT+HC	WT+AD	Tg+HC	Tg+HC
	1.11	2.38	1.04	4.28		0.98	2.95	0.89	2.96		0.92	1.89	0.96	1.92		0.92	0.66	0.92	1.08		1.04	2.34	1.08	1.63		0.78	1.47	0.98	2.36
	0.92	2.46	1.02	4.26		0.96	2.78	0.97	3.04		0.96	2.68	0.98	2.01		0.93	0.65	0.95	1.04		1.06	2.46	1.06	1.52		0.82	1.56	0.96	2.05
	0.95	2.52	0.98	3.89		1.05	2.64	1.17	2.84		0.95	1.76	1.01	1.98		0.93	0.69	1.05	1.06		0.95	2.51	0.86	1.46		1.27	1.68	1.05	2.76
	0.97	3.13	0.95	3.72		1.04	2.37	0.98	2.67		1.06	1.92	1.06	2.11		1.08	0.66	1.06	0.95		0.92	2.28	1.02	1.12		1.16	1.72	1.07	2.14
	1.01	2.64	1.01	2.96		0.97	2.63	0.99	3.11		1.11	2.01	0.99	1.89		1.14	1.56	1.02	0.98		1.03	2.62	0.98	0.98		0.97	1.38	0.94	2.09
	Fig.3H
		WT+HC			WT+AD			TG+HC			TG+AD
	ALOX5	1.112	0.986	1.015	1.354	1.249	1.423	1.046	1.127	0.989	1.427	1.523	1.374
	PTGS1	1.105	1.042	0.976	1.254	1.347	1.126	1.087	0.984	1.143	1.537	1.462	1.673
	PTGS2	1.027	0.965	1.074	1.068	1.043	1.031	0.982	1.124	1.039	1.016	1.143	0.968
	LTB4R1	1.075	1.106	0.973	0.984	1.127	1.068	1.042	1.027	1.106	1.044	1.035	1.076
	LTB4R2	1.037	1.128	0.957	0.942	1.127	1.068	1.037	1.065	1.146	1.124	1.136	1.175
	PTGES	0.984	1.037	1.043	2.246	2.375	2.427	1.124	0.997	1.049	2.685	2.763	2.829

## Sheet: Fig.4
	Fig.4C				Fig.4D
	Medium	Dead bacterial	Live bacterial		Medium	Dead bacterial	Live bacterial
	132	105	393		144	113	435
	105	117	204		156	104	376
	88	134	335		92	86	419
	116	126	352		99	96	326
	80	95	225		66	137	507
	98	108	317		82	145	406
	85	127	365		73	107	338
	96	136	327		88	93	372
	Fig.4E	Abeta40			Abeta42
	Medium	Dead bacterial	Live bacterial		Medium	Dead bacterial	Live bacterial
	17.426	18.463	19.562		4.237	5.367	9.234
	17.865	17.865	18.627		5.237	4.238	8.637
	18.135	18.632	17.568		4.632	6.127	8.726
	18.627	17.694	19.637		5.746	4.238	10.513
	19.105	18.346	19.243		5.769	5.335	7.342
	Fig.4H	Cortex			Fig.4H	Hippocampus
	Medium	Dead bacterial	Live bacterial		Medium	Dead bacterial	Live bacterial
	123	112	737		115	152	617
	86	106	629		135	174	537
	117	121	812		86	197	438
	96	98	645		106	215	637
	79	114	584		79	264	576
	103	118	803		90	188	594
	94	107	579		86	166	627
	102	119	614		103	136	527
	Fig.4I				Fig.4K
	Medium	Dead bacterial	Live bacterial		Medium	Dead bacterial	Live bacterial
	7	6	3		25	21	9
	8	8	0		22	20	10
	7	7	2		21	19	12
	6	5	3		22	20	10
	8	7	1		21	22	11
	10	9	2
	8	7	4
	7	6	3
	Fig.4L
		Medium								Dead bacterial								Live bacterial
	1	48	52.6667	55	46.3333	60	44.6667	60		49.6667	54	41.3333	60	40.6667	60	51.6667		58.6667	60	51.6667	58.3333	53	54	60
	2	35	45	40.6667	37.6667	51	39.3333	40.6667		37	50.3333	35.3333	54.3333	24.3333	60	46.3333		60	60	47	55.6667	50	47.6667	52.6667
	3	35.6667	56.3333	32	28	25.3333	33.3333	41.6667		24	49.6667	39	43.3333	21.6667	46.3333	36		51	43.3333	45	49	46.3333	58	56.3333
	4	22	49.3333	31.6667	28	21.3333	23.6667	19		27	35	34.6667	26.6667	13.6667	34.3333	18.3333		37.3333	24.6667	40.3333	41.6667	42.3333	36.6667	37
	5	18	47	30	28	17.3333	19	18		20.3333	27	28.6667	23.6667	10.6667	35	29		31	35.6667	43.6667	43.6667	30.3333	41	25.3333
	Fig.4M	Time%			Swim Speed
	Medium	Dead bacterial	Live bacterial		Medium	Dead bacterial	Live bacterial
	53.3333	48.3333	26.6667		189.99	207.65	187.68
	30	36.6667	20		200.37	210.71	219.15
	35	38.3333	26.6667		180.12	212.18	187.8
	43.3333	45	35		176.09	172.13	192.87
	51.6667	73.3333	23.3333		208.97	195.36	214.17
	46.6667	35	30		216.4	225.46	202.77
	70	31.6667	46.6667		219.7	190.66	191.35

## Sheet: Fig.5
	Fig.5B	Iba-1			Fig.5D	Diameter			Fig.5D	No. of branch points			Fig.5D	Total branch length
	Medium	Dead bacterial	Live bacterial		Medium	Dead bacterial	Live bacterial		Medium	Dead bacterial	Live bacterial		Medium	Dead bacterial	Live bacterial
	98	102	609		6.532	6.241	9.865		24	24	6		1123	1102	346
	94	117	598		5.648	6.723	10.241		23	21	5		1065	967	532
	96	104	462		6.374	6.275	8.769		25	20	6		965	1006	646
	102	96	613		7.125	5.368	9.624		24	23	8		1037	992	395
	113	113	576		6.237	6.134	10.322		21	22	6		865	1023	468
	87	105	542		5.335	6.247	9.046		23	20	10		1129	879	517
	104	96	495		6.124	7.121	10.265		21	19	7		1086	1104	609
	106	108	637		6.327	6.249	9.651		22	23	6		993	942	553
	Fig.5E	IL-6			Fig.5E	IL-1			Fig.5E	TNF-a
	Medium	Dead bacterial	Live bacterial		Medium	Dead bacterial	Live bacterial		Medium	Dead bacterial	Live bacterial
	495	502	1102		216	315	426		156	146	186
	426	463	1134		245	306	443		148	175	143
	468	448	1207		302	227	398		137	153	172
	476	487	988		278	246	427		162	148	165
	449	429	1006		295	275	406		144	159	134
	Fig.5F	AA			Fig.5F	LTB4			Fig.5F	12-HHTrE			Fig.5F	PGE2
	Medium	Dead bacterial	Live bacterial		Medium	Dead bacterial	Live bacterial		Medium	Dead bacterial	Live bacterial		Medium	Dead bacterial	Live bacterial
	113	112	1135		124	142	135		9.12	8.05	12.54		36.25	8.62	3123.42
	96	106	1095		86	127	144		8.54	9.24	12.38		12.26	12.33	2026.35
	124	103	1284		138	106	102		8.62	9.32	11.26		24.16	24.16	3654.28
	106	114	1368		107	95	83		9.15	8.76	10.47		5.68	21.48	4782.59
	103	129	1426		116	116	113		8.18	8.39	10.69		7.39	12.45	1896.38

## Sheet: Fig.6
	Fig.6C	Abeta			Fig.6D
	Vehicle	12-HHTrE	PGE2		Vehicle	12-HHTrE	PGE2
	140	245	427		124	356	534
	80	189	462		116	426	528
	73	215	385		86	437	612
	124	168	476		87	386	571
	105	262	502		92	462	592
	80	197	423		103	375	506
	92	224	523		106	413	637
	106	237	454		86	386	549
	Fig.6E	Abeta40			Abeta42
	Vehicle	12-HHTrE	PGE2		Vehicle	12-HHTrE	PGE2
	16.328	19.238	18.166		4.281	8.274	11.235
	16.784	18.452	20.314		4.892	8.176	11.376
	18.624	20.637	18.752		5.176	9.235	12.054
	18.965	18.427	19.327		5.373	7.463	10.276
	20.146	19.324	20.458		6.108	8.952	11.743
	Fig.6H	Cortex			Fig.6H	Hippocampus
	Vehicle	12-HHTrE	PGE2		Vehicle	12-HHTrE	PGE2
	110	524	684		124	302	623
	127	487	756		116	376	458
	116	469	821		73	289	673
	86	532	734		142	341	756
	72	423	695		87	383	637
	115	546	823		92	246	542
	104	489	776		75	312	625
	70	507	720		90	295	489
	Fig.6I				Fig.6K
	Vehicle	12-HHTrE	PGE2		Vehicle	12-HHTrE	PGE2
	8	5	2		24	12	8
	7	4	1		27	17	9
	8	2	0		22	16	9
	7	3	3		23	11	10
	7	2	0		24	13	7
	9	3	1
	7	2	2
	6	3	0
	Fig.6L
		Vehicle								12-HHTrE								PGE2
	1	39	60	54	59.3333	60	55.6667	60		60	54.6667	57.3333	60	60	60	60		60	60	60	59.3333	60	49	60
	2	43	47.3333	47.3333	42.3333	39.3333	33.3333	55.6667		49	49.6667	58	60	50.3333	60	53.3333		60	60	47	56	48.6667	55	55.3333
	3	41.6667	45	34.6667	30.3333	30	27	38.3333		30	50.6667	41.6667	48	39.3333	43.3333	42.6667		55.6667	51.6667	34.3333	42.6667	40.3333	54.6667	52.6667
	4	21.6667	35	32.3333	26.6667	31.6667	26.6667	21.6667		29	30.3333	42	35.6667	24.3333	44	25		46.3333	41.6667	27	36.6667	44.6667	45.3333	51
	5	22.3333	24	29.6667	19.3333	29.3333	19	18		26.3333	26.6667	30	33.6667	25.3333	28.6667	23.6667		33	33.6667	43.6667	38.6667	37.3333	33.6667	33
	Fig.6M	Time%			Swim Speed
	Vehicle	12-HHTrE	PGE2		Vehicle	12-HHTrE	PGE2
	55	48.33	18.33		221.17	183.87	197.37
	41.67	50	26.67		222.66	231.36	198.98
	36.67	33.33	8.33		216.38	193.89	208.95
	53.33	30	13.33		151.72	195.11	210.93
	51.67	31.67	13.33		135.42	140.79	212.24
	58.33	38.33	20		229.78	191.97	148.3
	68.33	31.67	35		146.61	199.05	187.61

## Sheet: Fig.7
	Fig.7B	Iba-1			Fig.7D	Diameter			Fig.7D	No. of branch points			Fig.7D	Total branch length
	Vehicle	12-HHTrE	PGE2		Vehicle	12-HHTrE	PGE2		Vehicle	12-HHTrE	PGE2		Vehicle	12-HHTrE	PGE2
	102	604	628		6.421	8.635	10.241		25	7	8		896	375	562
	97	598	724		5.986	9.142	11.248		20	6	7		942	452	438
	103	642	636		6.324	9.237	10.342		24	5	5		1004	672	557
	112	523	691		7.012	8.667	9.658		25	7	6		923	558	463
	114	617	736		6.035	9.042	10.743		20	6	7		876	493	538
	76	562	741		6.246	9.752	9.764		19	5	8		1028	427	475
	89	558	685		5.689	10.034	10.382		27	7	6		884	531	529
	106	601	704		5.746	9.387	10.769		21	6	5		912	449	637
	Fig.7E	IL-6			Fig.7E	IL-1			Fig.7E	TNF-a
	Vehicle	12-HHTrE	PGE2		Vehicle	12-HHTrE	PGE2		Vehicle	12-HHTrE	PGE2
	429	1127	1267		239	423	627		132	146	162
	435	1038	1628		227	416	642		146	158	175
	427	989	1345		284	385	593		138	162	129
	463	1042	1207		307	409	672		165	137	137
	416	1135	1138		296	398	549		129	131	139
	Fig.7F	AA			Fig.7F	LTB4			Fig.7F	12-HHTrE			Fig.7F	PGE2
	Vehicle	12-HHTrE	PGE2		Vehicle	12-HHTrE	PGE2		Vehicle	12-HHTrE	PGE2		Vehicle	12-HHTrE	PGE2
	115	638	629		106	126	134		8.31	56.19	22.69		23.51	34.62	5742.36
	104	576	695		102	132	102		8.24	46.35	24.37		12.43	56.38	6231.19
	129	438	638		129	108	96		7.42	62.37	26.28		34.62	42.75	5786.43
	108	593	742		145	95	118		7.36	57.28	13.54		10.58	91.34	4219.35
	116	628	735		114	92	103		8.29	72.34	22.62		8.63	35.87	6428.27

## Sheet: Fig.S1
	Fig.S1B	OD600			Fig.S1D	Cortex				Fig.S1D	Hippocampus
	Before ABX treated	After ABX treated			WT+HC	WT+AD	Tg+HC	Tg+AD		WT+HC	WT+AD	Tg+HC	Tg+AD
	0.712	0.033			102	628	102	1223		112	335	158	823
	0.756	0.024			94	589	143	947		104	446	175	885
	0.689	0.036			97	476	134	1152		117	578	176	812
	0.784	0.045			101	486	108	864		125	556	143	976
	0.816	0.039			112	504	127	1119		134	638	168	836
					106	612	134	957		118	517	128	1002
					93	675	156	876		126	704	173	1146
					106	576	118	943		106	586	112	837

## Sheet: Fig.S2
			Fig.S2D
				HC			AD
	Iba1+CD86+/Iba1+(%)		WT	1.67	4.79	4.71	8.72	13.95	11.97
			TG	1.23	6.87	18.57	23.84	40.32	31.66
				HC			AD
	Iba1+IL-6+/Iba1+(%)		WT	14.98	7.32	0.47	9.31	11.76	8.91
			TG	14.12	3.53	6.92	27.01	30.95	20.31
				HC			AD
	Iba1+ IL-1b+/Iba1+(%)		WT	49.55	47.56	50.78	71.76	68.25	65.7
			TG	64.3	62.34	55.49	75.35	78.92	75.69
				HC										AD
	microglia branches		WT	6	8	9	10	6	6	7	11	6	8	4	4	3	2	2	3	4	5	2	5
			TG	6	7	4	5	3	4	5	6	3	3	3	2	3	1	2	1	1	2	3	4

## Sheet: Fig.S3
	Fig.S3B Abeta-IOD-Fold Change						Fig.S3C Abeta-pg/ml
		WT						WT
		HC	AD					HC	AD
		0.661027	8.0753					894.73	476.92
		1.19084	7.35362					660.17	506.24
		1.14813	10.5189					652.84	542.89
		TG						TG
		HC	AD					HC	AD
		1.56806	7.42183					579.54	520.9
		0.697251	4.35503					630.85	462.26
		0.734694	6.09057					616.19	410.95

[truncated: 12 more sheets: Fig.S4, Fig.S5, Fig.S6, Fig.S7, Fig.S8, Fig.S9, Fig.S9B LC-MS data, Fig.S10, Fig.S11, Fig.S12, Fig.S12A WB, Fig.S13]
